# Supplementary material for: STL-based Analysis of TRAIL-induced Apoptosis Challenges the Notion of Type I/Type II Cell Line Classification
Source: PLoS Comput Biol. 2013 May 9;9(5):e1003056. doi: 10.1371/journal.pcbi.1003056 (PMC3649977; doi:10.1371/journal.pcbi.1003056)
Supplement: Program S1 — Computation of STL diagrams using Breach [33] . The archive contains the freely-distributed Matlab tool Breach, an implementation of EARM1.4 in Breach, initial conditions for each of 12 cell lines used in this article, and example scripts illustrating how to generate STL phase diagrams. (ZIP) [file pcbi.1003056.s008.zip]

Archive with 1,407 entries (1,286 files):
- breach/
- breach/.DS_Store
- __MACOSX/
- __MACOSX/breach/
- __MACOSX/breach/._.DS_Store
- breach/@QMITL_Formula/
- breach/@QMITL_Formula/check_sensi.m
- __MACOSX/breach/@QMITL_Formula/
- __MACOSX/breach/@QMITL_Formula/._check_sensi.m
- breach/@QMITL_Formula/DiffFormula.m
- __MACOSX/breach/@QMITL_Formula/._DiffFormula.m
- breach/@QMITL_Formula/disp.m
- __MACOSX/breach/@QMITL_Formula/._disp.m
- breach/@QMITL_Formula/display.m
- __MACOSX/breach/@QMITL_Formula/._display.m
- breach/@QMITL_Formula/get_id.m
- __MACOSX/breach/@QMITL_Formula/._get_id.m
- breach/@QMITL_Formula/get_params.m
- __MACOSX/breach/@QMITL_Formula/._get_params.m
- breach/@QMITL_Formula/get_st.m
- __MACOSX/breach/@QMITL_Formula/._get_st.m
- breach/@QMITL_Formula/private/
- breach/@QMITL_Formula/private/fun__zero.m
- __MACOSX/breach/@QMITL_Formula/private/
- __MACOSX/breach/@QMITL_Formula/private/._fun__zero.m
- breach/@QMITL_Formula/private/generic_predicate.m
- __MACOSX/breach/@QMITL_Formula/private/._generic_predicate.m
- breach/@QMITL_Formula/private/GetTrajSensi.m
- __MACOSX/breach/@QMITL_Formula/private/._GetTrajSensi.m
- breach/@QMITL_Formula/private/lemire_engine.m
- __MACOSX/breach/@QMITL_Formula/private/._lemire_engine.m
- breach/@QMITL_Formula/private/lemire_engine.mexmaci64
- breach/@QMITL_Formula/private/lemire_nd_engine.mexmaci64
- breach/@QMITL_Formula/private/lemire_nd_maxengine.m
- __MACOSX/breach/@QMITL_Formula/private/._lemire_nd_maxengine.m
- breach/@QMITL_Formula/private/lemire_nd_maxengine.mexmaci64
- breach/@QMITL_Formula/private/lemire_nd_minengine.m
- __MACOSX/breach/@QMITL_Formula/private/._lemire_nd_minengine.m
- breach/@QMITL_Formula/private/lemire_nd_minengine.mexmaci64
- breach/@QMITL_Formula/private/lim_inf.mexmaci64
- breach/@QMITL_Formula/private/lim_inf_indx.mexmaci64
- breach/@QMITL_Formula/private/lim_inf_inv.mexmaci64
- breach/@QMITL_Formula/private/minmaxfilt.m
- __MACOSX/breach/@QMITL_Formula/private/._minmaxfilt.m
- breach/@QMITL_Formula/private/minmaxfilt1.m
- __MACOSX/breach/@QMITL_Formula/private/._minmaxfilt1.m
- breach/@QMITL_Formula/private/parse_predicate.m
- __MACOSX/breach/@QMITL_Formula/private/._parse_predicate.m
- breach/@QMITL_Formula/private/RobustAnd.mexmaci64
- breach/@QMITL_Formula/private/RobustFuture.mexmaci64
- breach/@QMITL_Formula/private/RobustGlobal.mexmaci64
- breach/@QMITL_Formula/private/RobustOr.mexmaci64
- breach/@QMITL_Formula/private/RobustUntil.mexmaci64
- breach/@QMITL_Formula/private/s2traj.m
- __MACOSX/breach/@QMITL_Formula/private/._s2traj.m
- breach/@QMITL_Formula/private/src/
- breach/@QMITL_Formula/private/src/lemire_engine.c
- __MACOSX/breach/@QMITL_Formula/private/src/
- __MACOSX/breach/@QMITL_Formula/private/src/._lemire_engine.c
- breach/@QMITL_Formula/private/src/lemire_nd_engine.c
- __MACOSX/breach/@QMITL_Formula/private/src/._lemire_nd_engine.c
- breach/@QMITL_Formula/private/src/lemire_nd_maxengine.c
- __MACOSX/breach/@QMITL_Formula/private/src/._lemire_nd_maxengine.c
- breach/@QMITL_Formula/private/src/lemire_nd_minengine.c
- __MACOSX/breach/@QMITL_Formula/private/src/._lemire_nd_minengine.c
- breach/@QMITL_Formula/private/src/lim_inf.c
- __MACOSX/breach/@QMITL_Formula/private/src/._lim_inf.c
- breach/@QMITL_Formula/private/src/lim_inf_indx.c
- __MACOSX/breach/@QMITL_Formula/private/src/._lim_inf_indx.c
- breach/@QMITL_Formula/private/src/lim_inf_inv.c
- __MACOSX/breach/@QMITL_Formula/private/src/._lim_inf_inv.c
- breach/@QMITL_Formula/private/src/ltr.c
- __MACOSX/breach/@QMITL_Formula/private/src/._ltr.c
- breach/@QMITL_Formula/private/src/robustness/
- breach/@QMITL_Formula/private/src/robustness/Calculate.cpp
- __MACOSX/breach/@QMITL_Formula/private/src/robustness/
- __MACOSX/breach/@QMITL_Formula/private/src/robustness/._Calculate.cpp
- breach/@QMITL_Formula/private/src/robustness/CompileRobustness.m
- __MACOSX/breach/@QMITL_Formula/private/src/robustness/._CompileRobustness.m
- breach/@QMITL_Formula/private/src/robustness/Formula_Routines.cpp
- __MACOSX/breach/@QMITL_Formula/private/src/robustness/._Formula_Routines.cpp
- breach/@QMITL_Formula/private/src/robustness/Formula_Routines.o
- breach/@QMITL_Formula/private/src/robustness/Line_Routines.cpp
- __MACOSX/breach/@QMITL_Formula/private/src/robustness/._Line_Routines.cpp
- breach/@QMITL_Formula/private/src/robustness/Line_Routines.o
- breach/@QMITL_Formula/private/src/robustness/Mex_Routines.cpp
- __MACOSX/breach/@QMITL_Formula/private/src/robustness/._Mex_Routines.cpp
- breach/@QMITL_Formula/private/src/robustness/Mex_Routines.hpp
- __MACOSX/breach/@QMITL_Formula/private/src/robustness/._Mex_Routines.hpp
- breach/@QMITL_Formula/private/src/robustness/Mex_Routines.o
- breach/@QMITL_Formula/private/src/robustness/Point_Routines.cpp
- __MACOSX/breach/@QMITL_Formula/private/src/robustness/._Point_Routines.cpp
- breach/@QMITL_Formula/private/src/robustness/Point_Routines.o
- breach/@QMITL_Formula/private/src/robustness/Robust.hpp
- __MACOSX/breach/@QMITL_Formula/private/src/robustness/._Robust.hpp
- breach/@QMITL_Formula/private/src/robustness/RobustAnd.cpp
- __MACOSX/breach/@QMITL_Formula/private/src/robustness/._RobustAnd.cpp
- breach/@QMITL_Formula/private/src/robustness/RobustFuture.cpp
- __MACOSX/breach/@QMITL_Formula/private/src/robustness/._RobustFuture.cpp
- breach/@QMITL_Formula/private/src/robustness/RobustGlobal.cpp
- __MACOSX/breach/@QMITL_Formula/private/src/robustness/._RobustGlobal.cpp
- breach/@QMITL_Formula/private/src/robustness/RobustOr.cpp
- __MACOSX/breach/@QMITL_Formula/private/src/robustness/._RobustOr.cpp
- breach/@QMITL_Formula/private/src/robustness/RobustUntil.cpp
- __MACOSX/breach/@QMITL_Formula/private/src/robustness/._RobustUntil.cpp
- __MACOSX/breach/@QMITL_Formula/private/src/._robustness
- breach/@QMITL_Formula/private/src/rtr.c
- __MACOSX/breach/@QMITL_Formula/private/src/._rtr.c
- breach/@QMITL_Formula/private/src/sync_times.c
- __MACOSX/breach/@QMITL_Formula/private/src/._sync_times.c
- breach/@QMITL_Formula/private/src/until_inf.c
- __MACOSX/breach/@QMITL_Formula/private/src/._until_inf.c
- __MACOSX/breach/@QMITL_Formula/private/._src
- breach/@QMITL_Formula/private/true_formula.m
- __MACOSX/breach/@QMITL_Formula/private/._true_formula.m
- breach/@QMITL_Formula/private/until_inf.mexmaci64
- __MACOSX/breach/@QMITL_Formula/._private
- breach/@QMITL_Formula/QMITL_Break.m
- __MACOSX/breach/@QMITL_Formula/._QMITL_Break.m
- breach/@QMITL_Formula/QMITL_Culprit.m
- __MACOSX/breach/@QMITL_Formula/._QMITL_Culprit.m
- breach/@QMITL_Formula/QMITL_Eval.m
- __MACOSX/breach/@QMITL_Formula/._QMITL_Eval.m
- breach/@QMITL_Formula/QMITL_Eval2.m
- __MACOSX/breach/@QMITL_Formula/._QMITL_Eval2.m
- breach/@QMITL_Formula/QMITL_EvalSensi.m
- __MACOSX/breach/@QMITL_Formula/._QMITL_EvalSensi.m
- breach/@QMITL_Formula/QMITL_ExtractPredicates.m
- __MACOSX/breach/@QMITL_Formula/._QMITL_ExtractPredicates.m
- breach/@QMITL_Formula/QMITL_ExtractSensi.m
- __MACOSX/breach/@QMITL_Formula/._QMITL_ExtractSensi.m
- breach/@QMITL_Formula/QMITL_Formula.m
- __MACOSX/breach/@QMITL_Formula/._QMITL_Formula.m
- breach/@QMITL_Formula/QMITL_OptimizePredicates.m
- __MACOSX/breach/@QMITL_Formula/._QMITL_OptimizePredicates.m
- breach/@QMITL_Formula/QMITL_SEvalDiff.m
- __MACOSX/breach/@QMITL_Formula/._QMITL_SEvalDiff.m
- breach/@QMITL_Formula/set_id.m
- __MACOSX/breach/@QMITL_Formula/._set_id.m
- breach/@QMITL_Formula/set_params.m
- __MACOSX/breach/@QMITL_Formula/._set_params.m
- breach/@QMITL_Formula/short_disp.m
- __MACOSX/breach/@QMITL_Formula/._short_disp.m
- __MACOSX/breach/._@QMITL_Formula
- breach/Breach.m
- __MACOSX/breach/._Breach.m
- breach/CompileSystem.m
- __MACOSX/breach/._CompileSystem.m
- breach/Contents.m
- __MACOSX/breach/._Contents.m
- breach/Core/
- breach/Core/ComputeTraj.m
- __MACOSX/breach/Core/
- __MACOSX/breach/Core/._ComputeTraj.m
- breach/Core/ComputeTrajSensi.m
- __MACOSX/breach/Core/._ComputeTrajSensi.m
- breach/Core/Contents.m
- __MACOSX/breach/Core/._Contents.m
- breach/Core/CreateExternSystem.m
- __MACOSX/breach/Core/._CreateExternSystem.m
- breach/Core/CreateSimulinkSystem.m
- __MACOSX/breach/Core/._CreateSimulinkSystem.m
- breach/Core/CreateSystem.m
- __MACOSX/breach/Core/._CreateSystem.m
- breach/Core/cvodesTB++/
- breach/Core/cvodesTB++/LICENSE
- __MACOSX/breach/Core/cvodesTB++/
- __MACOSX/breach/Core/cvodesTB++/._LICENSE
- breach/Core/cvodesTB++/src/
- breach/Core/cvodesTB++/src/cvm.cpp
- __MACOSX/breach/Core/cvodesTB++/src/
- __MACOSX/breach/Core/cvodesTB++/src/._cvm.cpp
- breach/Core/cvodesTB++/src/cvm.h
- __MACOSX/breach/Core/cvodesTB++/src/._cvm.h
- breach/Core/cvodesTB++/src/cvmFun.cpp
- __MACOSX/breach/Core/cvodesTB++/src/._cvmFun.cpp
- breach/Core/cvodesTB++/src/cvmOpts.cpp
- __MACOSX/breach/Core/cvodesTB++/src/._cvmOpts.cpp
- breach/Core/cvodesTB++/src/cvmWrap.cpp
- __MACOSX/breach/Core/cvodesTB++/src/._cvmWrap.cpp
- __MACOSX/breach/Core/cvodesTB++/._src
- __MACOSX/breach/Core/._cvodesTB++
- breach/Core/GetF.m
- __MACOSX/breach/Core/._GetF.m
- breach/Core/GetF_Traj.m
- __MACOSX/breach/Core/._GetF_Traj.m
- breach/Core/GetPropParamBin.m
- __MACOSX/breach/Core/._GetPropParamBin.m
- breach/Core/GetTrajValues.m
- __MACOSX/breach/Core/._GetTrajValues.m
- breach/Core/m_src/
- breach/Core/m_src/BreachGui.fig
- __MACOSX/breach/Core/m_src/
- __MACOSX/breach/Core/m_src/._BreachGui.fig
- breach/Core/m_src/BreachGui.m
- __MACOSX/breach/Core/m_src/._BreachGui.m
- breach/Core/m_src/BreachReport.m
- __MACOSX/breach/Core/m_src/._BreachReport.m
- breach/Core/m_src/BreachTrajGui.fig
- __MACOSX/breach/Core/m_src/._BreachTrajGui.fig
- breach/Core/m_src/BreachTrajGui.m
- __MACOSX/breach/Core/m_src/._BreachTrajGui.m
- breach/Core/m_src/ComputeExpansion.m
- __MACOSX/breach/Core/m_src/._ComputeExpansion.m
- breach/Core/m_src/ComputeTrajExp.m
- __MACOSX/breach/Core/m_src/._ComputeTrajExp.m
- breach/Core/m_src/EE_traj.m
- __MACOSX/breach/Core/m_src/._EE_traj.m
- breach/Core/m_src/EEffects.m
- __MACOSX/breach/Core/m_src/._EEffects.m
- breach/Core/m_src/estim_traj.m
- __MACOSX/breach/Core/m_src/._estim_traj.m
- breach/Core/m_src/filter_vars.m
- __MACOSX/breach/Core/m_src/._filter_vars.m
- breach/Core/m_src/find_signals.m
- __MACOSX/breach/Core/m_src/._find_signals.m
- breach/Core/m_src/GetArgSensiBar.m
- __MACOSX/breach/Core/m_src/._GetArgSensiBar.m
- breach/Core/m_src/GetJf.m
- __MACOSX/breach/Core/m_src/._GetJf.m
- breach/Core/m_src/GetJf_Traj.m
- __MACOSX/breach/Core/m_src/._GetJf_Traj.m
- breach/Core/m_src/GetSensiLog.m
- __MACOSX/breach/Core/m_src/._GetSensiLog.m
- breach/Core/m_src/InitSensi.m
- __MACOSX/breach/Core/m_src/._InitSensi.m
- breach/Core/m_src/InitSystem.m
- __MACOSX/breach/Core/m_src/._InitSystem.m
- breach/Core/m_src/ltr.mexmaci64
- breach/Core/m_src/minimize.m
- __MACOSX/breach/Core/m_src/._minimize.m
- breach/Core/m_src/mydiff.m
- __MACOSX/breach/Core/m_src/._mydiff.m
- breach/Core/m_src/resample_traj.m
- __MACOSX/breach/Core/m_src/._resample_traj.m
- breach/Core/m_src/rfprintf.m
- __MACOSX/breach/Core/m_src/._rfprintf.m
- breach/Core/m_src/rfprintf_reset.m
- __MACOSX/breach/Core/m_src/._rfprintf_reset.m
- breach/Core/m_src/rtr.mexmaci64
- breach/Core/m_src/SCheckSensiEstim.m
- __MACOSX/breach/Core/m_src/._SCheckSensiEstim.m
- breach/Core/m_src/SFindPropBoundaReach.m
- __MACOSX/breach/Core/m_src/._SFindPropBoundaReach.m
- breach/Core/m_src/sim_breach.m
- __MACOSX/breach/Core/m_src/._sim_breach.m
- breach/Core/m_src/SOptimPropBoundary.m
- __MACOSX/breach/Core/m_src/._SOptimPropBoundary.m
- breach/Core/m_src/SOptimSensiPropBoundary.m
- __MACOSX/breach/Core/m_src/._SOptimSensiPropBoundary.m
- breach/Core/m_src/structdlg.m
- __MACOSX/breach/Core/m_src/._structdlg.m
- breach/Core/m_src/SysName.m
- __MACOSX/breach/Core/m_src/._SysName.m
- breach/Core/m_src/TrajErr.m
- __MACOSX/breach/Core/m_src/._TrajErr.m
- breach/Core/m_src/UniStepSimulinkInput.m
- __MACOSX/breach/Core/m_src/._UniStepSimulinkInput.m
- breach/Core/m_src/VarStepSimulinkInput.m
- __MACOSX/breach/Core/m_src/._VarStepSimulinkInput.m
- __MACOSX/breach/Core/._m_src
- breach/Core/QMITL_ReadFile.m
- __MACOSX/breach/Core/._QMITL_ReadFile.m
- breach/Core/SEvalProp.m
- __MACOSX/breach/Core/._SEvalProp.m
- breach/Core/SFindPropBoundary.m
- __MACOSX/breach/Core/._SFindPropBoundary.m
- breach/Core/SOptimProp.m
- __MACOSX/breach/Core/._SOptimProp.m
- breach/Core/src/
- breach/Core/src/breach.cpp
- __MACOSX/breach/Core/src/
- __MACOSX/breach/Core/src/._breach.cpp
- breach/Core/src/breach.h
- __MACOSX/breach/Core/src/._breach.h
- breach/Core/src/cv_obj/
- breach/Core/src/cv_obj/.do_not_remove
- __MACOSX/breach/Core/src/cv_obj/
- __MACOSX/breach/Core/src/cv_obj/._.do_not_remove
- breach/Core/src/cv_obj/cvodea.o
- breach/Core/src/cv_obj/cvodea_io.o
- breach/Core/src/cv_obj/cvodes.o
- breach/Core/src/cv_obj/cvodes_band.o
- breach/Core/src/cv_obj/cvodes_bandpre.o
- breach/Core/src/cv_obj/cvodes_bbdpre.o
- breach/Core/src/cv_obj/cvodes_dense.o
- breach/Core/src/cv_obj/cvodes_diag.o
- breach/Core/src/cv_obj/cvodes_io.o
- breach/Core/src/cv_obj/cvodes_spbcgs.o
- breach/Core/src/cv_obj/cvodes_spgmr.o
- breach/Core/src/cv_obj/cvodes_spils.o
- breach/Core/src/cv_obj/cvodes_sptfqmr.o
- breach/Core/src/cv_obj/nvector_serial.o
- breach/Core/src/cv_obj/nvm_ops.o
- breach/Core/src/cv_obj/nvm_serial.o
- breach/Core/src/cv_obj/sundials_band.o
- breach/Core/src/cv_obj/sundials_dense.o
- breach/Core/src/cv_obj/sundials_iterative.o
- breach/Core/src/cv_obj/sundials_math.o
- breach/Core/src/cv_obj/sundials_nvector.o
[truncated: 1,107 more entries]
