# Supplementary material for: STL-based Analysis of TRAIL-induced Apoptosis Challenges the Notion of Type I/Type II Cell Line Classification
Source: PLoS Comput Biol. 2013 May 9;9(5):e1003056. doi: 10.1371/journal.pcbi.1003056 (PMC3649977; doi:10.1371/journal.pcbi.1003056)
Supplement: Program S1 — Computation of STL diagrams using Breach [33] . The archive contains the freely-distributed Matlab tool Breach, an implementation of EARM1.4 in Breach, initial conditions for each of 12 cell lines used in this article, and example scripts illustrating how to generate STL phase diagrams. (ZIP) [file pcbi.1003056.s008.zip › breach/@QMITL_Formula/DiffFormula.m]

function dphi = DiffFormula(PHI, param)
%  
%  Symbolically derives all predicates of a formula with respect to a parameter
%  
%  dphi = DiffFormula(PHI, param)
%

  switch (PHI.type)
    
   case 'predicate'
    dphi = DiffPredicate(PHI,param);
   
   case 'not'
    dphi1 = DiffFormula(PHI.phi,param);
    dphi = QMITL_Formula(['d' PHI.id],'not', dphi1); 
    
   case 'or'
    dphi1 = DiffFormula(PHI.phi1,param);
    dphi2 = DiffFormula(PHI.phi2,param);
    dphi = QMITL_Formula(['d' PHI.id], 'or',dphi1, dphi2); 
    
   case 'and'
    dphi1 = DiffFormula(PHI.phi1,param);
    dphi2 = DiffFormula(PHI.phi2,param);
    dphi = QMITL_Formula(['d' PHI.id], 'and',dphi1, dphi2); 
    
   case '=>'
    dphi1 = DiffFormula(PHI.phi1,param);
    dphi2 = DiffFormula(PHI.phi2,param);
    dphi = QMITL_Formula(['d' PHI.id], '=>',dphi1,  dphi2); 
        
   case 'always'    
    dphi1 = DiffFormula(PHI.phi,param);
    dphi = QMITL_Formula(['d' PHI.id], 'always', PHI.interval, dphi1); 
        
   case 'eventually'
    dphi1 = DiffFormula(PHI.phi,param);
    dphi = QMITL_Formula(['d' PHI.id], 'eventually', PHI.interval, dphi1); 
    
   case 'until'  
    dphi1 = DiffFormula(PHI.phi1,param);    
    dphi2 = DiffFormula(PHI.phi2,param);    
    dphi = QMITL_Formula(['d' PHI.id], 'until', dphi1, PHI.interval, dphi2); 
  end    
    


function dphi = DiffPredicate(PHI, param)
  
  dphi = PHI;
  dphi.id= ['d' PHI.id];
   
  % parse param predicates 
 
  st = PHI.st;
  
  tokens = regexp(st, '(.+)\s*\|\s*(.+)','tokens');  
    
  if (~isempty(tokens))
    st = tokens{1}{1};
    param_st = tokens{1}{2};
    param_tokens = regexp(param_st,'\s*,\s*','split');
    for i=1:numel(param_tokens)        
      tk2 = regexp(param_tokens{i},'\s*(.+?)\s*=(.+)','tokens');
      dphi.params.(tk2{1}{1}) = eval(tk2{1}{2});
    end
  end
    
    % parse operator 
    
    tokens = regexp(st, '(.+)\s*<\s*(.+)','tokens');  
    if (~isempty(tokens))
    
      dphi.type='predicate';
      
      lhs = tokens{1}{1};
      lhs = DiffMu(lhs, param);      
      rhs = tokens{1}{2};
      rhs = DiffMu(rhs, param);
      
      dphi.st = [lhs ' < ' rhs];                         
      dphi.params.fn = [ '-(' lhs  '-' rhs ')' ];            
      dphi.evalfn = @(mode,traj,t,params) feval('generic_predicate',mode,traj,t,params);
      return
    
    end
    
    tokens = regexp(st, '(.+)\s*>\s*(.+)','tokens');
    if (~isempty(tokens))
      dphi.type='predicate';     
      
      lhs = tokens{1}{1};
      lhs = DiffMu(lhs, param);      
      rhs = tokens{1}{2};
      rhs = DiffMu(rhs, param);
      
      dphi.st = [lhs ' > ' rhs];                   
      
      dphi.params.fn = [ lhs '-' rhs ]; 
      dphi.evalfn = @(mode,traj,t,params) feval('generic_predicate',mode,traj,t,params);
      return
    end

    tokens = regexp(st, '(.+)\s*=\s*(.+)', 'tokens');  
    if (~isempty(tokens))
      dphi.type='predicate';


      lhs = tokens{1}{1};
      lhs = DiffMu(lhs, param);
      
      rhs = tokens{1}{2};
      rhs = DiffMu(rhs, param);      
      dphi.st = [lhs ' = ' rhs];                   
            
      if ~isfield(phi.params,'threshold')
        dphi.params.threshold = 1e-14;
      end
      if ~isfield(phi.params,'max_true_value')
        dphi.params.max_true_value = 1;
      end
      if ~isfield(phi.params,'alpha')
        dphi.params.alpha = 1;
      end      
      dphi.params.fn = [ 'fun__zero(abs(' lhs '-' rhs '),threshold,max_true_value,alpha)']; 
      dphi.evalfn = @(mode,traj,t,params) feval('generic_predicate',mode,traj,t,params);
      return
    end

function dmu = DiffMu(mu, param)
 
  if (strcmp(mu,'0'))
    dmu = mu;
  else

    fn = mu;
    
    % checks for double differentiation    

    [start_idx, end_idx, extents, matches, tokens] = regexp(fn, ['ddt\{\s*' '\w+' '\s*\}\[(.+?)\]']);
    if (numel(matches)>0)
      error('The formula already contains derivatives of variables, cannot differentiate more than once')
    end
    
    [start_idx, end_idx, extents, matches, tokens] = regexp(fn, ['d\{\s*' '\w+' '\s*\}{(.+?)}\[(.+?)\]']);
    if (numel(matches)>0)
      error('The formula already contains derivatives of variables, cannot differentiate more than once')
    end
    
    % find occurrences of variables that we will need to diff against
               
    [start_idx, end_idx, extents, matches, tokens] = regexp(fn, '(\w+?)\[(.+?)\]');
    
    variables = {};
    times = {};        
    vartmp = {};
    
    nm = numel(matches);
    offset=0;
    for j = 1:nm
      m = matches{j};
      variables{j}= tokens{j}{1}; 
      times{j} = tokens{j}{2};     

      % replaces xj[tj] with xj__tj_ in the expression
      
      vartmp{j} = [variables{j} '__t' num2str(j) '_'];
      fn = regexprep(fn, regexptranslate('escape', [variables{j} '[' times{j} ']']), vartmp{j},'once');

    end        

    % From now on, we implement the formula 
    %  
    %    dfn(x1,..,xn,p)/dp  = dfn/dp+ dfn/dx1 dx1/dp + .. + dfn/dxn dxn/dp
    %                          \                                        /
    %                           ------------------  --------------------
    %                                             \/  
    %
    %                                     partial derivatives 
    
    
    %  call to mydiff for param and each vartmp{j}

    dfn = mydiff(fn, param); % dfn/dp (partial) 

    if (strcmp(dfn,'0'))
      dfn='';
    end
    
    for j=1:nm
    
      var = vartmp{j};      
      dfn_dxj = mydiff(fn, var); 
			
      dxj_dp = ['d{' variables{j} '}{' param '}__t' num2str(j) '_' ];
      
      % sum results, multiplied by dxj_dp       

      if (strcmp(dfn_dxj,'1'))
        if (isempty(dfn))
          dfn =  dxj_dp;
        else
          dfn = [dfn '+' dxj_dp];
        end
      elseif (~strcmp(dfn_dxj,'0'))
        dfn = [dfn '+(' dfn_dxj ')*' dxj_dp];
      end
    end

    if (strcmp(dfn,''))
      dmu='0';
      return;
    end
    
    % replace time specifications 
    for j=1:nm  
      dfn = regexprep(dfn,['__t' num2str(j) '_'],[ '[' times{j} ']']);   
    end
    dmu = dfn;
    
    %  TODO ? - simplify (?) -> mysimplify.cpp using ginac          
  
  end       
