# Supplementary material for: STL-based Analysis of TRAIL-induced Apoptosis Challenges the Notion of Type I/Type II Cell Line Classification
Source: PLoS Comput Biol. 2013 May 9;9(5):e1003056. doi: 10.1371/journal.pcbi.1003056 (PMC3649977; doi:10.1371/journal.pcbi.1003056)
Supplement: Program S1 — Computation of STL diagrams using Breach [33] . The archive contains the freely-distributed Matlab tool Breach, an implementation of EARM1.4 in Breach, initial conditions for each of 12 cell lines used in this article, and example scripts illustrating how to generate STL phase diagrams. (ZIP) [file pcbi.1003056.s008.zip › breach/@QMITL_Formula/disp.m]

function st =disp(phi,opt)
  
% if opt == -1, doesn't display the id 
% if opt == 0   display predicates in full 
% otherwise  displays id and not predicates

  if ~exist('opt')
    opt=1;
  end
  
  if strcmp(phi.type, 'predicate')
    st = phi.st;
  
    if (opt) % ??
      fnames = fieldnames(phi.params);
      for i = 1:numel(fnames)
        if (~strcmp(fnames{i}, 'pre_pred' ))  
          st = regexprep(st,['\<' fnames{i} '\>'],num2str(phi.params.(fnames{i})));
        end
      end
    end
    
  else
    st = form_string(phi,opt);     
  end    
         
  
function st = form_string(phi,opt)
  
  switch (phi.type)    
   case 'predicate'
    
    if opt == 0 
      st = phi.st;
      fnames = fieldnames(phi.params);
      if (opt)
        for i = 1:numel(fnames)
          if (~strcmp(fnames{i}, 'pre_pred' ))  
            st = regexprep(st,['\<' fnames{i} '\>'],num2str(phi.params.(fnames{i})));
          end
        end
      end
    else
      st = phi.id;
    end
    
   case 'not'
    
    st1 = form_string(phi.phi,opt);
    st = ['not (' st1 ')' ];  
    
   case '=>'
    st1 = form_string(phi.phi1,opt);
    st2 = form_string(phi.phi2,opt);
    st = ['(' st1 ') => (' st2 ')'];  
   
   case 'or'
    st1 = form_string(phi.phi1,opt);
    st2 = form_string(phi.phi2,opt);
    st  = ['(' st1 ') or (' st2 ')'];  
   
   case 'and'
    st1 = form_string(phi.phi1,opt);
    st2 = form_string(phi.phi2,opt);
    st = ['(' st1 ') and (' st2 ')'];
   
   case 'always'
    st = form_string(phi.phi,opt);

    intst = phi.interval;
    try 
      I = eval(phi.interval);
    catch
      I = [0 0];
    end
  
    if (I==[0 inf])
      st = ['alw (' st ')'];    
    else
      st = ['alw_' intst ' (' st ')'];
    end

   case 'eventually'
    st = form_string(phi.phi,opt);
    intst = phi.interval;
    try 
      I = eval(phi.interval);
    catch
      I = [0 0];
    end
    
    if (I==[0 inf])
      st = ['ev (' st ')'];
    else
      st = ['ev_' intst ' (' st ')'];
    end
    
   case 'until'
    st1 = form_string(phi.phi1,opt);
    st2 = form_string(phi.phi2,opt);

    intst = phi.interval;
    try 
      I = eval(phi.interval);
    catch
      I = [0 0];
    end
    

    if (I==[0 inf])    
      st = ['(' st1 ') until (' st2 ')'];
    else
      st = ['(' st1 ')' ' until_' intst ' (' st2 ')'];
    end
    
    
  end

function intst = form_interval_string(interval)
  
  intst = [ '[' num2str(interval(1)) ', ' num2str(interval(2)) ']' ];
