# Supplementary material for: STL-based Analysis of TRAIL-induced Apoptosis Challenges the Notion of Type I/Type II Cell Line Classification
Source: PLoS Comput Biol. 2013 May 9;9(5):e1003056. doi: 10.1371/journal.pcbi.1003056 (PMC3649977; doi:10.1371/journal.pcbi.1003056)
Supplement: Program S1 — Computation of STL diagrams using Breach [33] . The archive contains the freely-distributed Matlab tool Breach, an implementation of EARM1.4 in Breach, initial conditions for each of 12 cell lines used in this article, and example scripts illustrating how to generate STL phase diagrams. (ZIP) [file pcbi.1003056.s008.zip › breach/@QMITL_Formula/private/generic_predicate.m]

function [val vald] = generic_predicate(mode,traj,t,params)
%
% val = generic_predicate(mode,traj,t,params)
%  
% Implements a generic predicate 
% 
% params has fields Sys, fn, deriv, and any other needed parameter
%

  global BreachGlobOpt; 
  eval(BreachGlobOpt.GlobVarsDeclare);
 
  dt__  = traj.time(2)-traj.time(1); 

  if isfield(params,  'pre_pred')
    pre_pred= params.pre_pred;
    Sys= params.Sys;
    eval(pre_pred.init_par_st);
    eval(pre_pred.init_var_st);
    
    val = zeros(1, numel(t));
    val(1,:)=eval(pre_pred.eval_fn);
      
    switch (BreachGlobOpt.RobustSemantics )
     case -1
      val = ltr(val,dt__);
     case 1
      val = rtr(val, dt__);
     case 2
      rval = abs(rtr(val,dt__));
      lval = abs(ltr(val, dt__));
      sval = sign(val);
      val = sval.*min([rval; lval]);      
    end    
    return;
  end
  
  fn_ = params.fn;
  Sys= params.Sys;

  % don't like that...
  traj.time = [-1e99 traj.time 1e99];
  traj.X = [traj.X(:,1) traj.X traj.X(:,end)];
  try
    traj.XS = [traj.XS(:,1) traj.XS traj.XS(:,end)];
  end  
  
  % we need the values of the parameters in the workspace
    
  fn_ = regexprep(fn_,'([^\.])/', '$1\./');
  fn_ = regexprep(fn_,'([^\.])\*', '$1\.*');
  fn_ = regexprep(fn_,'([^\.])\^', '$1\.^');
   
  for i=1:Sys.DimX
    pcurr = Sys.ParamList{i};

    % test if current variable is found at the beginning of the predicate
    [start_idx, end_idx, extents, matches, tokens] = regexp(fn_, ['^' pcurr '\[(.+?)\]']);

    for j = 1:numel(matches)
      time = eval(tokens{j}{:});
      newpcurr = [pcurr '__LB__' num2str(j) '_RB_'];
      eval ([newpcurr '= interp1(traj.time, traj.X(' num2str(i) ',:), time,''linear'',inf);']);
      fn_ = [fn_(1:start_idx(j)-1) newpcurr fn_(end_idx(j)+1:end)];
      lj = end_idx(j)-start_idx(j);
      start_idx = start_idx-lj-1+length(newpcurr);
      end_idx = end_idx-lj-1+length(newpcurr);      
    end        
    
    % test if current variable is found inside the predicate 
    [start_idx, end_idx, extents, matches, tokens] = regexp(fn_, ['\W' pcurr '\[(.+?)\]']); % \W makes sure we find its complete name (not just suffix)

    start_idx = start_idx+1;
    for j = 1:numel(matches)
      time = eval(tokens{j}{:});
      newpcurr = [pcurr '__LB__' num2str(j) '_RB_'];
      eval ([newpcurr '= interp1(traj.time, traj.X(' num2str(i) ',:), time,''linear'',inf);']);
      fn_ = [fn_(1:start_idx(j)-1) newpcurr fn_(end_idx(j)+1:end)];
      lj = end_idx(j)-start_idx(j);
      start_idx = start_idx-lj-1+length(newpcurr);
      end_idx = end_idx-lj-1+length(newpcurr);      
    end        
    
    % time derivative
    [start_idx, end_idx, extents, matches, tokens] = regexp(fn_, ['ddt\{\s*' pcurr '\s*\}\[(.+?)\]']);
    
    for j = 1:numel(matches)
      time = eval(tokens{j}{:});
      newpcurr = [pcurr '__DLB__' num2str(j) '_DRB_'];            
      eval(['X = interp1(traj.time, traj.X'', time,''linear'',inf)'';']);
      Pts =  repmat(traj.param', [1 size(X,2)]);
      Pts(1:Sys.DimX,:) = X;
      eval(['Fval= GetF(Sys,time, Pts);']);     
      eval([newpcurr '=Fval(' num2str(i) ',:);']);
      fn_ = [fn_(1:start_idx(j)-1) newpcurr fn_(end_idx(j)+1:end)];
      lj = end_idx(j)-start_idx(j);
      start_idx = start_idx-lj-1+length(newpcurr);
      end_idx = end_idx-lj-1+length(newpcurr);      
    end              
 
    [start_idx, end_idx, extents, matches, tokens] = regexp(fn_, ['d\{\s*' pcurr '\s*\}{(.+?)}\[(.+?)\]']);
    
    for j = 1:numel(matches)
      time = eval(tokens{j}{2});
      sparam = tokens{j}{1};
      newpcurr = ['Sensi_' pcurr '__DLB__' sparam '_DRB_'];            

      is = FindParam(Sys, sparam);
      [xs, traj] = GetTrajSensi(Sys, traj, i, is);
      eval([newpcurr ' = interp1(traj.time, xs'', time,''linear'',inf);']);
                 
      fn_ = [fn_(1:start_idx(j)-1) newpcurr fn_(end_idx(j)+1:end)];
      lj = end_idx(j)-start_idx(j);
      start_idx = start_idx-lj-1+length(newpcurr);
      end_idx = end_idx-lj-1+length(newpcurr);      
    end              
  end
            
  val = eval(fn_);
  if isscalar(val)
    val = val*ones(1, numel(t));
  end


  switch (BreachGlobOpt.RobustSemantics)
   case -1
    val = ltr(val, dt__);
   case 1
    val = rtr(val, dt__);
   case 2
    rval = abs(rtr(val, dt__));
    lval = abs(ltr(val,dt__));
    sval = sign(val);
    val = sval.*(rval+lval)/2;
    
  end    
  
  
  
