# Supplementary material for: STL-based Analysis of TRAIL-induced Apoptosis Challenges the Notion of Type I/Type II Cell Line Classification
Source: PLoS Comput Biol. 2013 May 9;9(5):e1003056. doi: 10.1371/journal.pcbi.1003056 (PMC3649977; doi:10.1371/journal.pcbi.1003056)
Supplement: Program S1 — Computation of STL diagrams using Breach [33] . The archive contains the freely-distributed Matlab tool Breach, an implementation of EARM1.4 in Breach, initial conditions for each of 12 cell lines used in this article, and example scripts illustrating how to generate STL phase diagrams. (ZIP) [file pcbi.1003056.s008.zip › breach/@QMITL_Formula/private/GetTrajSensi.m]

function [xs, traj] = GetTrajSensi(Sys, traj, i , is)
%
%  [xs,traj] = GetTrajSensi(Sys, traj, i, is)
%
%  get sensitivity of variable i with respect to parameter is  
%
  
  % check if it was already computed

  if (isfield(traj, 'sensis'))    
    sensis = traj.sensis;
  else
    sensis = [];
    traj.XS = [];
  end
      
  iis = find(sensis==is);  
  if (~isempty(iis))      
    xs = traj.XS((iis-1)*Sys.DimX+i,:);
    return
  end
  
  % recompute 
  
  % beurk.
  time = traj.time(traj.time>-1e90);
  time = time(time<1e90);
    
  Ptmp = CreateSampling(Sys, is);
  Ptmp.pts = traj.param';
  Pftmp = ComputeTrajSensi(Sys, Ptmp, time);          

  traj.sensis = [sensis is];
  traj.XS = [traj.XS; Pftmp.traj.XS];  
  xs = Pftmp.traj.XS(i,:);
  xs = interp1(time, xs, traj.time, 'linear',0);
