# Supplementary material for: STL-based Analysis of TRAIL-induced Apoptosis Challenges the Notion of Type I/Type II Cell Line Classification
Source: PLoS Comput Biol. 2013 May 9;9(5):e1003056. doi: 10.1371/journal.pcbi.1003056 (PMC3649977; doi:10.1371/journal.pcbi.1003056)
Supplement: Program S1 — Computation of STL diagrams using Breach [33] . The archive contains the freely-distributed Matlab tool Breach, an implementation of EARM1.4 in Breach, initial conditions for each of 12 cell lines used in this article, and example scripts illustrating how to generate STL phase diagrams. (ZIP) [file pcbi.1003056.s008.zip › breach/@QMITL_Formula/private/lemire_engine.m]

%  [minval maxval] = LEMIRE_ENGINE(a, window)
%  
%  PURPOSE: single shoot (one vector) 1D min/max running/filtering
%  
%  INPUTS
%   A: vector, logical and all numeric classes are supported
%   window: scalar, size of the sliding window, must be >= 1
%  
%  OUTPUTS
%   minval, maxval: running min/max, vectors of dimension
%   (length(A)-window+1), i.e.,
%       minval(1) is min(A(1:win))
%       minval(2) is min(A(2:win+1))
%       ...
%       minval(end) is min(A(end-window+1:end))
%   The same indexing arrangement applies for maxval
%  
%  Note: if the data is complex, the imaginary part is ignored.
%        This function has less overhead than LEMIRE_ND_ENGINE
%  
%  Algorithm: Lemire's "STREAMING MAXIMUM-MINIMUM FILTER USING NO MORE THAN
%  THREE COMPARISONS PER ELEMENT" Nordic Journal of Computing, Volume 13,
%  Number 4, pages 328-339, 2006.
%  
%  Compilation:
%   >> mex -O -v lemire_engine.c % add -largeArrayDims on 64-bit computer
%  
%  see aldo: lemire_idxengine, median filter, Kramer & Bruckner filter
%  
%  Author: Bruno Luong <brunoluong@yahoo.com>
%  History
%   Original: 12/July/2009 
