# Supplementary material for: STL-based Analysis of TRAIL-induced Apoptosis Challenges the Notion of Type I/Type II Cell Line Classification
Source: PLoS Comput Biol. 2013 May 9;9(5):e1003056. doi: 10.1371/journal.pcbi.1003056 (PMC3649977; doi:10.1371/journal.pcbi.1003056)
Supplement: Program S1 — Computation of STL diagrams using Breach [33] . The archive contains the freely-distributed Matlab tool Breach, an implementation of EARM1.4 in Breach, initial conditions for each of 12 cell lines used in this article, and example scripts illustrating how to generate STL phase diagrams. (ZIP) [file pcbi.1003056.s008.zip › breach/@QMITL_Formula/private/lemire_nd_minengine.m]

%*************************************************************************
% MATLAB MEX ROUTINE LEMIRE_ND_MINENGINE.C
% [minval idxmax] = LEMIRE_ND_MINENGINE(a, idx, window, shapeflag)
%
% PURPOSE: multiple 1D min running/filtering
% Similar to LEMIRE_ENGINE but working on the second dimension, while
% looping along the first and third dimensions. This MEX is used for
% the engine for multidimensional min/max filtering
%
% INPUTS
%  A: 3D arrays, logical and all numeric classes are supported
%  idx: 3D arrays, double, user input, must have the same number
%       of elements as A
%  window: scalar, size of the sliding window, must be >= 1
%  shapeflag: double scalar: 1, 2, 3 resp. for valid, same and full shape
% 
% OUTPUTS
%  For "valid" shape (without shapeflag passing)
%  minval: running min, vectors of dimension (length(A)-window+1), i.e.,
%      minval(:,1,:) is min(A(:,1:win,:))
%      minval(:,2,:) is min(A(:,2:win+1,:))
%      ...
%      minval(:,end,:) is min(A(:,end-window+1:end,:))
%  For "Same" shape output has the same dimension as A
%  For "Full" shape (with shapeflag)
%  output MINVAL has dimension (length(A)+window-1), correspond to all 
%  positions of sliding window that is intersect with A
%  
%  minidx: 3D arrays, subjected the same assignment as minval
%          The main purpose is to keep track of indexing during
%          runing filter
%
% Note: if the data is complex, the imaginary part is ignored.
%       window is limited to 2147483646 (2^31-2)
%
% Algorithm: Lemire's "STREAMING MAXIMUM-MINIMUM FILTER USING NO MORE THAN
% THREE COMPARISONS PER ELEMENT" Nordic Journal of Computing, Volume 13,
% Number 4, pages 328-339, 2006.
%
% Compilation:
%  >> mex -O -v lemire_nd_minengine.c 
% % add -largeArrayDims on 64-bit computer
%  >> mex -largeArrayDims -O -v lemire_nd_minengine.c
%
% see aldo: lemire_nd_maxengine.c, minmaxfilter
%           median filter, Kramer & Bruckner filter
%
% Author: Bruno Luong <brunoluong@yahoo.com>
% Contributor: Vaclav Potesil
% History
%  Original: 20/Sep/2009
%  Last update: 22/Sep/2009, input shapeflag always required
%                            same shape scan
%***********************************************************************/

error('Max file LEMIRE_ND_MINENGINE.C muts be compiled');
