# Supplementary material for: STL-based Analysis of TRAIL-induced Apoptosis Challenges the Notion of Type I/Type II Cell Line Classification
Source: PLoS Comput Biol. 2013 May 9;9(5):e1003056. doi: 10.1371/journal.pcbi.1003056 (PMC3649977; doi:10.1371/journal.pcbi.1003056)
Supplement: Program S1 — Computation of STL diagrams using Breach [33] . The archive contains the freely-distributed Matlab tool Breach, an implementation of EARM1.4 in Breach, initial conditions for each of 12 cell lines used in this article, and example scripts illustrating how to generate STL phase diagrams. (ZIP) [file pcbi.1003056.s008.zip › breach/@QMITL_Formula/private/minmaxfilt.m]

function [varargout] = minmaxfilt(A, window, outtype, shape)
% SHORT CALL: [minimg maximg] = MINMAXFILT(A, window)
% 
% LONG CALL: [minimg maximg] = MINMAXFILT(A, window, outtype, shape)
%
% PURPOSE: multi-dimensional min/max (erosion/dilatation) filtering
%
%  INPUTS:
%   A: ND arrays, logical and all numeric classes are supported
%   WINDOW: size of the sliding window. The value must be >= 1
%           - scalar -> same window size will be scanned for all dimension
%           - [n1, ...,nd] -> define separate scan size for each dimension
%   OUTTYPE: ['both'], 'minmax', 'min', 'max'. If outtype is 'both' or
%            'minmax', both MIN and MAX arrays will be returned (in that
%            order). Otherwise MINMAXFILT returns only the requested array.
%   SHAPE: 'full' 'same' ['valid']
%       'full'  - (default) returns the full size arrays,
%       'same'  - returns the central part of the filtering output
%                 that is the same size as A.
%       'valid' - returns only those parts of the filter that are computed
%                 without the padding edges.
%  OUTPUTS:
%   minimg, maximg: filtered min/max arrays of same number of 
%   dimension as the input A. The size depends on SHAPE. If SHAPE is
%       - 'full', the size is size(A)+(WINDOW-1)
%       - 'same', the size is size(A)
%       - 'valid', the size is size(A)-WINDOW+1
%
% [MINIMG MAXIMG MINIDX MAXIDX] = MINMAXFILT(A, ...) returns the linear
% index arrays such that:
%       A(MINIDX) is equal to MINIMG and
%       A(MAXIDX) is equal to MAXIMG
%   
%  Note: if the data is complex, the imaginary part is ignored.
%
%  Algorithm: Lemire's "STREAMING MAXIMUM-MINIMUM FILTER USING NO MORE THAN
%  THREE COMPARISONS PER ELEMENT" Nordic Journal of Computing, Volume 13,
%  Number 4, pages 328-339, 2006.
%
% See also: minmaxfilt1, ordfilt2, medfilt2 (Image Processing Toolbox)
%
% AUTHOR: Bruno Luong <brunoluong@yahoo.com>
% Contributor: Vaclav Potesil
% HISTORY
%   Original: 12-Jul-2009
%   Last update:
%   20/Sep/2009, optional output runing min/max indexing
%                separated min/max and improved engines
%                correct a bug of crop indexes (reported by 
%                Vaclav Potesil)
%   22/Sep/2009, simplify code when handling same shape

% Default sliding window size
if nargin<2 || isempty(window)
    window = 3;
end

% Default output types, both min and max
if nargin<3 || isempty(outtype)
    outtype = 'both'; % min/max
end
outtype = lower(strtrim(outtype));
% Check if OUTTYPE is correct
if isempty(strmatch(outtype,{'both' 'minmax' 'maxmin' 'min' 'max'}))
    error('MINMAXFILT: unknown outtype %s', outtype);
end

% Default output types, both min and max
if nargin<4 || isempty(shape)
    shape = 'valid'; % shape
end
shape = lower(strtrim(shape));
% Check if SHAPE is correct
shapeloc = strmatch(shape,{'valid' 'same' 'full'});
if isempty(shapeloc)
    error('MINMAXFILT: unknown shape %s', shape);
end

% We do not support SPARSE
if issparse(A)
    error('MINMAXFILT: first output A must be full matrix')
end

nd = ndims(A);
% extend window size
if isscalar(window) % same for all dimensions
    window(1:nd) = window;
else
    % pad missing window size
    window(end+1:nd) = 1;
end

out = cell(1,0);
idx = cell(1,0);
nout = 0;

szA = size(A);
    
% MINVAL
if ~strcmp(outtype,'max')
    minval = A;
    % Create linear index array
    minidx = zeros(szA,'double');
    minidx(:) = 1:numel(A);    
    sz = size(minval);
    % Loop on dimension
    for dim=1:nd
        % Reshape minval in 3D arrays, working dimension is the middle
        % That is the form required by LEMIRE_ND_ENGINE
        p = prod(sz(1:dim-1)); % return 1 if empty
        n = sz(dim);
        q = prod(sz(dim+1:end)); % return 1 if empty
        minval = reshape(minval,[p n q]);
        win = window(dim);
        % call mex engine
        if win~=1
            [minval minidx] = lemire_nd_minengine(minval, minidx, win, shapeloc);
        end
        % Blow back to n-dimensional
        sz(dim) = size(minval,2);
        minval = reshape(minval, sz);
        minidx = reshape(minidx, sz);
    end
    nout=nout+1;
    out{nout} = minval;
    idx{nout} = minidx;
end

% MAXVAL
if ~strcmp(outtype,'min')
    maxval = A;
    % Create linear index array
    maxidx = zeros(szA,'double');
    maxidx(:) = 1:numel(A);
    sz = size(maxval);
  
    % Loop on dimension
    for dim=1:nd
        % Reshape maxval in 3D arrays, working dimension is the middle
        % That is the form required by LEMIRE_ND_ENGINE
        p = prod(sz(1:dim-1)); % return 1 if empty
        n = sz(dim);
        q = prod(sz(dim+1:end)); % return 1 if empty
        maxval = reshape(maxval,[p n q]);
        win = window(dim);
        % call mex engine
        if win~=1
            [maxval maxidx] = lemire_nd_maxengine(maxval, maxidx, win, shapeloc);
        end
        % Blow back to n-dimensional
        sz(dim) = size(maxval,2);       
        maxval = reshape(maxval, sz);
        maxidx = reshape(maxidx, sz);
    end
    nout=nout+1;
    out{nout} = maxval;
    idx{nout} = maxidx;
end

% Assign the output
if nargout <= length(out)
    varargout = out;
else
    out = [out idx];
    varargout = out;
end

end % minmaxfilt
