# Supplementary material for: STL-based Analysis of TRAIL-induced Apoptosis Challenges the Notion of Type I/Type II Cell Line Classification
Source: PLoS Comput Biol. 2013 May 9;9(5):e1003056. doi: 10.1371/journal.pcbi.1003056 (PMC3649977; doi:10.1371/journal.pcbi.1003056)
Supplement: Program S1 — Computation of STL diagrams using Breach [33] . The archive contains the freely-distributed Matlab tool Breach, an implementation of EARM1.4 in Breach, initial conditions for each of 12 cell lines used in this article, and example scripts illustrating how to generate STL phase diagrams. (ZIP) [file pcbi.1003056.s008.zip › breach/@QMITL_Formula/private/minmaxfilt1.m]

function [varargout] = minmaxfilt1(A, window, outtype, shape)
% SHORT CALL: [minval maxval] = MINMAXFILT1(A, window)
% 
% LONG CALL: [minval maxval] = MINMAXFILT1(A, window, outtype, shape)
%
% PURPOSE: one-dimensional min/max (running) filtering
%
%  INPUTS
%   A: 1D array, logical and all numeric classes are supported
%   WINDOW: size of the sliding window. The value must be >= 1
%           - scalar -> same window size will be scanned for all dimension
%   OUTTYPE: ['both'], 'minmax', 'min', 'max'. If outtype is 'both' or
%            'minmax', both MIN and MAX arrays will be returned (in that
%            order). Otherwise MINMAXFILT1 returns only the requested array.
%   SHAPE: 'full' 'same' ['valid']
%       'full'  - (default) returns the full size arrays,
%       'same'  - returns the central part of the filtering output
%                 that is the same size as A.
%       'valid' - returns only those parts of the filter that are computed
%                 without the padding edges.
%  OUTPUTS
%   minval, maxval: filtered min/max arrays of same number of 
%   dimension as the input A. The size depends on SHAPE. If SHAPE is
%       - 'full', the size is size(A)+(WINDOW-1)
%       - 'same', the size is size(A)
%       - 'valid', the size is size(A)-WINDOW+1
%
% [MINVAL MAXVAL MINIDX MAXIDX] = MINMAXFILT1(A, ...) returns index arrays
%   such that:
%       A(MINIDX) is equal to MINVAL and
%       A(MAXIDX) is equal to MAXVAL
%   
%  Note: if the data is complex, the imaginary part is ignored.
%
%  Algorithm: Lemire's "STREAMING MAXIMUM-MINIMUM FILTER USING NO MORE THAN
%  THREE COMPARISONS PER ELEMENT" Nordic Journal of Computing, Volume 13,
%  Number 4, pages 328-339, 2006.
%
% See also: minmaxfilt, ordfilt2, medfilt2 (Image Processing Toolbox)
%
% AUTHOR: Bruno Luong <brunoluong@yahoo.com>
% Contributor: Vaclav Potesil
% HISTORY
%   Original: 12-Jul-2009
%   20/Sep/2009, optional output runing min/max indexing
%                 use ND engine (to ease code maintenance)
%   22/Sep/2009, simplify code when handling same shape

% Default sliding window size
if nargin<2 || isempty(window)
    window = 3;        
end

% Default output types, both min and max
if nargin<3 || isempty(outtype)
    outtype = 'both'; % min/max
end
outtype = lower(strtrim(outtype));
% Check if OUTTYPE is correct
if isempty(strmatch(outtype,{'both' 'minmax' 'maxmin' 'min' 'max'}))
    error('MINMAXFILT1: unknown outtype %s', outtype);
end

% Default output types, both min and max
if nargin<4 || isempty(shape)
    shape = 'valid'; % shape
end
shape = lower(strtrim(shape));
% Check if SHAPE is correct
shapeloc = strmatch(shape,{'valid' 'same' 'full'});
if isempty(shapeloc)
    error('MINMAXFILT1: unknown shape %s', shape);
end

window = min(window,numel(A)-1);

isrow = size(A,1)==1;
% reshape in row
A = reshape(A, 1, []);
n = size(A,2);

% Output
out = cell(1,0);
idx = cell(1,0);
nout = 0;

% MIN
if ~strcmp(outtype,'max')
    % Index array, they must be double
    minidx = 1:double(n);
    % Call MEX engines
    [minval minidx] = lemire_nd_minengine(A, minidx, window, shapeloc);
    % reshape in row
    if ~isrow
        minval = minval(:);
        minidx = minidx(:);
    end
    nout=nout+1;
    out{nout} = minval;
    idx{nout} = minidx;
end

% MAX
if ~strcmp(outtype,'min')
    % Index array, they must be double
    maxidx = 1:double(n);
    % Call MEX engines
    [maxval maxidx] = lemire_nd_maxengine(A, maxidx, window, shapeloc);
    % reshape in row
    if ~isrow
        maxval = maxval(:);
        maxidx = maxidx(:);
    end
    nout=nout+1;
    out{nout} = maxval;
    idx{nout} = maxidx;
end

% Assign the output
if nargout <= length(out)
    varargout = out;
else
    out = [out idx];
    varargout = out;
end

end % minmaxfilt1
