# Supplementary material for: STL-based Analysis of TRAIL-induced Apoptosis Challenges the Notion of Type I/Type II Cell Line Classification
Source: PLoS Comput Biol. 2013 May 9;9(5):e1003056. doi: 10.1371/journal.pcbi.1003056 (PMC3649977; doi:10.1371/journal.pcbi.1003056)
Supplement: Program S1 — Computation of STL diagrams using Breach [33] . The archive contains the freely-distributed Matlab tool Breach, an implementation of EARM1.4 in Breach, initial conditions for each of 12 cell lines used in this article, and example scripts illustrating how to generate STL phase diagrams. (ZIP) [file pcbi.1003056.s008.zip › breach/@QMITL_Formula/private/parse_predicate.m]

function mu = parse_predicate(Sys, mu )
%
% PARSE_PREDICATE  pre_parse a predicate to make its evaluation faster 
%  
% pre_pred = parse_predicate(Sys,st)
%  
% 
      
  fn_=mu.params.fn; 
  
  fn_ = regexprep(fn_,'([^\.])/', '$1\./');
  fn_ = regexprep(fn_,'([^\.])\*', '$1\.*');
  fn_ = regexprep(fn_,'([^\.])\^', '$1\.^');

  % Checks for which parameters are present 
  
  pre_pred.init_par_st = '';
  
%  for i=1:Sys.DimP
%    pcurr = Sys.ParamList{i};
%
%    test1 = regexp(fn_, ['^' pcurr '[^\[]']);  % appears at the beginning
%    test2 = regexp(fn_, ['\W' pcurr '[^\[]']); % appears after 
%    
%    if (~isempty(test1)||~isempty(test2)) 
%      pre_pred.init_par_st = [pre_pred.init_par_st [Sys.ParamList{i} '= traj.param(' num2str(i) ');' char(10)]];       
%    end
  
%  end
  
  pre_pred.init_var_st = '';
  
  for i=1:Sys.DimX
    pcurr = Sys.ParamList{i};

    % test if current variable is found at the beginning of the predicate
    [start_idx, end_idx, extents, matches, tokens] = regexp(fn_, ['^' pcurr '\[(.+?)\]']);

    for j = 1:numel(matches)
      time = tokens{j}{:};
      newpcurr = [pcurr '__LB__' num2str(j) '_RB_'];
      pre_pred.init_var_st = [pre_pred.init_var_st newpcurr '= interp1(traj.time, traj.X(' num2str(i) ',:),' time ',''linear'',inf);' char(10)];
      fn_ = [fn_(1:start_idx(j)-1) newpcurr fn_(end_idx(j)+1:end)];
      lj = end_idx(j)-start_idx(j);
      start_idx = start_idx-lj-1+length(newpcurr);
      end_idx = end_idx-lj-1+length(newpcurr);      
    end        
    
    
    % test if current variable is found inside the predicate 
    [start_idx, end_idx, extents, matches, tokens] = regexp(fn_, ['\W' pcurr '\[(.+?)\]']); % \W makes sure we find its complete name (not just suffix)

    start_idx = start_idx+1;
    for j = 1:numel(matches)
      time = tokens{j}{:};
      newpcurr = [pcurr '__LB__' num2str(j) '_RB_'];
      pre_pred.init_var_st = [pre_pred.init_var_st newpcurr '= interp1(traj.time, traj.X(' num2str(i) ',:),' time ',''linear'',inf);' char(10)];
%      eval ([newpcurr '= interp1(traj.time, traj.X(' num2str(i) ',:), time,''linear'',inf);']);
      fn_ = [fn_(1:start_idx(j)-1) newpcurr fn_(end_idx(j)+1:end)];
      lj = end_idx(j)-start_idx(j);
      start_idx = start_idx-lj-1+length(newpcurr);
      end_idx = end_idx-lj-1+length(newpcurr);      
    end        
        
    [start_idx, end_idx, extents, matches, tokens] = regexp(fn_, ['ddt\{\s*' pcurr '\s*\}\[(.+?)\]']);
    
    for j = 1:numel(matches)
      time = tokens{j}{:};
      newpcurr = [pcurr '__DLB__' num2str(j) '_DRB_'];            
      pre_pred.init_var_st = [pre_pred.init_var_st ['X = interp1(traj.time, traj.X'','  time ',''linear'',inf)'';' char(10)]];
      pre_pred.init_var_st = [pre_pred.init_var_st ['Pts =  repmat(traj.param'', [1 size(X,2)]);' char(10) ]];
      pre_pred.init_var_st = [pre_pred.init_var_st ['Pts(1:Sys.DimX,:) = X;'  char(10)]];
      pre_pred.init_var_st = [pre_pred.init_var_st ['Fval= GetF(Sys,' time ', Pts);'  char(10)]];
      pre_pred.init_var_st = [pre_pred.init_var_st [newpcurr '=Fval(' num2str(i) ',:);'] char(10)];
      
      fn_ = [fn_(1:start_idx(j)-1) newpcurr fn_(end_idx(j)+1:end)];
      lj = end_idx(j)-start_idx(j);
      start_idx = start_idx-lj-1+length(newpcurr);
      end_idx = end_idx-lj-1+length(newpcurr);      
    end              
  
    [start_idx, end_idx, extents, matches, tokens] = regexp(fn_, ['d\{\s*' pcurr '\s*\}{(.+?)}\[(.+?)\]']);
    
    for j = 1:numel(matches)
      time = tokens{j}{2};
      sparam = tokens{j}{1};
      
      is_ = FindParam(Sys,sparam);
      newpcurr = ['Sensi_' pcurr '__DLB__' sparam '_DRB_'];            

      pre_pred.init_var_st = [pre_pred.init_var_st ['[xs_, traj] = GetTrajSensi(Sys, traj,' num2str(i) ',' num2str(is_) ' );' char(10)]];
      pre_pred.init_var_st = [pre_pred.init_var_st [newpcurr '= interp1(traj.time, xs_'',' time ',''linear'',inf);' char(10)]];
                 
      fn_ = [fn_(1:start_idx(j)-1) newpcurr fn_(end_idx(j)+1:end)];
      lj = end_idx(j)-start_idx(j);
      start_idx = start_idx-lj-1+length(newpcurr);
      end_idx = end_idx-lj-1+length(newpcurr);      
    end              
  end
            
  pre_pred.eval_fn = fn_;
  
  mu.params.pre_pred = pre_pred;
  
