# Supplementary material for: STL-based Analysis of TRAIL-induced Apoptosis Challenges the Notion of Type I/Type II Cell Line Classification
Source: PLoS Comput Biol. 2013 May 9;9(5):e1003056. doi: 10.1371/journal.pcbi.1003056 (PMC3649977; doi:10.1371/journal.pcbi.1003056)
Supplement: Program S1 — Computation of STL diagrams using Breach [33] . The archive contains the freely-distributed Matlab tool Breach, an implementation of EARM1.4 in Breach, initial conditions for each of 12 cell lines used in this article, and example scripts illustrating how to generate STL phase diagrams. (ZIP) [file pcbi.1003056.s008.zip › breach/@QMITL_Formula/private/src/lemire_nd_minengine.c]

/*************************************************************************
 * MATLAB MEX ROUTINE LEMIRE_ND_MINENGINE.C
 * [minval idxmax] = LEMIRE_ND_MINENGINE(a, idx, window, shapeflag)
 *
 * PURPOSE: multiple 1D min running/filtering
 * Similar to LEMIRE_ENGINE but working on the second dimension, while
 * looping along the first and third dimensions. This MEX is used for
 * the engine for multidimensional min/max filtering
 *
 * INPUTS
 *  A: 3D arrays, logical and all numeric classes are supported
 *  idx: 3D arrays, double, user input, must have the same number
 *       of elements as A
 *  window: scalar, size of the sliding window, must be >= 1
 *  shapeflag: double scalar: 1, 2, 3 resp. for valid, same and full shape
 * 
 * OUTPUTS
 *  For "valid" shape (without shapeflag passing)
 *  minval: running min, vectors of dimension (length(A)-window+1), i.e.,
 *      minval(:,1,:) is min(A(:,1:win,:))
 *      minval(:,2,:) is min(A(:,2:win+1,:))
 *      ...
 *      minval(:,end,:) is min(A(:,end-window+1:end,:))
 *  For "Same" shape output has the same dimension as A
 *  For "Full" shape (with shapeflag)
 *  output MINVAL has dimension (length(A)+window-1), correspond to all 
 *  positions of sliding window that is intersect with A
 *  
 *  minidx: 3D arrays, subjected the same assignment as minval
 *          The main purpose is to keep track of indexing during
 *          runing filter
 *
 * Note: if the data is complex, the imaginary part is ignored.
 *       window is limited to 2147483646 (2^31-2)
 *
 * Algorithm: Lemire's "STREAMING MAXIMUM-MINIMUM FILTER USING NO MORE THAN
 * THREE COMPARISONS PER ELEMENT" Nordic Journal of Computing, Volume 13,
 * Number 4, pages 328-339, 2006.
 *
 * Compilation:
 *  >> mex -O -v lemire_nd_minengine.c 
 * % add -largeArrayDims on 64-bit computer
 *  >> mex -largeArrayDims -O -v lemire_nd_minengine.c
 *
 * see aldo: lemire_nd_maxengine.c, minmaxfilter
 *           median filter, Kramer & Bruckner filter
 *
 * Author: Bruno Luong <brunoluong@yahoo.com>
 * Contributor: Vaclav Potesil
 * History
 *  Original: 20/Sep/2009
 *  Last update: 22/Sep/2009, input shapeflag always required
 *                            same shape scan
 ************************************************************************/

#include "mex.h"
#include "matrix.h"

/* Uncomment this on older Matlab version where size_t has not been
 * defined */
/*
 * #define mwSize int
 * #define size_t int
 */

/* Define correct type depending on platform 
  You might have to modify here depending on your compiler */
#if defined(_MSC_VER) || defined(__BORLANDC__)
typedef __int64 int64;
typedef __int32 int32;
typedef __int16 int16;
typedef __int8 int08;
typedef unsigned __int64 uint64;
typedef unsigned __int32 uint32;
typedef unsigned __int16 uint16;
typedef unsigned __int8 uint08;
#else /* LINUX + LCC, CAUTION: not tested by the author */
typedef long long int int64;
typedef long int int32;
typedef short int16;
typedef char int08;
typedef unsigned long long int uint64;
typedef unsigned long int uint32;
typedef unsigned short uint16;
typedef unsigned char uint08;
#endif

/* Maximum (32-bit) integer */
#define MAXINT 0x7fffffff
            
/* This is the engine macro, used for different data type */
/* Note: j -> third dimension
 *       k -> first dimension
 *       i -> second (working) dimension */
#define SCAN(a, minval, type) { \
for (j=0; j<q; j++) { \
    a = (type*)adata + j*stepA; \
    idx = idxdata + j*stepA; \
    minval = (type*)valdata + j*stepMinMax; \
    minidx = minidxdata + j*stepMinMax; \
    for (k=0; k<p; k++) { \
        nWedge = 0; \
        Wedgefirst = 0; \
        Wedgelast = -1; \
        left = -(int)(window); \
        pleft = 0; \
        for (i=1; i<n; i++) { \
            left++; \
            if (left >= lstart) { \
                linidx = p*(nWedge? Wedge[Wedgefirst] : i-1); \
                minidx[pleft] = idx[linidx]; \
                minval[pleft] = a[linidx]; \
                pleft += p; \
            } \
            if (a[p*i] < a[p*(i-1)]) { \
                while (nWedge) { \
                    if (a[p*i] >= a[p*Wedge[Wedgelast]]) { \
                        if (left == Wedge[Wedgefirst]) { \
                            nWedge--; \
                            if ((++Wedgefirst) == size) Wedgefirst = 0; \
                        } \
                        break; \
                    } \
                    nWedge--; \
                    if ((--Wedgelast) < 0) Wedgelast += size; \
                } \
            } \
            else { \
                nWedge++; \
                if ((++Wedgelast) == size) Wedgelast = 0; \
                Wedge[Wedgelast] = i-1; \
                if (left == Wedge[Wedgefirst]) { \
                    nWedge--; \
                    if ((++Wedgefirst) == size) Wedgefirst = 0; \
                } \
            } \
        } \
        for (i=n; i<=imax; i++) { \
            left++; \
            linidx = p*(nWedge? Wedge[Wedgefirst] : n-1); \
            minidx[pleft] = idx[linidx]; \
            minval[pleft] = a[linidx]; \
            pleft += p; \
            nWedge++; \
            if ((++Wedgelast) == size) Wedgelast = 0; \
            Wedge[Wedgelast] = n-1; \
            if (left == Wedge[Wedgefirst]) { \
                nWedge--; \
                if ((++Wedgefirst) == size) Wedgefirst = 0; \
            } \
        } \
        a++; idx++; \
        minval++; minidx++; \
    } \
} }
/* end SCAN */

#define VALID_SHAPE 1
#define SAME_SHAPE 2
#define FULL_SHAPE 3
/* Define the name for Input/Output ARGUMENTS */
#define A prhs[0]
#define IDX prhs[1]
#define WINDOW prhs[2]
#define SHAPE prhs[3]
/* Out */
#define MINVAL plhs[0]
#define MINIDX plhs[1]

/* Gateway of LEMIRE_ND_MINENGINE */
void mexFunction(int nlhs, mxArray *plhs[],
        int nrhs, const mxArray *prhs[]) {
    
    mxClassID ClassID;
    
    /* pointer to the index array */
    double *idx, *minidx;
    /* Data pointers, which one are used depends on the class of A */
    double *adouble, *valdouble;
    float *asingle, *valsingle;
    int64 *aint64, *valint64;
    int32 *aint32, *valint32;
    int16 *aint16, *valint16;
    int08 *aint08, *valint08;
    uint64 *auint64, *valuint64;
    uint32 *auint32, *valuint32;
    uint16 *auint16, *valuint16;
    uint08 *auint08, *valuint08;

    mwSize i, pleft, n, window;
    mwSize imax, margin, linidx;
    int left, lstart, size;
    mwSize *Wedge; /* wedge */
    int nWedge; /* wedge number of elements (0 is empty wedge) */
    int Wedgefirst, Wedgelast; /* Indices of two ends of the wedge */
    int shape;
    
    mwSize p, q, j, k;
    mwIndex stepA, stepMinMax;
    const mwSize* dimA;
    mwSize dimOut[3];
    
    void *adata, *valdata;
    double *idxdata, *minidxdata;
    
    /* Check number of arguments */
    if (nrhs!=4)
        mexErrMsgTxt("LEMIRE_ND_MINENGINE: four arguments are required.");
    
     /* Get the shape */
    shape = (int)mxGetScalar(SHAPE);
    
    /* Get class of input matrix A */
    ClassID = mxGetClassID(A);
    
    if (mxGetClassID(IDX) != mxDOUBLE_CLASS)
        mexErrMsgTxt("LEMIRE_ND_MINENGINE: idx must be double.");
    
    /* Do not support on sparse */
    if (mxIsSparse(A))
        mexErrMsgTxt("LEMIRE_ND_MINENGINE: First input A must be full.");       
    
    /* Get the number of elements of A */
    /* Get the size, MUST BE two or three, no check */
    dimA = mxGetDimensions(A);
    p = dimA[0];
    n = dimA[1];
    if (mxGetNumberOfDimensions(A)<3)
        q = 1; /* third dimension is singleton */
    else
        q = dimA[2];
   
    /* Window input must be double */
    if (mxGetClassID(WINDOW)!=mxDOUBLE_CLASS)
        mexErrMsgTxt("LEMIRE_ND_MINENGINE: Second input WINDOW must be double.");
    
    /* Get the window size, cast it in mwSize */
    window = (mwSize)(*mxGetPr(WINDOW));
    margin = window-1;
    
    if (window<1) /* Check if it's valid */
        mexErrMsgTxt("LEMIRE_ND_MINENGINE: windows must be 1 or greater.");   
    if (window>n || window>MAXINT)
        mexErrMsgTxt("LEMIRE_ND_MINENGINE: windows larger than data length.");
    
    /* Allocate wedges buffers for L and U, each is size (window+1) */
    size = (int)(window+1);
    Wedge = mxMalloc(size*sizeof(mwSize));
    if (Wedge==NULL) mexErrMsgTxt("LEMIRE_ND_MINENGINE: out of memory.");
    
    /* This parameters configure for three cases:
     * - full scan (minimum 1-element intersecting with window), or
     * - same scan (output has the same size as input)
     * - valid scan (full overlapping with window) */ 
    if (shape==FULL_SHAPE) {
        dimOut[1] = n+margin;
        lstart = -(int)(margin);
    } else if (shape==SAME_SHAPE) {
        dimOut[1] = n;
        lstart = -(int)(margin/2);
    } else { /* if (shape==VALID_SHAPE) */
        dimOut[1] = n-margin;
        lstart = 0;
    }
    
    /* The last index to be scanned */
    imax = (dimOut[1] + margin) + lstart;
    
    /* Create output arrays */
    dimOut[0] = p;
    dimOut[2] = q;

    MINVAL = mxCreateNumericArray(3, dimOut, ClassID, mxREAL);
    MINIDX = mxCreateNumericArray(3, dimOut, mxDOUBLE_CLASS, mxREAL); 
    /* Check if allocation is succeeded */
    if ((MINVAL==NULL) || (MINIDX==NULL))
         mexErrMsgTxt("LEMIRE_ND_MINENGINE: out of memory.");    
      
    /* Jump step of the third dimension */
    stepA = p*n; /* for A */
    stepMinMax = p*dimOut[1]; /* step for output */
    
    /* Get data pointers */
    adata = mxGetData(A);
    idxdata = mxGetPr(IDX); 
    valdata = mxGetData(MINVAL);
    minidxdata = mxGetPr(MINIDX);
        
    /* Call the engine depending on ClassID */
    switch (ClassID) {
        case mxDOUBLE_CLASS:
            SCAN(adouble, valdouble, double);
            break;
        case mxSINGLE_CLASS:
            SCAN(asingle, valsingle, float);
            break;
        case mxINT64_CLASS:
            SCAN(aint64, valint64, int64);
            break;
        case mxUINT64_CLASS:
            SCAN(auint64, valuint64, uint64);
            break;
        case mxINT32_CLASS:
            SCAN(aint32, valint32, int32);
            break;
        case mxUINT32_CLASS:
            SCAN(auint32, valuint32, uint32);
            break;
        case mxCHAR_CLASS:
            SCAN(auint16, valuint16, uint16);
            break;
        case mxINT16_CLASS:
            SCAN(aint16, valint16, int16);
            break;
        case mxUINT16_CLASS:
            SCAN(auint16, valuint16, uint16);
            break;
        case mxLOGICAL_CLASS:
            SCAN(auint08, valuint08, uint08);
            break;
        case mxINT8_CLASS:
            SCAN(aint08, valint08, int08);
            break;
        case mxUINT8_CLASS:
            SCAN(auint08, valuint08, uint08);
            break;
        default:
            mexErrMsgTxt("LEMIRE_ND_MINENGINE: Class not supported.");
    } /* switch */
    
    /* Free the buffer */
    mxFree(Wedge);
    
    return;
    
} /* Gateway LEMIRE_ND_MINENGINE */
