# Supplementary material for: STL-based Analysis of TRAIL-induced Apoptosis Challenges the Notion of Type I/Type II Cell Line Classification
Source: PLoS Comput Biol. 2013 May 9;9(5):e1003056. doi: 10.1371/journal.pcbi.1003056 (PMC3649977; doi:10.1371/journal.pcbi.1003056)
Supplement: Program S1 — Computation of STL diagrams using Breach [33] . The archive contains the freely-distributed Matlab tool Breach, an implementation of EARM1.4 in Breach, initial conditions for each of 12 cell lines used in this article, and example scripts illustrating how to generate STL phase diagrams. (ZIP) [file pcbi.1003056.s008.zip › breach/@QMITL_Formula/private/src/robustness/Calculate.cpp]

//-----------------------------------------------------------------------------------------------------------//
//-------------------------------------- Composed By Subhankar Mukherjee ------------------------------------//
//-------------------------------------------------- Verimag ------------------------------------------------//
//-----------------------------------------------------------------------------------------------------------//

#include<iostream>
#include<string>
#include<cstring>
#include<cstdlib>
#include<cassert>
#include<fstream>
#include<cmath>
#include<new>
#include<deque>
#include<list>
#include<limits>
#include<ctime>

#include"Robust.hpp"

int main() {

/*
  FormulaRobustness test(1), other(2), and12(0), and21(0), negTest(0), negOther(0), or12(0), or21(0), testCopy(0);
  FormulaRobustness imply(0);
  
  test.addPoint(Point(0,0));
  test.addPoint(Point(0.1,0.3));
  test.addPoint(Point(0.3,0.7));
  test.addPoint(Point(0.4,0.9));
  test.addPoint(Point(0.8,1.0));
  test.addPoint(Point(1.0,1.1));
  test.addPoint(Point(1.4,0.7));
  test.addPoint(Point(1.3,0.5));
  test.addPoint(Point(1.7,-0.5));
  test.addPoint(Point(1.9,-1));
  test.addPoint(Point(2.0,1));
  
  test.printFormula();
  
  other.addPoint(Point(0,0.2));
  other.addPoint(Point(0.05,0.1));
  other.addPoint(Point(0.32,0.78));
  other.addPoint(Point(0.34,0.19));
  other.addPoint(Point(0.80,1.32));
  other.addPoint(Point(1.1,-1.1));
  other.addPoint(Point(1.2,0.78));
  other.addPoint(Point(1.9,0.15));
  other.addPoint(Point(2.1,-0.54));
  other.addPoint(Point(2.82,1));
  
  other.printFormula();
  
  ofstream ofs;
  
  ofs.open("test.dat");
  test.printFileFormula(ofs);
  ofs.close();
  
  ofs.open("other.dat");
  other.printFileFormula(ofs);
  ofs.close();
  
  //test.evaluateANDFormulas(and12, other, 3);
  and12 = test && other;
  ofs.open("and12.dat");
  and12.printFileFormula(ofs);
  //(test && other).printFileFormula(ofs);
  ofs.close();
  
  //other.evaluateANDFormulas(and21, test, 4);
  and21 = other && test;
  ofs.open("and21.dat");
  and21.printFileFormula(ofs);
  //(other && test).printFileFormula(ofs);
  ofs.close();
  
  test.evaluateNegateFormula(negTest,5);
  ofs.open("negTest.dat");
  negTest.printFileFormula(ofs);
  ofs.close();
  
  test.evaluateORFormulas(or12, other, 3);
  ofs.open("or12.dat");
  or12.printFileFormula(ofs);
  ofs.close();
  
  other.evaluateORFormulas(or21, test, 4);
  ofs.open("or21.dat");
  or21.printFileFormula(ofs);
  ofs.close();
  
  FormulaRobustness cumulativeTest1(1), cumulativeTest2(2), until(3);
  FormulaRobustness cumulativeTrim1(0), cumulativeTrim1ANDOther(0);
  
  test.cumulativeMinimum(cumulativeTest1, 0.2, 2, 1);
  cumulativeTest1.printFileFormula("cumulative1.dat");
  
  other.cumulativeMinimum(cumulativeTest2, 0.2, 2, 1);
  cumulativeTest2.printFileFormula("cumulative2.dat");
  
  cumulativeTest1.trimTime(cumulativeTrim1,1.2,2,0);
  cumulativeTrim1.printFileFormula("cumulativeTrim1.dat");
  
  cumulativeTrim1.evaluateANDFormulas(cumulativeTrim1ANDOther, other, 0);
  cumulativeTrim1ANDOther.printFileFormula("cumulativeTrim1ANDOther.dat");
    
  cout << "\n\nUntil = " << test.evaluateUntil(Interval(1,1.8), other, 0.2) << endl;
  
  negOther = !other;
  negOther.printFileFormula("negOther.dat");
  
  imply = test^other;
  imply.printFileFormula("imply.dat");
  
  FormulaRobustness testShift(0);
  test.leftShiftFormula(testShift, 0.4, 1);
  
  testShift.printFileFormula("testShift.dat");
  
  FormulaRobustness testUntilOther(0);
  test.evaluateUntilFormula(testUntilOther, Interval(1, 1.8), other, 10);
  
  testUntilOther.printFileFormula("testUntilOther.dat");
  
  FormulaRobustness easyTestUntilOther(0);
  for(double timeInstance = 0.0; timeInstance < 0.2; timeInstance = timeInstance + 0.001) {
    easyTestUntilOther.addPoint(Point(timeInstance, test.evaluateUntil(Interval(1, 1.8), other, timeInstance)));
  }
  easyTestUntilOther.printFileFormula("easyTestUntilOther.dat");
  
  FormulaRobustness futureTest(0);
  test.evaluateFutureFormula(Interval(1, 1.8), futureTest, 11); 
  futureTest.printFileFormula("futureTest.dat");
*/
/*
  FormulaRobustness test2(0), other2(0), testUntilOther2(0);

  test2.addPoint(Point(0, 0));
  test2.addPoint(Point(2, 4));
  test2.addPoint(Point(4, 0));
  test2.addPoint(Point(5, 2));
  test2.addPoint(Point(6, 0));
  test2.addPoint(Point(13, 0));

  test2.printFileFormula("test2.dat");

  other2.addPoint(Point(0, 0));
  other2.addPoint(Point(1, 1));
  other2.addPoint(Point(2, 3));
  other2.addPoint(Point(3, 2));
  other2.addPoint(Point(5, 1));
  other2.addPoint(Point(7, 2));
  other2.addPoint(Point(13, 2));

  other2.printFileFormula("other2.dat");

  //double testValue = test2.evaluateUntil(Interval(1, 1.8), other2, 4.2);
  double testValue = other2.evaluateUntil(Interval(1, 1.8), test2, 2.3);
*/

/*
  test2.evaluateUntilFormula(testUntilOther2, Interval(1, 1.8), other2, 15);
  testUntilOther2.printFileFormula("testUntilOther2.dat");

  FormulaRobustness easyTestUntilOther2(0);
  for(double timeInstance = 0.0; timeInstance < 6.2; timeInstance = timeInstance + 0.001) {
    easyTestUntilOther2.addPoint(Point(timeInstance, test2.evaluateUntil(Interval(1, 1.8), other2, timeInstance)));
  }
  easyTestUntilOther2.printFileFormula("easyTestUntilOther2.dat");
*/

/*
  test2.evaluateUntilFormula(testUntilOther2, Interval(1, 1.8), other2, 15);
  testUntilOther2.printFileFormula("testUntilOther2Better.dat");

  FormulaRobustness easyTestUntilOther2(0);
  for(double timeInstance = 0.0; timeInstance < 6.2; timeInstance = timeInstance + 0.001) {
    easyTestUntilOther2.addPoint(Point(timeInstance, test2.evaluateUntil(Interval(1, 1.8), other2, timeInstance)));
  }
  easyTestUntilOther2.printFileFormula("easyTestUntilOther2Better.dat");
*/

/*
  FormulaRobustness  test3(0), other3(0), testUntilOther3(0), other3ShiftLeft(0), other3ShiftRight(0);
  
  test3.addPoint(Point(0, 0.2158)); 
  test3.addPoint(Point(2, 2.1232));
  test3.addPoint(Point(4, 3.1167));
  test3.addPoint(Point(5, 3.7360));
  test3.addPoint(Point(6, 0.5196));
  test3.addPoint(Point(13, 2.2753));
  
  test3.printFileFormula("test3.dat");
  
  other3.addPoint(Point(0, 1.8776));
  other3.addPoint(Point(1, 0.0476));
  other3.addPoint(Point(2, 1.3485));
  other3.addPoint(Point(3, 0.6487));
  other3.addPoint(Point(5, 3.1771));
  other3.addPoint(Point(7, 1.2449));
  other3.addPoint(Point(13, 2.1141));
  
  other3.printFileFormula("other3.dat");
  
  other3.leftShiftFormula(other3ShiftLeft, 1.0, 0);
  other3ShiftLeft.printFileFormula("other3ShiftLeft.dat");
  
  other3.leftShiftFormula(other3ShiftRight, 1.8, 0);
  other3ShiftRight.printFileFormula("other3ShiftRight.dat");
  
  double testValue3 = test3.evaluateUntil(Interval(1, 1.8), other3, 1.485);

  test3.evaluateUntilFormula(testUntilOther3, Interval(1, 1.8), other3, 15);
  testUntilOther3.printFileFormula("testUntilOther3.dat");

  FormulaRobustness easyTestUntilOther3(0);
  for(double timeInstance = 0.0; timeInstance < 11.2; timeInstance = timeInstance + 0.001) {
    easyTestUntilOther3.addPoint(Point(timeInstance, test3.evaluateUntil(Interval(1, 1.8), other3, timeInstance)));
  }
  easyTestUntilOther3.printFileFormula("easyTestUntilOther3.dat");
*/

  //------------------ random test generation -------------------
  
  int currentSeed = 0;
  
  currentSeed = time(0);
  //currentSeed = 1307528588; //----- good -----
  //currentSeed = 1307546712; //----- good -----
  //currentSeed = 1307562503; //----- good -----
  //currentSeed = 1307562792; //----- good -----
  //currentSeed = 1309437267; //----- good -----
  //currentSeed = 1309441206; //----- good -----
  
  srand(currentSeed);
  
  FormulaRobustness testRandom(20), otherRandom(30), untilRandom(40), easyUntilRandom(50), testFuture(0), otherFuture(0), testGlobal1, testGlobal2;
  const double maxTime = 15.0;
  double currentTime;
  
  double timeRandom;
  double robustnessRandom;
  
  currentTime = 0.0;
  while(currentTime < maxTime) {
    robustnessRandom = double(rand()%1000)/100.0;
    if(rand()%2 == 0) {
      robustnessRandom = -robustnessRandom;
    }
    testRandom.addPoint(Point(currentTime, robustnessRandom));
    timeRandom = double(rand()%150)/150.0;
    currentTime += timeRandom;
  }
  robustnessRandom = double(rand()%1000)/100.0;
  if(rand()%2 == 0) {
    robustnessRandom = -robustnessRandom;
  }
  testRandom.addPoint(Point(maxTime, robustnessRandom));
  testRandom.printFileFormula("testRandom.dat");
  
  currentTime = 0.0;
  while(currentTime < maxTime) {
    robustnessRandom = double(rand()%1000)/100.0;
    if(rand()%2 == 0) {
      robustnessRandom = -robustnessRandom;
    }
    otherRandom.addPoint(Point(currentTime, robustnessRandom));
    timeRandom = double(rand()%100)/100.0;
    currentTime += timeRandom;
  }
  robustnessRandom = double(rand()%1000)/100.0;
  if(rand()%2 == 0) {
    robustnessRandom = -robustnessRandom;
  }
  otherRandom.addPoint(Point(maxTime, robustnessRandom));
  otherRandom.printFileFormula("otherRandom.dat");
  
  double leftTime = double(rand()%100)/50.0;
  double rightTime = leftTime + double(rand()%100)/45.0;
  
  testRandom.evaluateUntilFormula(untilRandom, Interval(leftTime, rightTime), otherRandom, 40);
  untilRandom.printFileFormula("untilRandom.dat");
  
  otherRandom.evaluateFutureFormula(Interval(leftTime, rightTime), testFuture, 41);
  testRandom.evaluateFutureFormula(Interval(leftTime, rightTime), otherFuture, 42);
  otherRandom.evaluateGlobalFormula(Interval(leftTime, rightTime), testGlobal1, 41);
  otherRandom.evaluateGlobalFormula(Interval(leftTime, rightTime), testGlobal2, 41, true);
  
  testFuture.printFileFormula("testFuture.dat");
  otherFuture.printFileFormula("otherFuture.dat");
  testGlobal1.printFileFormula("testGlobal1.dat");
  testGlobal2.printFileFormula("testGlobal2.dat");

  FormulaRobustness andRandom(0), orRandom(0);

  testRandom.evaluateANDFormulas(andRandom, otherRandom, 10);
  testRandom.evaluateORFormulas(orRandom, otherRandom, 10);

  andRandom.printFileFormula("andRandom.dat");
  orRandom.printFileFormula("orRandom.dat");

  for(double timeInstance = 0.0; timeInstance < maxTime-rightTime; timeInstance = timeInstance + 0.001) {
    easyUntilRandom.addPoint(Point(timeInstance, testRandom.evaluateUntil(Interval(leftTime, rightTime), \
      otherRandom, timeInstance)));
  }
  easyUntilRandom.printFileFormula("easyUntilRandom.dat");
  
  //double testValueRandom = testRandom .evaluateUntil(Interval(leftTime, rightTime), otherRandom, 12.51); //----1307562503
  //double testValueRandom = testRandom .evaluateUntil(Interval(leftTime, rightTime), otherRandom, 8.97); //----1307562792
  
  cout << "[" << leftTime << ", " << rightTime << "]\n";
  cout << "random seed : " << currentSeed << endl;
  
  //-------------------------------------------------------------  

/*
  FormulaRobustness test(0), other(0), until(0), easyUntil(0);

  test.addPoint(1, -1.9954);
  test.addPoint(2, -0.150203);
  test.addPoint(3, -0.302604);
  test.addPoint(4, -0.156335);
  test.addPoint(5, 1.08064);
  test.addPoint(6, -0.710113);
  test.addPoint(7, 1.13896);
  test.addPoint(8, -0.114571);
  test.addPoint(9, -1.85695);
  test.addPoint(10, -1.2965);
  test.addPoint(11, 0.887032);
  test.addPoint(12, -0.106056);
  test.addPoint(13, -1.38912);
  test.addPoint(14, -0.635502);
  test.addPoint(15, 0.429557);
  test.addPoint(16, -1.23302);
  test.addPoint(17, 0.953707);
  test.addPoint(18, -1.0286);
  test.addPoint(19, 1.6697);
  test.addPoint(20, -0.923754);
  test.addPoint(30, -0.923754);

  other.addPoint(1, 1.062);
  other.addPoint(2, -1.24535);
  other.addPoint(3, -0.850007);
  other.addPoint(4, -1.63555);
  other.addPoint(5, 0.304838);
  other.addPoint(6, 0.733453);
  other.addPoint(7, 0.186372);
  other.addPoint(8, -0.297085);
  other.addPoint(9, 0.577771);
  other.addPoint(10, 0.590471);
  other.addPoint(11, 0.716067);
  other.addPoint(12, 0.543147);
  other.addPoint(13, 1.7807);
  other.addPoint(14, -1.16426);
  other.addPoint(15, 0.837127);
  other.addPoint(16, -1.05508);
  other.addPoint(17, -1.52242);
  other.addPoint(18, 0.429216);
  other.addPoint(19, -0.199449);
  other.addPoint(20, -0.165098);
  other.addPoint(30, -0.165098); 

  test.printFileFormula("test.dat");
  other.printFileFormula("other.dat");
  
  test.evaluateUntilFormula(until, Interval(0, 1.0), other, 40);
  until.printFileFormula("until.dat");

  for(double timeInstance = 0.0; timeInstance < 30.0; timeInstance = timeInstance + 0.001) {
    easyUntil.addPoint(Point(timeInstance, test.evaluateUntil(Interval(0, 1.0), \
      other, timeInstance)));
  }
  easyUntil.printFileFormula("easyUntil.dat");
  
  double testValue = test.evaluateUntil(Interval(0, 1), other, 2.0);
*/
/*
  FormulaRobustness test(0), other(0);
  test.addPoint(0,0);
  test.addPoint(.1,-1e-3);

  other.addPoint(0,0);
  other.addPoint(.1,1e-3);

  FormulaRobustness andTestOther(0), orTestOther(0);
  test.evaluateANDFormulas(andTestOther, other, 2);
  test.evaluateORFormulas(orTestOther, other, 2);

  test.printFileFormula("test.dat");
  other.printFileFormula("other.dat");

  andTestOther.printFileFormula("and12.dat");
  orTestOther.printFileFormula("or12.dat");
*/

  return 0;

}
