# Supplementary material for: STL-based Analysis of TRAIL-induced Apoptosis Challenges the Notion of Type I/Type II Cell Line Classification
Source: PLoS Comput Biol. 2013 May 9;9(5):e1003056. doi: 10.1371/journal.pcbi.1003056 (PMC3649977; doi:10.1371/journal.pcbi.1003056)
Supplement: Program S1 — Computation of STL diagrams using Breach [33] . The archive contains the freely-distributed Matlab tool Breach, an implementation of EARM1.4 in Breach, initial conditions for each of 12 cell lines used in this article, and example scripts illustrating how to generate STL phase diagrams. (ZIP) [file pcbi.1003056.s008.zip › breach/@QMITL_Formula/private/src/robustness/CompileRobustness.m]

function CompileRobustness()
% COMPILEROBUSTNESS  Compile the C++ functions for robustness specifications
 
  pwd
  
  ext = mexext;
  switch( ext )
   case {'mexw64', 'mexw32'}
    obj_ext = '.obj ';
   otherwise
    obj_ext = '.o ';
  end
   
  
  src_files = ['Formula_Routines.cpp ' ...
               'Line_Routines.cpp ' ...
               'Point_Routines.cpp ' ...
               'Mex_Routines.cpp' ...
              ];

  obj_files = ['Formula_Routines' obj_ext ...
               ' Line_Routines' obj_ext    ...
               ' Point_Routines' obj_ext ...
               ' Mex_Routines' obj_ext ...
              ];

  % compiles src files
  compile_cmd = ['mex -c  ' src_files  ];
  fprintf([regexprep(compile_cmd,'\','\\\\') '\n' ]);
  eval(compile_cmd);
    
  % compiles and robustness
  compile_cmd = ['mex  -outdir ..' filesep '.. RobustAnd.cpp ' obj_files];
  fprintf([regexprep(compile_cmd,'\','\\\\') '\n' ]);
  eval(compile_cmd);

  % compiles or robustness
  compile_cmd = ['mex  -outdir ..' filesep '.. RobustOr.cpp ' obj_files];
  fprintf([regexprep(compile_cmd,'\','\\\\') '\n' ]);
  eval(compile_cmd);

  % compiles until robustness
  compile_cmd = ['mex  -outdir ..' filesep '.. RobustUntil.cpp ' obj_files];
  fprintf([regexprep(compile_cmd,'\','\\\\') '\n' ]);
  eval(compile_cmd);
  
  % compiles future robustness
  compile_cmd = ['mex  -outdir ..' filesep '.. RobustFuture.cpp ' obj_files];
  fprintf([regexprep(compile_cmd,'\','\\\\') '\n' ]);
  eval(compile_cmd);
  
  % compiles global robustness
  compile_cmd = ['mex  -outdir ..' filesep '..  RobustGlobal.cpp ' obj_files];
  fprintf([regexprep(compile_cmd,'\','\\\\') '\n' ]);
  eval(compile_cmd);
  
  
