# Supplementary material for: STL-based Analysis of TRAIL-induced Apoptosis Challenges the Notion of Type I/Type II Cell Line Classification
Source: PLoS Comput Biol. 2013 May 9;9(5):e1003056. doi: 10.1371/journal.pcbi.1003056 (PMC3649977; doi:10.1371/journal.pcbi.1003056)
Supplement: Program S1 — Computation of STL diagrams using Breach [33] . The archive contains the freely-distributed Matlab tool Breach, an implementation of EARM1.4 in Breach, initial conditions for each of 12 cell lines used in this article, and example scripts illustrating how to generate STL phase diagrams. (ZIP) [file pcbi.1003056.s008.zip › breach/@QMITL_Formula/private/src/robustness/Formula_Routines.cpp]

//-----------------------------------------------------------------------------------------------------------//
//-------------------------------------- Composed By Subhankar Mukherjee ------------------------------------//
//-------------------------------------------------- Verimag ------------------------------------------------//
//-----------------------------------------------------------------------------------------------------------//

#include<iostream>
#include<string>
#include<cstring>
#include<cstdlib>
#include<cassert>
#include<fstream>
#include<cmath>
#include<new>
#include<deque>
#include<list>
#include<limits>

#include"Robust.hpp"

//----------------------------------------- Functions For Formula Class ---------------------------------------

void FormulaRobustness::addPoint(const double left, const double right) {
  
  addPoint(Point(left, right));
  return;
  
}

void FormulaRobustness::addPoint(const Point &P) {

  Point restorePoint;
  try {
    if(_robustness.empty()) {
      _robustness.push_back(P);
      _length++;
      _robustness.push_back(Point(MAX_TIME, P.getRobustness()));
      _length++;
      return;
    }
    if(P.getTime() == MAX_TIME) {
      return;
    }
    
    restorePoint = *(_robustness.end()-1);
    _robustness.pop_back();

    deque<Point> :: iterator pointer = _robustness.end() - 1;
    if(*pointer >= P) {
      throw(1);
    }
    else {
      if(pointer != _robustness.begin()) {
        if((pointer - 1)->getTime() == pointer->getTime()) {
          throw(2);
        }
        if(P.getTime() == pointer->getTime()) {
          throw(3);
        }
        double previousSlope = ((pointer - 1)->getRobustness() - pointer->getRobustness()) \
          /((pointer - 1)->getTime() - pointer->getTime());
        double currentSlope = (P.getRobustness() - pointer->getRobustness()) \
          /(P.getTime() - pointer->getTime());
          
        if(fabs(previousSlope - currentSlope) < SLOPE_EQUALITY_PRECISION) {
          pointer->setValue(P.getTime(), P.getRobustness());
          _robustness.push_back(Point(MAX_TIME, P.getRobustness()));
          return;
        }
      }
      _robustness.push_back(P);
      _length++;
      _robustness.push_back(Point(MAX_TIME, P.getRobustness()));
    }

  }
  catch(int x) {
    if(1 == x) {
      if(PRINT_WARNING_FLAG == 1)
        cout << "warning: FormulaRobustness::addPoint -- trying to add point [" << \
          P.getTime() << ", " << P.getRobustness() << "] < [" << (_robustness.end() - 1)->getTime() << \
          ", " << (_robustness.end() - 1)->getRobustness() << "] with past time stamp :(\n";
      _robustness.push_back(restorePoint);
      return;
    }
    if(2 == x) {
      if(PRINT_WARNING_FLAG == 1)
        cout << "warning: FormulaRobustness::addPoint -- arithmetic exception (may be divided by zero while calculating slope) :(\n" ;
      _robustness.push_back(P);
      _length++;
      _robustness.push_back(Point(MAX_TIME, P.getRobustness()));
      
      return;
    }
    if(3 == x) {
      if(PRINT_WARNING_FLAG == 1)
        cout << "warning: FormulaRobustness::addPoint -- arithmetic exception (may be divided by zero while calculating slope) :(\n" ;
      _robustness.push_back(restorePoint);
      return;
    }
  }
  return;

}

Point FormulaRobustness::returnPointGivenTime(const double &time)  const {
  
  try {
    if(_robustness.empty()) {
      throw(1);
    }
    if(_robustness.begin()->getTime() > time) {
      throw(1);
    }
    if(_robustness.end()->getTime() < time) {
      throw(1);
    }
    
    deque<Point>::const_iterator iterateThis = _robustness.begin();
    while(iterateThis != _robustness.end()) {
      Point beginPoint = *iterateThis;
      iterateThis++;
      if(iterateThis != _robustness.end()) {
        Point endPoint = *iterateThis;
        if(endPoint.getTime() >= time && beginPoint.getTime() <= time) {
          LineSegment currentLineSegment(beginPoint, endPoint);
          return currentLineSegment.returnPointGivenTime(time);
        }
      }
    }
  }
  catch(int x) {
    if(1 == x) {
      if(PRINT_WARNING_FLAG == 1)
        cout << "warning: FormulaRobustness::returnPointGivenTime -- no value of robustness found :( \n";
    }
  }
  
  return Point(-1.0, MIN_ROBUSTNESS);

}

void FormulaRobustness::evaluateFutureFormula2(Interval I, FormulaRobustness& returnThis, int identifier) const {

  // this implementation contains bug
  // since there is an alternative better representation -- it has not been debugged 
  
  if(_robustness.empty()) {
    return;
  }
  
  double startTime = _robustness.begin()->getTime();
  double endTime = (_robustness.end()-1)->getTime();
  
  FormulaRobustness trueFormula(0);
  trueFormula.addPoint(Point(startTime, MAX_ROBUSTNESS));
  trueFormula.addPoint(Point(endTime, MAX_ROBUSTNESS));
  
  returnThis._robustness.clear();
  
  trueFormula.evaluateUntilFormula(returnThis, I, *this, identifier);
  
  return;
  
}

/*
void FormulaRobustness::evaluateFutureFormula(Interval I, FormulaRobustness& returnThis, int identifier) const {

  if(_robustness.empty()) {
    return;
  }

  double thisEndTime = (_robustness.end()-2)->getTime();

  if(I.getRight() == MAX_TIME) {
    I.setRight(thisEndTime);
  }
  
 
  returnThis._robustness.clear();
  returnThis._identifier = identifier;
  
  list<double> timeList;
  evaluateListOfTimesForFutureGlobalComputation(timeList, I);
  //evaluateListOfTimesForFutureGlobalComputation(timeList, I, true); // for debugging / optimization purpose ---
  
  list<double>::const_iterator iterateList = timeList.begin();
  while(iterateList != timeList.end()) {
    double maxVal = 0.0, minVal = 0.0;
    FormulaRobustness trimFormula(0);
    trimTime(trimFormula, *iterateList + I.getLeft(), *iterateList + I.getRight(), maxVal, minVal, 0);
    returnThis.addPoint(Point(*iterateList, maxVal));
    iterateList++;
  }
  
  return;
  
}
*/

void FormulaRobustness::evaluateFutureFormula(Interval I, FormulaRobustness& returnThis, int identifier) const {

  if(_robustness.empty()) {
    return;
  }

  double thisEndTime = (_robustness.end()-2)->getTime();

  if(I.getRight() == MAX_TIME) {
    I.setRight(thisEndTime);
  }
   
  returnThis._robustness.clear();
  returnThis._identifier = identifier;
  
  list<double> timeList;
  evaluateListOfTimesForFutureGlobalComputation(timeList, I);
  //evaluateListOfTimesForFutureGlobalComputation(timeList, I, true);
  
  //------------------------ to abolish trim list ---------------------
  deque<Point>::const_iterator iterateThis = _robustness.begin();
  deque<Point>::const_iterator iterateStartNextTime =  iterateThis;

  list<double>::const_iterator iterateList = timeList.begin();
  //-------------------------- to abolish trim list -------------------

  while(iterateList != timeList.end()) {

    //------------------------- abolish trim list ---------------------
    double startTime = *iterateList + I.getLeft();
    double endTime = Min(*iterateList + I.getRight(), (_robustness.end()-1)->getTime());
    bool startFlag = false;
    double maxVal = MIN_ROBUSTNESS;

    iterateThis = iterateStartNextTime;
    while(iterateThis != _robustness.end()) {
      Point currentSegmentBegin = *iterateThis;
      if(iterateThis+1 != _robustness.end()) {
        Point currentSegmentEnd = *(iterateThis+1);
        LineSegment currentSegment(currentSegmentBegin, currentSegmentEnd);

        if(!startFlag) { 
          if(startTime >= currentSegmentBegin.getTime() && startTime <= currentSegmentEnd.getTime()) {
	    maxVal = Max(maxVal, currentSegment.returnPointGivenTime(startTime).getRobustness());
	    iterateStartNextTime = iterateThis;
            startFlag = true;
          }
          else {
            iterateThis++;
            continue;
          }
        }
        else {
          if(currentSegmentEnd.getTime() >= endTime) {
	    maxVal = Max(maxVal, currentSegment.returnPointGivenTime(endTime).getRobustness());
            break;
          }
          else {
	    maxVal = Max(maxVal, currentSegmentEnd.getRobustness());
            iterateThis++;
            continue;
          }
	}
      }
      else {
        maxVal = Max(maxVal, currentSegmentBegin.getRobustness());
        break;
      }
    }
    //----------------------- end abolish trim list -------------------

    //FormulaRobustness trimFormula(0);
    //trimTime(trimFormula, *iterateList + I.getLeft(), *iterateList + I.getRight(), maxVal, minVal, 0);

    returnThis.addPoint(Point(*iterateList, maxVal));
    iterateList++;
  }
  
  return;
  
}

void FormulaRobustness::evaluateGlobalFormula(Interval I, FormulaRobustness& returnThis, int identifier) const {

  if(_robustness.empty()) {
    return;
  }

  double thisEndTime = (_robustness.end()-2)->getTime();

  if(I.getRight() == MAX_TIME) {
    I.setRight(thisEndTime);
  }
  
 
  returnThis._robustness.clear();
  returnThis._identifier = identifier;
  
  list<double> timeList;
  evaluateListOfTimesForFutureGlobalComputation(timeList, I);
  //evaluateListOfTimesForFutureGlobalComputation(timeList, I, true);
  
  //------------------------ to abolish trim list ---------------------
  deque<Point>::const_iterator iterateThis = _robustness.begin();
  deque<Point>::const_iterator iterateStartNextTime =  iterateThis;

  list<double>::const_iterator iterateList = timeList.begin();
  //-------------------------- to abolish trim list -------------------

  while(iterateList != timeList.end()) {

    //------------------------- abolish trim list ---------------------
    double startTime = *iterateList + I.getLeft();
    double endTime = Min(*iterateList + I.getRight(), (_robustness.end()-1)->getTime());
    bool startFlag = false;
    double minVal = MAX_ROBUSTNESS;

    iterateThis = iterateStartNextTime;
    while(iterateThis != _robustness.end()) {
      Point currentSegmentBegin = *iterateThis;
      if(iterateThis+1 != _robustness.end()) {
        Point currentSegmentEnd = *(iterateThis+1);
        LineSegment currentSegment(currentSegmentBegin, currentSegmentEnd);

        if(!startFlag) { 
          if(startTime >= currentSegmentBegin.getTime() && startTime <= currentSegmentEnd.getTime()) {
	    minVal = Min(minVal, currentSegment.returnPointGivenTime(startTime).getRobustness());
	    iterateStartNextTime = iterateThis;
            startFlag = true;
          }
          else {
            iterateThis++;
            continue;
          }
        }
        else {
          if(currentSegmentEnd.getTime() >= endTime) {
	    minVal = Min(minVal, currentSegment.returnPointGivenTime(endTime).getRobustness());
            break;
          }
          else {
	    minVal = Min(minVal, currentSegmentEnd.getRobustness());
            iterateThis++;
            continue;
          }
	}
      }
      else {
        minVal = Min(minVal, currentSegmentBegin.getRobustness());
        break;
      }
    }
    //----------------------- end abolish trim list -------------------

    //FormulaRobustness trimFormula(0);
    //trimTime(trimFormula, *iterateList + I.getLeft(), *iterateList + I.getRight(), maxVal, minVal, 0);

    returnThis.addPoint(Point(*iterateList, minVal));
    iterateList++;
  }
  
  return;
  
}

//------------------------ debug routine ------------------------
void FormulaRobustness::evaluateGlobalFormula(Interval I, FormulaRobustness& returnThis, int identifier, bool debugRoutine)  const {

  FormulaRobustness intermediateFuture(0), intermediateNegation(0);
  returnThis._robustness.clear();
  evaluateNegateFormula(intermediateNegation, 0);
  intermediateNegation.evaluateFutureFormula(I, intermediateFuture, 0);
  intermediateFuture.evaluateNegateFormula(returnThis, identifier);
    
  return;

}
//---------------------------------------------------------------

void FormulaRobustness::evaluateGlobalFormula2(Interval I, FormulaRobustness& returnThis, int identifier)  const {

  // this implementation contains bug
  // since there is an alternative better representation -- it has not been debugged 
  
  FormulaRobustness intermediateFuture(0), intermediateNegation(0);
  returnThis._robustness.clear();
  evaluateNegateFormula(intermediateNegation, 0);
  intermediateNegation.evaluateFutureFormula2(I, intermediateFuture, 0);
  intermediateFuture.evaluateNegateFormula(returnThis, identifier);
    
  return;
  
}

void FormulaRobustness::evaluateImplication(FormulaRobustness& returnThis, const  FormulaRobustness& consequent, int identifier)  const {

  FormulaRobustness negateIntermediate(0);
  evaluateNegateFormula(negateIntermediate, 0);
  negateIntermediate.evaluateORFormulas(returnThis, consequent, identifier);
  
  return;
  
}
    
void FormulaRobustness::evaluateANDFormulas(FormulaRobustness& returnThis, const  FormulaRobustness& other, int identifier)  const {

  returnThis._identifier = identifier;
  
  if(_robustness.empty() || other._robustness.empty()) {
    returnThis._robustness.clear();
    return;
  }
  
  if(*(_robustness.begin()) >= *(other._robustness.end()-1)) {
    returnThis._robustness.clear();
    return;
  }
  
  if(*(_robustness.end()-1) <= *(other._robustness.begin())) {
    returnThis._robustness.clear();
    return;
  }
  
  returnThis._robustness.clear();
  
  deque<Point>::const_iterator iterateThis = _robustness.begin();
  deque<Point>::const_iterator iterateOther = other._robustness.begin();
  
  bool startFlag = false, endFlag = false;
  
  Point currentSegmentBeginOther, currentSegmentEndOther;
  Point currentSegmentBeginThis, currentSegmentEndThis;
  Point exceptionPointToBeAdded;
  LineSegment currentSegmentThis, currentSegmentOther;
  bool followThis = false, followOther = false;
  
  //------------------------------------------ adds point iteratively -----------------------------------------
  
  while(iterateThis != _robustness.end() && iterateOther != other._robustness.end()) {
    
    if(*iterateThis > *iterateOther) {
      currentSegmentBeginOther = *iterateOther;
      
      if(iterateOther+1 == other._robustness.end()) {
        returnThis.addPoint(Point((iterateOther)->getTime(), \
          Min((iterateOther)->getRobustness(), \
          currentSegmentThis.returnPointGivenTime(iterateOther->getTime()).getRobustness())));
        return;
      }
      else {
        currentSegmentEndOther = *(iterateOther+1);
        currentSegmentOther.setValues(currentSegmentBeginOther, currentSegmentEndOther);
        
        if(currentSegmentEndOther >= *iterateThis && !startFlag) {
          startFlag = true;
          Point pointToBeAdded(iterateThis->getTime(), Min(iterateThis->getRobustness(), \
            currentSegmentOther.returnPointGivenTime(iterateThis->getTime()).getRobustness()));
          returnThis.addPoint(pointToBeAdded);
          if(pointToBeAdded.getRobustness() == iterateThis->getRobustness()) {
            followThis = true;
          }
          else {
            followOther = true;
          }
          continue;
        }
        if(currentSegmentEndOther < *iterateThis && !startFlag) {
          iterateOther++;
          continue;
        }
        
        if(startFlag) {
          if(iterateThis+1 != _robustness.end()) {
            currentSegmentBeginThis = *iterateThis;
            currentSegmentEndThis = *(iterateThis+1);
            currentSegmentThis.setValues(currentSegmentBeginThis, currentSegmentEndThis);
            
            if(currentSegmentEndThis < currentSegmentEndOther) {
              if(followOther && !followThis) {
                if(currentSegmentOther.returnPointGivenTime(currentSegmentEndThis.getTime()).getRobustness() <= \
                  currentSegmentEndThis.getRobustness()) {
                  iterateThis++;
                  continue;
                }
                else {
                  try {
                    exceptionPointToBeAdded = currentSegmentThis.intersection(currentSegmentOther);
                  }
                  catch(...) {
                    //------------- debug print -------------
                    //cout << "Caught : 1 --\n";
                    //---------------------------------------
                    iterateThis++;
                    continue;
                  }
                  returnThis.addPoint(exceptionPointToBeAdded);
                  returnThis.addPoint(currentSegmentEndThis);
                  followThis = true;
                  followOther = false;
                  iterateThis++;
                  continue;
                }
              }
              if(!followOther && followThis) {
                if(currentSegmentOther.returnPointGivenTime(currentSegmentEndThis.getTime()).getRobustness() <= \
                  currentSegmentEndThis.getRobustness()) {
                  try {
                    exceptionPointToBeAdded = currentSegmentThis.intersection(currentSegmentOther);
                  }
                  catch(...) {
                    //------------- debug print -------------
                    //cout << "Caught : 2 --\n";
                    //---------------------------------------
                    returnThis.addPoint(currentSegmentEndThis);
                    iterateThis++;
                    continue;
                  }
                  returnThis.addPoint(exceptionPointToBeAdded);
                  followThis = false;
                  followOther = true;
                  iterateThis++;
                  continue;
                }
                else {
                  returnThis.addPoint(currentSegmentEndThis);
                  iterateThis++;
                  continue;
                }
              }
            }
            else {
              if(followOther && !followThis) {
                if(currentSegmentThis.returnPointGivenTime(currentSegmentEndOther.getTime()).getRobustness() <= \
                  currentSegmentEndOther.getRobustness()) {
                  try {
                    exceptionPointToBeAdded = currentSegmentThis.intersection(currentSegmentOther);
                  }
                  catch(...) {
                    //------------- debug print -------------
                    //cout << "Caught : 3 --\n";
                    //---------------------------------------
                    returnThis.addPoint(currentSegmentEndOther);
                    iterateOther++;
                    continue;
                  }
                  returnThis.addPoint(exceptionPointToBeAdded);
                  followThis = true;
                  followOther = false;
                  iterateOther++;
                  continue;
                }
                else {
                  returnThis.addPoint(currentSegmentEndOther);
                  iterateOther++;
                  continue;
                }
              }
              if(!followOther && followThis) {
                if(currentSegmentThis.returnPointGivenTime(currentSegmentEndOther.getTime()).getRobustness() <= \
                  currentSegmentEndOther.getRobustness()) {
                  iterateOther++;
                  continue;
                }
                else {
                  try {
                    exceptionPointToBeAdded = currentSegmentThis.intersection(currentSegmentOther);
                  }
                  catch(...){
                    //------------- debug print -------------
                    //cout << "Caught : 4 --\n";
                    //---------------------------------------
                    iterateOther++;
                    continue;
                  }
                  returnThis.addPoint(exceptionPointToBeAdded);
                  returnThis.addPoint(currentSegmentEndOther);
                  followThis = false;
                  followOther = true;
                  iterateOther++;
                  continue;
                }
              }
            }
          }
          else {
            returnThis.addPoint(Point(iterateThis->getTime(), Min(iterateThis->getRobustness(), \
              currentSegmentOther.returnPointGivenTime(iterateThis->getTime()).getRobustness())));
            iterateThis++;
            return;
          }
        }
      }
    }
    else {
      currentSegmentBeginThis = *iterateThis;
      
      if(iterateThis+1 == _robustness.end()) {
        returnThis.addPoint(Point((iterateThis)->getTime(), \
          Min((iterateThis)->getRobustness(), \
          currentSegmentOther.returnPointGivenTime(iterateThis->getTime()).getRobustness())));
        return;
      }
      else {
        currentSegmentEndThis = *(iterateThis+1);
        currentSegmentThis.setValues(currentSegmentBeginThis, currentSegmentEndThis);
        
        if(currentSegmentEndThis >= *iterateOther && !startFlag) {
          startFlag = true;
          Point pointToBeAdded(iterateOther->getTime(), Min(iterateOther->getRobustness(), \
            currentSegmentThis.returnPointGivenTime(iterateOther->getTime()).getRobustness()));
          returnThis.addPoint(pointToBeAdded);
          if(pointToBeAdded.getRobustness() == iterateOther->getRobustness()) {
            followOther = true;
          }
          else {
            followThis = true;
          }
          continue;
        }
        if(currentSegmentEndThis < *iterateOther && !startFlag) {
          iterateThis++;
          continue;
        }
        
        if(startFlag) {
          if(iterateOther+1 != _robustness.end()) {
            currentSegmentBeginOther = *iterateOther;
            currentSegmentEndOther = *(iterateOther+1);
            currentSegmentOther.setValues(currentSegmentBeginOther, currentSegmentEndOther);
            
            if(currentSegmentEndOther < currentSegmentEndThis) {
              if(followThis && !followOther) {
                if(currentSegmentThis.returnPointGivenTime(currentSegmentEndOther.getTime()).getRobustness() <= \
                  currentSegmentEndOther.getRobustness()) {
                  iterateOther++;
                  continue;
                }
                else {
                  try {
                    exceptionPointToBeAdded = currentSegmentOther.intersection(currentSegmentThis);
                  }
                  catch(...) {
                    //------------- debug print -------------
                    //cout << "Caught $$ --\n";
                    //---------------------------------------
                    iterateOther++;
                    continue;
                  }
                  returnThis.addPoint(exceptionPointToBeAdded);
                  returnThis.addPoint(currentSegmentEndOther);
                  followOther = true;
                  followThis = false;
                  iterateOther++;
                  continue;
                }
              }
              if(!followThis && followOther) {
                if(currentSegmentThis.returnPointGivenTime(currentSegmentEndOther.getTime()).getRobustness() <= \
                  currentSegmentEndOther.getRobustness()) {
                  try {
                    exceptionPointToBeAdded = currentSegmentOther.intersection(currentSegmentThis);
                  }
                  catch(...) {
                    //------------- debug print -------------
                    //cout << "Caught $$ --\n";
                    //---------------------------------------
                    returnThis.addPoint(currentSegmentEndOther);
                    iterateOther++;
                    continue;
                  }
                  returnThis.addPoint(exceptionPointToBeAdded);
                  followOther = false;
                  followThis = true;
                  iterateOther++;
                  continue;
                }
                else {
                  returnThis.addPoint(currentSegmentEndOther);
                  iterateOther++;
                  continue;
                }
              }
            }
            else {
              if(followThis && !followOther) {
                if(currentSegmentOther.returnPointGivenTime(currentSegmentEndThis.getTime()).getRobustness() <= \
                  currentSegmentEndThis.getRobustness()) {
                  try {
                    exceptionPointToBeAdded = currentSegmentOther.intersection(currentSegmentThis);
                  }
                  catch(...) {
                    //------------- debug print -------------
                    //cout << "Caught $$ --\n";
                    //---------------------------------------
                    returnThis.addPoint(currentSegmentEndThis);
                    iterateThis++;
                    continue;
                  }
                  returnThis.addPoint(exceptionPointToBeAdded);
                  followOther = true;
                  followThis = false;
                  iterateThis++;
                  continue;
                }
                else {
                  returnThis.addPoint(currentSegmentEndThis);
                  iterateThis++;
                  continue;
                }
              }
              if(!followThis && followOther) {
                if(currentSegmentOther.returnPointGivenTime(currentSegmentEndThis.getTime()).getRobustness() <= \
                  currentSegmentEndThis.getRobustness()) {
                  iterateThis++;
                  continue;
                }
                else {
                  try {
                    exceptionPointToBeAdded = currentSegmentOther.intersection(currentSegmentThis);
                  }
                  catch(...) {
                    //------------- debug print -------------
                    //cout << "Caught $$ --\n";
                    //---------------------------------------
                    iterateThis++;
                    continue;
                  }
                  returnThis.addPoint(exceptionPointToBeAdded);
                  returnThis.addPoint(currentSegmentEndThis);
                  followOther = false;
                  followThis = true;
                  iterateThis++;
                  continue;
                }
              }
            }
          }
          else {
            returnThis.addPoint(Point(iterateOther->getTime(), Min(iterateOther->getRobustness(), \
              currentSegmentThis.returnPointGivenTime(iterateOther->getTime()).getRobustness())));
            iterateOther++;
            return;
          }
        }
      }
    }
  }
  
  //-----------------------------------------------------------------------------------------------------------
  
  return;

}
    
void FormulaRobustness::evaluateORFormulas(FormulaRobustness& returnThis, const  FormulaRobustness& other, int identifier)  const {

  returnThis._identifier = identifier;
  
  if(_robustness.empty() || other._robustness.empty()) {
    returnThis._robustness.clear();
    return;
  }
  
  if(*(_robustness.begin()) >= *(other._robustness.end()-1)) {
    returnThis._robustness.clear();
    return;
  }
  
  if(*(_robustness.end()-1) <= *(other._robustness.begin())) {
    returnThis._robustness.clear();
    return;
  }
  
  returnThis._robustness.clear();
  
  deque<Point>::const_iterator iterateThis = _robustness.begin();
  deque<Point>::const_iterator iterateOther = other._robustness.begin();
  
  bool startFlag = false, endFlag = false;
  
  Point currentSegmentBeginOther, currentSegmentEndOther;
  Point currentSegmentBeginThis, currentSegmentEndThis;
  Point exceptionPointToBeAdded;
  LineSegment currentSegmentThis, currentSegmentOther;
  bool followThis = false, followOther = false;
  
  //------------------------------------------ adds point iteratively -----------------------------------------
  
  while(iterateThis != _robustness.end() && iterateOther != other._robustness.end()) {
    
    if(*iterateThis > *iterateOther) {
      currentSegmentBeginOther = *iterateOther;
      
      if(iterateOther+1 == other._robustness.end()) {
        returnThis.addPoint(Point((iterateOther)->getTime(), \
          Max((iterateOther)->getRobustness(), \
          currentSegmentThis.returnPointGivenTime(iterateOther->getTime()).getRobustness())));
        return;
      }
      else {
        currentSegmentEndOther = *(iterateOther+1);
        currentSegmentOther.setValues(currentSegmentBeginOther, currentSegmentEndOther);
        
        if(currentSegmentEndOther >= *iterateThis && !startFlag) {
          startFlag = true;
          Point pointToBeAdded(iterateThis->getTime(), Max(iterateThis->getRobustness(), \
            currentSegmentOther.returnPointGivenTime(iterateThis->getTime()).getRobustness()));
          returnThis.addPoint(pointToBeAdded);
          if(pointToBeAdded.getRobustness() == iterateThis->getRobustness()) {
            followThis = true;
          }
          else {
            followOther = true;
          }
          continue;
        }
        if(currentSegmentEndOther < *iterateThis && !startFlag) {
          iterateOther++;
          continue;
        }
        
        if(startFlag) {
          if(iterateThis+1 != _robustness.end()) {
            currentSegmentBeginThis = *iterateThis;
            currentSegmentEndThis = *(iterateThis+1);
            currentSegmentThis.setValues(currentSegmentBeginThis, currentSegmentEndThis);
            
            if(currentSegmentEndThis < currentSegmentEndOther) {
              if(followOther && !followThis) {
                if(currentSegmentOther.returnPointGivenTime(currentSegmentEndThis.getTime()).getRobustness() >= \
                  currentSegmentEndThis.getRobustness()) {
                  iterateThis++;
                  continue;
                }
                else {
                  try {
                    exceptionPointToBeAdded = currentSegmentThis.intersection(currentSegmentOther);
                  }
                  catch(...) {
                    //------------- debug print -------------
                    //cout << "Caught : 1 --\n";
                    //---------------------------------------
                    iterateThis++;
                    continue;
                  }
                  returnThis.addPoint(exceptionPointToBeAdded);
                  returnThis.addPoint(currentSegmentEndThis);
                  followThis = true;
                  followOther = false;
                  iterateThis++;
                  continue;
                }
              }
              if(!followOther && followThis) {
                if(currentSegmentOther.returnPointGivenTime(currentSegmentEndThis.getTime()).getRobustness() >= \
                  currentSegmentEndThis.getRobustness()) {
                  try {
                    exceptionPointToBeAdded = currentSegmentThis.intersection(currentSegmentOther);
                  }
                  catch(...) {
                    //------------- debug print -------------
                    //cout << "Caught : 2 --\n";
                    //---------------------------------------
                    returnThis.addPoint(currentSegmentEndThis);
                    iterateThis++;
                    continue;
                  }
                  returnThis.addPoint(exceptionPointToBeAdded);
                  followThis = false;
                  followOther = true;
                  iterateThis++;
                  continue;
                }
                else {
                  returnThis.addPoint(currentSegmentEndThis);
                  iterateThis++;
                  continue;
                }
              }
            }
            else {
              if(followOther && !followThis) {
                if(currentSegmentThis.returnPointGivenTime(currentSegmentEndOther.getTime()).getRobustness() >= \
                  currentSegmentEndOther.getRobustness()) {
                  try {
                    exceptionPointToBeAdded = currentSegmentThis.intersection(currentSegmentOther);
                  }
                  catch(...) {
                    //------------- debug print -------------
                    //cout << "Caught : 3 --\n";
                    //---------------------------------------
                    returnThis.addPoint(currentSegmentEndOther);
                    iterateOther++;
                    continue;
                  }
                  returnThis.addPoint(exceptionPointToBeAdded);
                  followThis = true;
                  followOther = false;
                  iterateOther++;
                  continue;
                }
                else {
                  returnThis.addPoint(currentSegmentEndOther);
                  iterateOther++;
                  continue;
                }
              }
              if(!followOther && followThis) {
                if(currentSegmentThis.returnPointGivenTime(currentSegmentEndOther.getTime()).getRobustness() >= \
                  currentSegmentEndOther.getRobustness()) {
                  iterateOther++;
                  continue;
                }
                else {
                  try {
                    exceptionPointToBeAdded = currentSegmentThis.intersection(currentSegmentOther);
                  }
                  catch(...){
                    //------------- debug print -------------
                    //cout << "Caught : 4 --\n";
                    //---------------------------------------
                    iterateOther++;
                    continue;
                  }
                  returnThis.addPoint(exceptionPointToBeAdded);
                  returnThis.addPoint(currentSegmentEndOther);
                  followThis = false;
                  followOther = true;
                  iterateOther++;
                  continue;
                }
              }
            }
          }
          else {
            returnThis.addPoint(Point(iterateThis->getTime(), Max(iterateThis->getRobustness(), \
              currentSegmentOther.returnPointGivenTime(iterateThis->getTime()).getRobustness())));
            iterateThis++;
            return;
          }
        }
      }
    }
    else {
      currentSegmentBeginThis = *iterateThis;
      
      if(iterateThis+1 == _robustness.end()) {
        returnThis.addPoint(Point((iterateThis)->getTime(), Max((iterateThis)->getRobustness(), \
          currentSegmentOther.returnPointGivenTime(iterateThis->getTime()).getRobustness())));
        return;
      }
      else {
        currentSegmentEndThis = *(iterateThis+1);
        currentSegmentThis.setValues(currentSegmentBeginThis, currentSegmentEndThis);
        
        if(currentSegmentEndThis >= *iterateOther && !startFlag) {
          startFlag = true;
          Point pointToBeAdded(iterateOther->getTime(), Max(iterateOther->getRobustness(), \
            currentSegmentThis.returnPointGivenTime(iterateOther->getTime()).getRobustness()));
          returnThis.addPoint(pointToBeAdded);
          if(pointToBeAdded.getRobustness() == iterateOther->getRobustness()) {
            followOther = true;
          }
          else {
            followThis = true;
          }
          continue;
        }
        if(currentSegmentEndThis < *iterateOther && !startFlag) {
          iterateThis++;
          continue;
        }
        
        if(startFlag) {
          if(iterateOther+1 != _robustness.end()) {
            currentSegmentBeginOther = *iterateOther;
            currentSegmentEndOther = *(iterateOther+1);
            currentSegmentOther.setValues(currentSegmentBeginOther, currentSegmentEndOther);
            
            if(currentSegmentEndOther < currentSegmentEndThis) {
              if(followThis && !followOther) {
                if(currentSegmentThis.returnPointGivenTime(currentSegmentEndOther.getTime()).getRobustness() >= \
                  currentSegmentEndOther.getRobustness()) {
                  iterateOther++;
                  continue;
                }
                else {
                  try {
                    exceptionPointToBeAdded = currentSegmentOther.intersection(currentSegmentThis);
                  }
                  catch(...) {
                    //------------- debug print -------------
                    //cout << "Caught $$ --\n";
                    //---------------------------------------
                    iterateOther++;
                    continue;
                  }
                  returnThis.addPoint(exceptionPointToBeAdded);
                  returnThis.addPoint(currentSegmentEndOther);
                  followOther = true;
                  followThis = false;
                  iterateOther++;
                  continue;
                }
              }
              if(!followThis && followOther) {
                if(currentSegmentThis.returnPointGivenTime(currentSegmentEndOther.getTime()).getRobustness() >= \
                  currentSegmentEndOther.getRobustness()) {
                  try {
                    exceptionPointToBeAdded = currentSegmentOther.intersection(currentSegmentThis);
                  }
                  catch(...) {
                    //------------- debug print -------------
                    //cout << "Caught $$ --\n";
                    //---------------------------------------
                    returnThis.addPoint(currentSegmentEndOther);
                    iterateOther++;
                    continue;
                  }
                  returnThis.addPoint(exceptionPointToBeAdded);
                  followOther = false;
                  followThis = true;
                  iterateOther++;
                  continue;
                }
                else {
                  returnThis.addPoint(currentSegmentEndOther);
                  iterateOther++;
                  continue;
                }
              }
            }
            else {
              if(followThis && !followOther) {
                if(currentSegmentOther.returnPointGivenTime(currentSegmentEndThis.getTime()).getRobustness() >= \
                  currentSegmentEndThis.getRobustness()) {
                  try {
                    exceptionPointToBeAdded = currentSegmentOther.intersection(currentSegmentThis);
                  }
                  catch(...) {
                    //------------- debug print -------------
                    //cout << "Caught $$ --\n";
                    //---------------------------------------
                    returnThis.addPoint(currentSegmentEndThis);
                    iterateThis++;
                    continue;
                  }
                  returnThis.addPoint(exceptionPointToBeAdded);
                  followOther = true;
                  followThis = false;
                  iterateThis++;
                  continue;
                }
                else {
                  returnThis.addPoint(currentSegmentEndThis);
                  iterateThis++;
                  continue;
                }
              }
              if(!followThis && followOther) {
                if(currentSegmentOther.returnPointGivenTime(currentSegmentEndThis.getTime()).getRobustness() >= \
                  currentSegmentEndThis.getRobustness()) {
                  iterateThis++;
                  continue;
                }
                else {
                  try {
                    exceptionPointToBeAdded = currentSegmentOther.intersection(currentSegmentThis);
                  }
                  catch(...) {
                    //------------- debug print -------------
                    //cout << "Caught $$ --\n";
                    //---------------------------------------
                    iterateThis++;
                    continue;
                  }
                  returnThis.addPoint(exceptionPointToBeAdded);
                  returnThis.addPoint(currentSegmentEndThis);
                  followOther = false;
                  followThis = true;
                  iterateThis++;
                  continue;
                }
              }
            }
          }
          else {
            returnThis.addPoint(Point(iterateOther->getTime(), Max(iterateOther->getRobustness(), \
              currentSegmentThis.returnPointGivenTime(iterateOther->getTime()).getRobustness())));
            iterateOther++;
            return;
          }
        }
      }
    }
  }
  
  //-----------------------------------------------------------------------------------------------------------
  
  return;

}

/*
void FormulaRobustness::evaluateORFormulas(FormulaRobustness& returnThis, const  FormulaRobustness& other, int identifier) const {
  
  returnThis._identifier = identifier;
  
  if(_robustness.empty() || other._robustness.empty()) {
    returnThis._robustness.clear();
    return;
  }
  
  if(*(_robustness.begin()) >= *(other._robustness.end())) {
    returnThis._robustness.clear();
    return;
  }
  
  if(*(_robustness.end()) <= *(other._robustness.begin())) {
    returnThis._robustness.clear();
    return;
  }
  
  returnThis._robustness.clear();
  
  deque<Point>::const_iterator iterateThis = _robustness.begin();
  deque<Point>::const_iterator iterateOther = other._robustness.begin();
  
  bool startFlag = false, endFlag = false;
  
  Point currentSegmentBeginOther, currentSegmentEndOther;
  Point currentSegmentBeginThis, currentSegmentEndThis;
  LineSegment currentSegmentThis, currentSegmentOther;
  bool followThis = false, followOther = false;
  
  //------------------------------------------ adds point iteratively -----------------------------------------
  
  while(iterateThis != _robustness.end() && iterateOther != other._robustness.end()) {
    
    if(*iterateThis > *iterateOther) {
      currentSegmentBeginOther = *iterateOther;
      
      if(iterateOther+1 == other._robustness.end()) {
        returnThis.addPoint(Point((iterateOther)->getTime(), \
          Max((iterateOther)->getRobustness(), \
          currentSegmentThis.returnPointGivenTime(iterateOther->getTime()).getRobustness())));
        return;
      }
      else {
        currentSegmentEndOther = *(iterateOther+1);
        currentSegmentOther.setValues(currentSegmentBeginOther, currentSegmentEndOther);
        
        if(currentSegmentEndOther >= *iterateThis && !startFlag) {
          startFlag = true;
          Point pointToBeAdded(iterateThis->getTime(), Max(iterateThis->getRobustness(), \
            currentSegmentOther.returnPointGivenTime(iterateThis->getTime()).getRobustness()));
          returnThis.addPoint(pointToBeAdded);
          if(pointToBeAdded.getRobustness() == iterateThis->getRobustness()) {
            followThis = true;
          }
          else {
            followOther = true;
          }
          continue;
        }
        if(currentSegmentEndOther < *iterateThis && !startFlag) {
          iterateOther++;
          continue;
        }
        
        if(startFlag) {
          if(iterateThis+1 != _robustness.end()) {
            currentSegmentBeginThis = *iterateThis;
            currentSegmentEndThis = *(iterateThis+1);
            currentSegmentThis.setValues(currentSegmentBeginThis, currentSegmentEndThis);
            
            if(currentSegmentEndThis < currentSegmentEndOther) {
              if(followOther && !followThis) {
                if(currentSegmentOther.returnPointGivenTime(currentSegmentEndThis.getTime()).getRobustness() >= \
                  currentSegmentEndThis.getRobustness()) {
                  iterateThis++;
                  continue;
                }
                else {
                  returnThis.addPoint(currentSegmentThis.intersection(currentSegmentOther));
                  returnThis.addPoint(currentSegmentEndThis);
                  followThis = true;
                  followOther = false;
                  iterateThis++;
                  continue;
                }
              }
              if(!followOther && followThis) {
                if(currentSegmentOther.returnPointGivenTime(currentSegmentEndThis.getTime()).getRobustness() >= \
                  currentSegmentEndThis.getRobustness()) {
                  returnThis.addPoint(currentSegmentThis.intersection(currentSegmentOther));
                  followThis = false;
                  followOther = true;
                  iterateThis++;
                  continue;
                }
                else {
                  returnThis.addPoint(currentSegmentEndThis);
                  iterateThis++;
                  continue;
                }
              }
            }
            else {
              if(followOther && !followThis) {
                if(currentSegmentThis.returnPointGivenTime(currentSegmentEndOther.getTime()).getRobustness() >= \
                  currentSegmentEndOther.getRobustness()) {
                  returnThis.addPoint(currentSegmentThis.intersection(currentSegmentOther));
                  followThis = true;
                  followOther = false;
                  iterateOther++;
                  continue;
                }
                else {
                  returnThis.addPoint(currentSegmentEndOther);
                  iterateOther++;
                  continue;
                }
              }
              if(!followOther && followThis) {
                if(currentSegmentThis.returnPointGivenTime(currentSegmentEndOther.getTime()).getRobustness() >= \
                  currentSegmentEndOther.getRobustness()) {
                  iterateOther++;
                  continue;
                }
                else {
                  returnThis.addPoint(currentSegmentThis.intersection(currentSegmentOther));
                  returnThis.addPoint(currentSegmentEndOther);
                  followThis = false;
                  followOther = true;
                  iterateOther++;
                  continue;
                }
              }
            }
          }
          else {
            returnThis.addPoint(Point(iterateThis->getTime(), Max(iterateThis->getRobustness(), \
              currentSegmentOther.returnPointGivenTime(iterateThis->getTime()).getRobustness())));
            iterateThis++;
            return;
          }
        }
      }
    }
    else {
      currentSegmentBeginThis = *iterateThis;
      
      if(iterateThis+1 == _robustness.end()) {
        returnThis.addPoint(Point((iterateThis)->getTime(), \
          Max((iterateThis)->getRobustness(), \
          currentSegmentOther.returnPointGivenTime(iterateThis->getTime()).getRobustness())));
        return;
      }
      else {
        currentSegmentEndThis = *(iterateThis+1);
        currentSegmentThis.setValues(currentSegmentBeginThis, currentSegmentEndThis);
        
        if(currentSegmentEndThis >= *iterateOther && !startFlag) {
          startFlag = true;
          Point pointToBeAdded(iterateOther->getTime(), Max(iterateOther->getRobustness(), \
            currentSegmentThis.returnPointGivenTime(iterateOther->getTime()).getRobustness()));
          returnThis.addPoint(pointToBeAdded);
          if(pointToBeAdded.getRobustness() == iterateOther->getRobustness()) {
            followOther = true;
          }
          else {
            followThis = true;
          }
          continue;
        }
        if(currentSegmentEndThis < *iterateOther && !startFlag) {
          iterateThis++;
          continue;
        }
        
        if(startFlag) {
          if(iterateOther+1 != _robustness.end()) {
            currentSegmentBeginOther = *iterateOther;
            currentSegmentEndOther = *(iterateOther+1);
            currentSegmentOther.setValues(currentSegmentBeginOther, currentSegmentEndOther);
            
            if(currentSegmentEndOther < currentSegmentEndThis) {
              if(followThis && !followOther) {
                if(currentSegmentThis.returnPointGivenTime(currentSegmentEndOther.getTime()).getRobustness() >= \
                  currentSegmentEndOther.getRobustness()) {
                  iterateOther++;
                  continue;
                }
                else {
                  returnThis.addPoint(currentSegmentOther.intersection(currentSegmentThis));
                  returnThis.addPoint(currentSegmentEndOther);
                  followOther = true;
                  followThis = false;
                  iterateOther++;
                  continue;
                }
              }
              if(!followThis && followOther) {
                if(currentSegmentThis.returnPointGivenTime(currentSegmentEndOther.getTime()).getRobustness() >= \
                  currentSegmentEndOther.getRobustness()) {
                  returnThis.addPoint(currentSegmentOther.intersection(currentSegmentThis));
                  followOther = false;
                  followThis = true;
                  iterateOther++;
                  continue;
                }
                else {
                  returnThis.addPoint(currentSegmentEndOther);
                  iterateOther++;
                  continue;
                }
              }
            }
            else {
              if(followThis && !followOther) {
                if(currentSegmentOther.returnPointGivenTime(currentSegmentEndThis.getTime()).getRobustness() >= \
                  currentSegmentEndThis.getRobustness()) {
                  returnThis.addPoint(currentSegmentOther.intersection(currentSegmentThis));
                  followOther = true;
                  followThis = false;
                  iterateThis++;
                  continue;
                }
                else {
                  returnThis.addPoint(currentSegmentEndThis);
                  iterateThis++;
                  continue;
                }
              }
              if(!followThis && followOther) {
                if(currentSegmentOther.returnPointGivenTime(currentSegmentEndThis.getTime()).getRobustness() >= \
                  currentSegmentEndThis.getRobustness()) {
                  iterateThis++;
                  continue;
                }
                else {
                  returnThis.addPoint(currentSegmentOther.intersection(currentSegmentThis));
                  returnThis.addPoint(currentSegmentEndThis);
                  followOther = false;
                  followThis = true;
                  iterateThis++;
                  continue;
                }
              }
            }
          }
          else {
            returnThis.addPoint(Point(iterateOther->getTime(), Max(iterateOther->getRobustness(), \
              currentSegmentThis.returnPointGivenTime(iterateOther->getTime()).getRobustness())));
            iterateOther++;
            return;
          }
        }
      }
    }
  }
  
  //-----------------------------------------------------------------------------------------------------------
   
  return;

}
*/

double FormulaRobustness::maxRobustness()  const {
  
  double maxValue = MIN_ROBUSTNESS;
  
  deque<Point>::const_iterator forwardPointer = _robustness.begin();
  while(forwardPointer != _robustness.end()) {
    maxValue = Max(forwardPointer->getRobustness(), maxValue);
    forwardPointer++;
  }
  
  return maxValue;
}

void FormulaRobustness::cumulativeMinimum(FormulaRobustness& returnThis, const double &startTime, double endTime, int identifier)  const {

  //------------------- debug print -----------------------
  //cout << startTime << endl;
  //-------------------------------------------------------
  
  double trackCurrentRobustness = MAX_ROBUSTNESS;
  
  returnThis._robustness.clear();
  returnThis._identifier = identifier;
  
  if(_robustness.empty()) {
    return;
  }
  
  if(startTime > endTime) {
    return;
  }
  
  deque<Point>::const_iterator forwardPointer = _robustness.begin();
  deque<Point>::const_iterator backwardPointer = _robustness.end();
  
  if(forwardPointer->getTime() > startTime) {
    return;  
  }
  if((backwardPointer-1)->getTime() < startTime) {
    return;
  }
  
  if(endTime > (backwardPointer-1)->getTime()) {
    endTime = (backwardPointer-1)->getTime();
  }
  
  bool startFlag = false;
  while(forwardPointer != _robustness.end()) {
    Point currentSegmentBegin = *forwardPointer;
    if(forwardPointer+1 != _robustness.end()) {
      Point currentSegmentEnd = *(forwardPointer+1);
      LineSegment currentSegment(currentSegmentBegin, currentSegmentEnd);
      
      if(!startFlag) {
        if(startTime >= currentSegmentBegin.getTime() && startTime <= currentSegmentEnd.getTime()) {
          Point pointToBeAdded = currentSegment.returnPointGivenTime(startTime);
          trackCurrentRobustness = pointToBeAdded.getRobustness();
          returnThis.addPoint(pointToBeAdded);
          startFlag = true;
          continue;
        }
        else {
          forwardPointer++;
          continue;
        }
      }
      else {
        if(currentSegmentEnd.getTime() >= endTime) {
          if(currentSegmentBegin.getRobustness() >= trackCurrentRobustness && \
            currentSegmentEnd.getRobustness() <= trackCurrentRobustness) {
            Point pointToBeAdded = currentSegment.returnPointGivenRobustness(trackCurrentRobustness);
            returnThis.addPoint(pointToBeAdded);
          }
          returnThis.addPoint(Point(endTime, Min(trackCurrentRobustness, \
            currentSegment.returnPointGivenTime(endTime).getRobustness())));
          break;
        }
        
        if(currentSegmentEnd.getRobustness() > trackCurrentRobustness) {
          forwardPointer++;
          continue;
        }
        else {
          Point pointToBeAdded = currentSegment.returnPointGivenRobustness(trackCurrentRobustness);
          returnThis.addPoint(pointToBeAdded);
          returnThis.addPoint(currentSegmentEnd);
          trackCurrentRobustness = currentSegmentEnd.getRobustness();
          forwardPointer++;
          continue;
        }
      }
    }
    else {
      returnThis.addPoint(Point(currentSegmentBegin.getTime(), \
        Min(trackCurrentRobustness, currentSegmentBegin.getRobustness())));
      break;
    }
  }
  
  return;

}

void FormulaRobustness::evaluateNegateFormula(FormulaRobustness& returnThis, int identifier)  const {

  returnThis._robustness.clear();
  returnThis._identifier = identifier;
  
  deque<Point>::const_iterator iterateThis = _robustness.begin();
  while(iterateThis != _robustness.end()) {
    returnThis.addPoint(Point(iterateThis->getTime(), -iterateThis->getRobustness()));
    iterateThis++;
  }
  return;

}

double FormulaRobustness::evaluateUntil(Interval I, const FormulaRobustness& other, const double & currentTime)  const {

  FormulaRobustness cumulativeMinimumIntermediate(0), andIntermediate1(0), andIntermediate2(0), cumulativeMinimumTrim(0);

  double thisEndTime = (_robustness.end()-2)->getTime();
  double otherEndTime = (other._robustness.end()-2)->getTime();
  double maxVal = 0.0, minVal = 0.0;

  if(I.getRight() == MAX_TIME) {
    I.setRight(Max(thisEndTime, otherEndTime));
  }
  
  cumulativeMinimum(cumulativeMinimumIntermediate, currentTime, currentTime + I.getRight(), 0);
  
  //------------------------------- debug prints ---------------------------
  //cumulativeMinimumIntermediate.printFileFormula("cumulativeMinTest.dat");
  //------------------------------------------------------------------------
  
  //cumulativeMinimumIntermediate.trimTime(cumulativeMinimumTrim, \
  //  currentTime + I.getLeft(), currentTime + I.getRight(), 0);
  
  //cumulativeMinimumTrim.evaluateANDFormulas(andIntermediate1, other, _identifier + other._identifier);
  cumulativeMinimumIntermediate.evaluateANDFormulas(andIntermediate1, other, _identifier + other._identifier);
  
  andIntermediate1.trimTime(andIntermediate2, \
    currentTime + I.getLeft(), currentTime + I.getRight(), maxVal, minVal, 0);
  
  //------------------------------- debug prints ---------------------------
  //andIntermediate2.printFileFormula("andIntermediate.dat");
  //------------------------------------------------------------------------
  
  return andIntermediate2.maxRobustness();

}

void FormulaRobustness::trimTime(FormulaRobustness& returnThis, const double & startTime, double  endTime, double& maxValue, double& minValue, int identifier)  const {
  
  deque<Point>::const_iterator forwardPointer = _robustness.begin();
  deque<Point>::const_iterator backwardPointer = _robustness.end();
  
  bool startFlag = false;
  bool endFlag = false;

  maxValue = MIN_ROBUSTNESS; // initialization --------
  minValue = MAX_ROBUSTNESS; // initialization --------
  
  returnThis._identifier = _identifier;
  returnThis._robustness.clear();
  
  if(startTime > endTime) {
    return;
  }
  
  if(_robustness.empty()) {
    return;
  }
  
  if(forwardPointer->getTime() > startTime) {
    return;
  }
  if((backwardPointer-1)->getTime() < startTime) {
    return;
  }
  
  if(endTime > (backwardPointer-1)->getTime()) {
    endTime = (backwardPointer-1)->getTime();
  }
  
  while(forwardPointer != _robustness.end()) {
    Point currentSegmentBegin = *forwardPointer;
    if(forwardPointer+1 != _robustness.end()) {
      Point currentSegmentEnd = *(forwardPointer+1);
      LineSegment currentSegment(currentSegmentBegin, currentSegmentEnd);
      
      if(!startFlag) {
        if(startTime >= currentSegmentBegin.getTime() && startTime <= currentSegmentEnd.getTime()) {
          Point pointToBeAdded = currentSegment.returnPointGivenTime(startTime);
          returnThis.addPoint(pointToBeAdded);
	  maxValue = Max(maxValue, pointToBeAdded.getRobustness());
	  minValue = Min(minValue, pointToBeAdded.getRobustness());
          startFlag = true;
        }
        else {
          forwardPointer++;
          continue;
        }
      }
      else {
        if(currentSegmentEnd.getTime() >= endTime) {
          Point pointToBeAdded = currentSegment.returnPointGivenTime(endTime);
          returnThis.addPoint(pointToBeAdded);
	  maxValue = Max(maxValue, pointToBeAdded.getRobustness());
	  minValue = Min(minValue, pointToBeAdded.getRobustness());
          break;
        }
        else {
          returnThis.addPoint(currentSegmentEnd);
	  maxValue = Max(maxValue, currentSegmentEnd.getRobustness());
	  minValue = Min(minValue, currentSegmentEnd.getRobustness());
          forwardPointer++;
          continue;
        }
      }
    }
    else {
      returnThis.addPoint(currentSegmentBegin);
      maxValue = Max(maxValue, currentSegmentBegin.getRobustness());
      minValue = Min(minValue, currentSegmentBegin.getRobustness());
      break;
    }
  }
  
  return;

}

//------------------------------------------- print functions -------------------------------------------------

void FormulaRobustness::printFormula()   const {

  cout << "the list of points are as follows:" << endl;
  
  deque<Point>::const_iterator point = _robustness.begin();
  while(point != _robustness.end()) {
    point->printPoint();
    point++;
  }
  
  return;
  
}

void FormulaRobustness::printFileFormula(ofstream& ofs)  const {

  deque<Point>::const_iterator point = _robustness.begin();
  while(point != _robustness.end()) {
    point->printFilePoint(ofs);
    point++;
  }
  
  return;
  
}

void FormulaRobustness::printFileFormula(string fileName)  const {

  deque<Point>::const_iterator point = _robustness.begin();
  ofstream ofs;
  ofs.open(fileName.c_str());
  while(point != _robustness.end()) {
    point->printFilePoint(ofs);
    point++;
  }
  ofs.close();
  
  return;

}
//-------------------------------------------------------------------------------------------------------------

//--------------------------------------------- until functions -----------------------------------------------

void FormulaRobustness::leftShiftFormula(FormulaRobustness& returnThis, const double & shift, int identifier)  const {

  deque<Point>::const_iterator iterateThis = _robustness.begin();
  returnThis._robustness.clear();
  returnThis._identifier = identifier;
  while(iterateThis != _robustness.end()) {
    Point currentSegmentBegin = *iterateThis;
    if(iterateThis+1 != _robustness.end()) {
      Point currentSegmentEnd = *(iterateThis+1);
      if(currentSegmentBegin.getTime() < shift && currentSegmentEnd.getTime() > shift) {
        LineSegment currentSegment(currentSegmentBegin, currentSegmentEnd);
        returnThis.addPoint(Point(0, currentSegment.returnPointGivenTime(shift).getRobustness()));
        iterateThis++;
        continue;
      }
    }
    if(iterateThis->getTime() - shift >= 0) {
      returnThis.addPoint(Point(iterateThis->getTime() - shift, iterateThis->getRobustness()));
    }
    iterateThis++;
  }
  return;
  
}

void FormulaRobustness::rightShiftFormula(FormulaRobustness& returnThis, const double & shift, int identifier) const {

  deque<Point>::const_iterator iterateThis = _robustness.begin();
  returnThis._robustness.clear();
  returnThis._identifier = identifier;
  while(iterateThis != _robustness.end()) {
    if(iterateThis->getTime() + shift >= 0) {
      returnThis.addPoint(Point(iterateThis->getTime() + shift, iterateThis->getRobustness()));
    }
    iterateThis++;
  }
  return;
  
}

void FormulaRobustness::evaluateUntilFormula(FormulaRobustness& returnThis, Interval I, const FormulaRobustness& other, int identifier) const {

  returnThis._robustness.clear();
  returnThis._identifier = identifier;
  
  list<double> timeList;
  evaluateListOfTimesForUntilComputation(timeList, I, other);

  //------------------------ debug test ------------------------
  //list<double>::const_iterator iterateListDebug = timeList.begin();
  //while(iterateListDebug != timeList.end()) {
  //  cout << "Time : " << *iterateListDebug << endl;
  //  iterateListDebug++;
  //}
  //------------------------ debug test ------------------------
  
  list<double>::const_iterator iterateList = timeList.begin();
  while(iterateList != timeList.end()) {
    returnThis.addPoint(Point(*iterateList, evaluateUntil(I, other, *iterateList)));
    iterateList++;
  }
  
  return;
  
}

void FormulaRobustness::extractTimeEntries(list<double>& returnList, const double & maxTimeEntry)  const {

  deque<Point>::const_iterator iterateThis = _robustness.begin();
  
  while(iterateThis != _robustness.end()) {
    if(iterateThis->getTime() < maxTimeEntry) {
      returnList.push_back(iterateThis->getTime());
    }
    iterateThis++;
  }
  
  return;
  
}

void FormulaRobustness::evaluateListOfTimesForFutureGlobalComputation(list<double>& returnList, \
  Interval I, bool debugRoutine) const {
  //cout << "HERE OLD\n";
  deque<Point>::const_iterator iterateThisFormula = _robustness.end();
  double endTimeForFutureEvaluation;
  
  if(!_robustness.empty()){
    endTimeForFutureEvaluation = (iterateThisFormula-2)->getTime();
    //--------------------------------- debug test ----------------------------------
    //endTimeForFutureEvaluation = (iterateThisFormula-1)->getTime() - I.getRight();
    //cout << endTimeForFutureEvaluation << " ** F ** " << endl;
    //-------------------------------------------------------------------------------
  }

  list<double> list_1_time;
  extractTimeEntries(list_1_time, endTimeForFutureEvaluation);
  
  FormulaRobustness shiftL(0), shiftR(0);
  leftShiftFormula(shiftL, I.getLeft(), 0);
  leftShiftFormula(shiftR, I.getRight(), 0);
  
  list<double> list_2L_time, list_2R_time;
  
  shiftL.extractTimeEntries(list_2L_time, endTimeForFutureEvaluation);
  shiftR.extractTimeEntries(list_2R_time, endTimeForFutureEvaluation);
  
  list<double> list_3_time;
  iterateThisFormula = _robustness.end();

  while(iterateThisFormula != _robustness.begin()) {
    iterateThisFormula--;
    
    double currentRobustness = iterateThisFormula->getRobustness();
    double searchIntervalRight = iterateThisFormula->getTime();
    double searchIntervalLeft = Max(searchIntervalRight - I.getRight(), 0.0);
    
    deque<Point>::const_iterator iterateThisShiftFormula = shiftL._robustness.begin();
    while(iterateThisShiftFormula != shiftL._robustness.end()) {
      Point currentThisSegmentBegin = *iterateThisShiftFormula;
      if(currentThisSegmentBegin.getTime() > searchIntervalRight) {
        break;
      }
      if(iterateThisShiftFormula+1 != shiftL._robustness.end()) {
        Point currentThisSegmentEnd = *(iterateThisShiftFormula+1);
        if(currentThisSegmentEnd.getTime() < searchIntervalLeft) {
          iterateThisShiftFormula++;
          continue;
        }
        LineSegment currentThisSegment(currentThisSegmentBegin, currentThisSegmentEnd);
        
        if(currentRobustness >= Min(currentThisSegmentBegin.getRobustness(), currentThisSegmentEnd.getRobustness()) && \
          currentRobustness <= Max(currentThisSegmentBegin.getRobustness(), currentThisSegmentEnd.getRobustness())) {
          double timeToBeAdded = currentThisSegment.returnPointGivenRobustness(currentRobustness).getTime();
          
          if(timeToBeAdded < endTimeForFutureEvaluation && timeToBeAdded < MAX_TIME) {
            list_3_time.push_back(timeToBeAdded);
          }
        }
        iterateThisShiftFormula++;
        continue;
      }
      iterateThisShiftFormula++;
    }
  }
  list_3_time.sort();
  
  list<double> list_4_time;
  iterateThisFormula = _robustness.end();
    
  while(iterateThisFormula != _robustness.begin()) {
    iterateThisFormula--;
    
    double currentRobustness = iterateThisFormula->getRobustness();
    double searchIntervalRight = iterateThisFormula->getTime();
    double searchIntervalLeft = Max(searchIntervalRight - I.getRight(), 0.0);
    
    deque<Point>::const_iterator iterateThisShiftFormula = shiftR._robustness.begin();
    while(iterateThisShiftFormula != shiftR._robustness.end()) {
      Point currentThisSegmentBegin = *iterateThisShiftFormula;
      if(currentThisSegmentBegin.getTime() > searchIntervalRight) {
        break;
      }
      if(iterateThisShiftFormula+1 != shiftR._robustness.end()) {
        Point currentThisSegmentEnd = *(iterateThisShiftFormula+1);
        if(currentThisSegmentEnd.getTime() < searchIntervalLeft) {
          iterateThisShiftFormula++;
          continue;
        }
        LineSegment currentThisSegment(currentThisSegmentBegin, currentThisSegmentEnd);
        
        if(currentRobustness >= Min(currentThisSegmentBegin.getRobustness(), currentThisSegmentEnd.getRobustness()) && \
          currentRobustness <= Max(currentThisSegmentBegin.getRobustness(), currentThisSegmentEnd.getRobustness())) {
          double timeToBeAdded = currentThisSegment.returnPointGivenRobustness(currentRobustness).getTime();
          
          if(timeToBeAdded < endTimeForFutureEvaluation && timeToBeAdded < MAX_TIME) {
            list_4_time.push_back(timeToBeAdded);
          }
        }
        iterateThisShiftFormula++;
        continue;
      }
      iterateThisShiftFormula++;
    }
  }
  list_4_time.sort();
  
  FormulaRobustness andShiftLR(0);
  
  shiftL.evaluateANDFormulas(andShiftLR, shiftR, 0);
  list<double> list_5_time;
  
  andShiftLR.extractTimeEntries(list_5_time, endTimeForFutureEvaluation);
  
  returnList.clear();
  
  returnList.merge(list_1_time);
  returnList.merge(list_2L_time);
  returnList.merge(list_2R_time);
  returnList.merge(list_3_time);
  returnList.merge(list_4_time);
  returnList.merge(list_5_time);
  
  returnList.push_back(endTimeForFutureEvaluation);
  returnList.unique();
  
  return;

}

void FormulaRobustness::evaluateListOfTimesForFutureGlobalComputation(list<double>& returnList, \
  Interval I) const {
  //cout << "HERE NEW\n";
  deque<Point>::const_iterator iterateThisFormula = _robustness.end();
  double endTimeForFutureEvaluation;
  
  if(!_robustness.empty()){
    endTimeForFutureEvaluation = (iterateThisFormula-2)->getTime();
    //--------------------------------- debug test ----------------------------------
    //endTimeForFutureEvaluation = (iterateThisFormula-1)->getTime() - I.getRight();
    //cout << endTimeForFutureEvaluation << " ** F ** " << endl;
    //-------------------------------------------------------------------------------
  }

  list<double> list_1_time;
  extractTimeEntries(list_1_time, endTimeForFutureEvaluation);
  
  FormulaRobustness shiftL(0), shiftR(0);
  leftShiftFormula(shiftL, I.getLeft(), 0);
  leftShiftFormula(shiftR, I.getRight(), 0);
  
  list<double> list_2L_time, list_2R_time;
  
  shiftL.extractTimeEntries(list_2L_time, endTimeForFutureEvaluation);
  shiftR.extractTimeEntries(list_2R_time, endTimeForFutureEvaluation);
  
  list<double> list_3_time;
  iterateThisFormula = _robustness.begin();

  deque<Point>::const_iterator iterateThisShiftFormula = shiftL._robustness.begin();
  deque<Point>::const_iterator iterateStartNextTime = iterateThisShiftFormula;
  while(iterateThisFormula != _robustness.end()) {
    
    double currentRobustness = iterateThisFormula->getRobustness();
    double searchIntervalRight = iterateThisFormula->getTime();
    double searchIntervalLeft = Max(searchIntervalRight - I.getRight(), 0.0);
    bool startFlag = false;

    iterateThisShiftFormula = iterateStartNextTime;
    while(iterateThisShiftFormula != shiftL._robustness.end()) {
      Point currentThisSegmentBegin = *iterateThisShiftFormula;
      if(currentThisSegmentBegin.getTime() > searchIntervalRight) {
        break;
      }
      if(iterateThisShiftFormula+1 != shiftL._robustness.end()) {
        Point currentThisSegmentEnd = *(iterateThisShiftFormula+1);
        if(currentThisSegmentEnd.getTime() < searchIntervalLeft) {
          iterateThisShiftFormula++;
          continue;
        }
	if(!startFlag) {
	  startFlag = true;
	  iterateStartNextTime = iterateThisShiftFormula;
	}
        LineSegment currentThisSegment(currentThisSegmentBegin, currentThisSegmentEnd);
        
        if(currentRobustness >= Min(currentThisSegmentBegin.getRobustness(), currentThisSegmentEnd.getRobustness()) && \
          currentRobustness <= Max(currentThisSegmentBegin.getRobustness(), currentThisSegmentEnd.getRobustness())) {
          double timeToBeAdded = currentThisSegment.returnPointGivenRobustness(currentRobustness).getTime();
          
          if(timeToBeAdded < endTimeForFutureEvaluation && timeToBeAdded < MAX_TIME) {
            list_3_time.push_back(timeToBeAdded);
          }
        }
        iterateThisShiftFormula++;
        continue;
      }
      iterateThisShiftFormula++;
    }
    iterateThisFormula++;
  }
  list_3_time.sort();
  
  list<double> list_4_time;
  iterateThisFormula = _robustness.begin();
  iterateThisShiftFormula = shiftR._robustness.begin();
  iterateStartNextTime = iterateThisShiftFormula;
  while(iterateThisFormula != _robustness.end()) {
    
    double currentRobustness = iterateThisFormula->getRobustness();
    double searchIntervalRight = iterateThisFormula->getTime();
    double searchIntervalLeft = Max(searchIntervalRight - I.getRight(), 0.0);
    bool startFlag = false;

    iterateThisShiftFormula = iterateStartNextTime;
    while(iterateThisShiftFormula != shiftR._robustness.end()) {
      Point currentThisSegmentBegin = *iterateThisShiftFormula;
      if(currentThisSegmentBegin.getTime() > searchIntervalRight) {
        break;
      }
      if(iterateThisShiftFormula+1 != shiftR._robustness.end()) {
        Point currentThisSegmentEnd = *(iterateThisShiftFormula+1);
        if(currentThisSegmentEnd.getTime() < searchIntervalLeft) {
          iterateThisShiftFormula++;
          continue;
        }
	if(!startFlag) {
	  startFlag = true;
	  iterateStartNextTime = iterateThisShiftFormula;
	}
        LineSegment currentThisSegment(currentThisSegmentBegin, currentThisSegmentEnd);
        
        if(currentRobustness >= Min(currentThisSegmentBegin.getRobustness(), currentThisSegmentEnd.getRobustness()) && \
          currentRobustness <= Max(currentThisSegmentBegin.getRobustness(), currentThisSegmentEnd.getRobustness())) {
          double timeToBeAdded = currentThisSegment.returnPointGivenRobustness(currentRobustness).getTime();
          
          if(timeToBeAdded < endTimeForFutureEvaluation && timeToBeAdded < MAX_TIME) {
            list_4_time.push_back(timeToBeAdded);
          }
        }
        iterateThisShiftFormula++;
        continue;
      }
      iterateThisShiftFormula++;
    }
    iterateThisFormula++;
  }
  list_4_time.sort();
  
  FormulaRobustness andShiftLR(0);
  
  shiftL.evaluateANDFormulas(andShiftLR, shiftR, 0);
  list<double> list_5_time;
  
  andShiftLR.extractTimeEntries(list_5_time, endTimeForFutureEvaluation);
  
  returnList.clear();
  
  returnList.merge(list_1_time);
  returnList.merge(list_2L_time);
  returnList.merge(list_2R_time);
  returnList.merge(list_3_time);
  returnList.merge(list_4_time);
  returnList.merge(list_5_time);
  
  returnList.push_back(endTimeForFutureEvaluation);
  returnList.unique();
  
  return;

}

void FormulaRobustness::evaluateListOfTimesForUntilComputation(list<double>& returnList, \
  Interval I, const FormulaRobustness& other)  const {

  FormulaRobustness andFormula(0), andShiftFormula(0);
  evaluateANDFormulas(andFormula, other, 0);
  andFormula.leftShiftFormula(andShiftFormula, I.getLeft(), 0);
  
  deque<Point>::const_iterator iterateAndFormula = andFormula._robustness.end();
  double endTimeForUntilEvaluation;
  
  if(!andFormula._robustness.empty()){
    endTimeForUntilEvaluation = (iterateAndFormula-2)->getTime();
    //----------------------------- debug test -------------------------------------
    //endTimeForUntilEvaluation = (iterateAndFormula-1)->getTime() - I.getRight();
    //cout << endTimeForUntilEvaluation << " ** U ** " << endl;
    //------------------------------------------------------------------------------
  }

  list<double> list_1_time;
  extractTimeEntries(list_1_time, endTimeForUntilEvaluation);
  
  list<double> list_2_time;
    
  while(iterateAndFormula != andFormula._robustness.begin()) {
    iterateAndFormula--;
    
    double currentRobustness = iterateAndFormula->getRobustness();
    double searchIntervalRight = iterateAndFormula->getTime();
    double searchIntervalLeft = Max(searchIntervalRight - I.getRight(), 0.0);
    
    //--------------------- debug print ----------------------
    //cout << "***** New Point -- Robustness -- " << currentRobustness << endl;
    //--------------------------------------------------------
    
    deque<Point>::const_iterator iterateThisFormula = _robustness.begin();
    while(iterateThisFormula != _robustness.end()) {
      Point currentThisSegmentBegin = *iterateThisFormula;
      if(currentThisSegmentBegin.getTime() > searchIntervalRight) {
        break;
      }
      if(iterateThisFormula+1 != _robustness.end()) {
        Point currentThisSegmentEnd = *(iterateThisFormula+1);
        if(currentThisSegmentEnd.getTime() < searchIntervalLeft) {
          iterateThisFormula++;
          continue;
        }
        LineSegment currentThisSegment(currentThisSegmentBegin, currentThisSegmentEnd);
        
        //---------------------- debug print -----------------------------
        //cout << "Segment -- " << endl;
        //currentThisSegmentBegin.printPoint();
        //currentThisSegmentEnd.printPoint();
        //cout << "---------- " << endl;
        //----------------------------------------------------------------
        
        if(currentRobustness >= Min(currentThisSegmentBegin.getRobustness(), currentThisSegmentEnd.getRobustness()) && \
          currentRobustness <= Max(currentThisSegmentBegin.getRobustness(), currentThisSegmentEnd.getRobustness())) {
          double timeToBeAdded = currentThisSegment.returnPointGivenRobustness(currentRobustness).getTime();
          
          //---------------------- debug print -----------------------------
          //cout << "Time -- " << timeToBeAdded << endl;
          //----------------------------------------------------------------
          
          if(timeToBeAdded < endTimeForUntilEvaluation && timeToBeAdded < MAX_TIME) {
            list_2_time.push_back(timeToBeAdded);
          }
        }
        iterateThisFormula++;
        continue;
      }
      iterateThisFormula++;
    }
  }
  list_2_time.sort();
  
  list<double> list_3_time;
  andShiftFormula.extractTimeEntries(list_3_time, endTimeForUntilEvaluation);
  
  FormulaRobustness shiftOtherL(0), shiftOtherR(0), andShiftL(0), andShiftR(0);
  
  other.leftShiftFormula(shiftOtherL, I.getLeft(), 0);
  other.leftShiftFormula(shiftOtherR, I.getRight(), 0);
  evaluateANDFormulas(andShiftL, shiftOtherL, 0);
  evaluateANDFormulas(andShiftR, shiftOtherR, 0);
  
  list<double> list_4L_time, list_4R_time;
  
  andShiftL.extractTimeEntries(list_4L_time, endTimeForUntilEvaluation);
  andShiftR.extractTimeEntries(list_4R_time, endTimeForUntilEvaluation);
  
  FormulaRobustness selfShiftAnd(0);
  
  list<double> list_5_time;
  shiftOtherL.evaluateANDFormulas(selfShiftAnd, shiftOtherR, 0);
  selfShiftAnd.extractTimeEntries(list_5_time, endTimeForUntilEvaluation);
  
  list<double> list_6L_time, list_6LT_time, list_6R_time;
  
  iterateAndFormula = andFormula._robustness.end();
  while(iterateAndFormula != andFormula._robustness.begin()) {
    iterateAndFormula--;
    
    double currentRobustness = iterateAndFormula->getRobustness();
    double searchIntervalRight = iterateAndFormula->getTime();
    double searchIntervalLeft = Max(searchIntervalRight - I.getRight(), 0.0);
    
    //--------------------- debug print ----------------------
    //cout << "***** $$ New Point -- Robustness -- " << currentRobustness << endl;
    //--------------------------------------------------------
    
    deque<Point>::const_iterator iterateShiftOtherFormula = shiftOtherL._robustness.begin();
    while(iterateShiftOtherFormula != shiftOtherL._robustness.end()) {
      Point currentSegmentBegin = *iterateShiftOtherFormula;
      if(currentSegmentBegin.getTime() > searchIntervalRight) {
        break;
      }
      if(iterateShiftOtherFormula+1 != shiftOtherL._robustness.end()) {
        Point currentSegmentEnd = *(iterateShiftOtherFormula+1);
        if(currentSegmentEnd.getTime() < searchIntervalLeft) {
          iterateShiftOtherFormula++;
          continue;
        }
        LineSegment currentSegment(currentSegmentBegin, currentSegmentEnd);
        
        //---------------------- debug print -----------------------------
        //cout << "$$ Segment -- " << endl;
        //currentSegmentBegin.printPoint();
        //currentSegmentEnd.printPoint();
        //cout << "$$ ---------- " << endl;
        //----------------------------------------------------------------
        
        if(currentRobustness >= Min(currentSegmentBegin.getRobustness(), currentSegmentEnd.getRobustness()) && \
          currentRobustness <= Max(currentSegmentBegin.getRobustness(), currentSegmentEnd.getRobustness())) {
          double timeToBeAdded = currentSegment.returnPointGivenRobustness(currentRobustness).getTime();
          
          //---------------------- debug print -----------------------------
          //cout << "$$ Time -- " << timeToBeAdded << endl;
          //----------------------------------------------------------------
          
          if(timeToBeAdded < endTimeForUntilEvaluation && timeToBeAdded < MAX_TIME) {
            list_6L_time.push_back(timeToBeAdded);
          }
        }
        iterateShiftOtherFormula++;
        continue;
      }
      iterateShiftOtherFormula++;
    }
  }
  list_6L_time.sort();
  
  deque<Point>::const_iterator iterateThisFormula = _robustness.end();
  while(iterateThisFormula != _robustness.begin()) {
    iterateThisFormula--;
    
    double currentRobustness = iterateThisFormula->getRobustness();
    double searchIntervalRight = iterateThisFormula->getTime();
    double searchIntervalLeft = Max(searchIntervalRight - I.getRight(), 0.0);
    
    //--------------------- debug print ----------------------
    //cout << "***** $$ New Point -- Robustness -- " << currentRobustness << endl;
    //--------------------------------------------------------
    
    deque<Point>::const_iterator iterateShiftOtherFormula = shiftOtherL._robustness.begin();
    while(iterateShiftOtherFormula != shiftOtherL._robustness.end()) {
      Point currentSegmentBegin = *iterateShiftOtherFormula;
      if(currentSegmentBegin.getTime() > searchIntervalRight) {
        break;
      }
      if(iterateShiftOtherFormula+1 != shiftOtherL._robustness.end()) {
        Point currentSegmentEnd = *(iterateShiftOtherFormula+1);
        if(currentSegmentEnd.getTime() < searchIntervalLeft) {
          iterateShiftOtherFormula++;
          continue;
        }
        LineSegment currentSegment(currentSegmentBegin, currentSegmentEnd);
        
        //---------------------- debug print -----------------------------
        //cout << "$$ Segment -- " << endl;
        //currentSegmentBegin.printPoint();
        //currentSegmentEnd.printPoint();
        //cout << "$$ ---------- " << endl;
        //----------------------------------------------------------------
        
        if(currentRobustness >= Min(currentSegmentBegin.getRobustness(), currentSegmentEnd.getRobustness()) && \
          currentRobustness <= Max(currentSegmentBegin.getRobustness(), currentSegmentEnd.getRobustness())) {
          double timeToBeAdded = currentSegment.returnPointGivenRobustness(currentRobustness).getTime();
          
          //---------------------- debug print -----------------------------
          //cout << "$$ Time -- " << timeToBeAdded << endl;
          //----------------------------------------------------------------
          
          if(timeToBeAdded < endTimeForUntilEvaluation && timeToBeAdded < MAX_TIME) {
            list_6LT_time.push_back(timeToBeAdded);
          }
        }
        iterateShiftOtherFormula++;
        continue;
      }
      iterateShiftOtherFormula++;
    }
  }
  list_6LT_time.sort();
  
  iterateAndFormula = andFormula._robustness.end();
  while(iterateAndFormula != andFormula._robustness.begin()) {
    iterateAndFormula--;
    
    double currentRobustness = iterateAndFormula->getRobustness();
    double searchIntervalRight = iterateAndFormula->getTime();
    double searchIntervalLeft = Max(searchIntervalRight - I.getRight(), 0.0);
    
    //--------------------- debug print ----------------------
    //cout << "***** $$ New Point -- Robustness -- " << currentRobustness << endl;
    //--------------------------------------------------------
    
    deque<Point>::const_iterator iterateShiftOtherFormula = shiftOtherR._robustness.begin();
    while(iterateShiftOtherFormula != shiftOtherR._robustness.end()) {
      Point currentSegmentBegin = *iterateShiftOtherFormula;
      if(currentSegmentBegin.getTime() > searchIntervalRight) {
        break;
      }
      if(iterateShiftOtherFormula+1 != shiftOtherR._robustness.end()) {
        Point currentSegmentEnd = *(iterateShiftOtherFormula+1);
        if(currentSegmentEnd.getTime() < searchIntervalLeft) {
          iterateShiftOtherFormula++;
          continue;
        }
        LineSegment currentSegment(currentSegmentBegin, currentSegmentEnd);
        
        //---------------------- debug print -----------------------------
        //cout << "$$ Segment -- " << endl;
        //currentSegmentBegin.printPoint();
        //currentSegmentEnd.printPoint();
        //cout << "$$ ---------- " << endl;
        //----------------------------------------------------------------
        
        if(currentRobustness >= Min(currentSegmentBegin.getRobustness(), currentSegmentEnd.getRobustness()) && \
          currentRobustness <= Max(currentSegmentBegin.getRobustness(), currentSegmentEnd.getRobustness())) {
          double timeToBeAdded = currentSegment.returnPointGivenRobustness(currentRobustness).getTime();
          
          //---------------------- debug print -----------------------------
          //cout << "$$ Time -- " << timeToBeAdded << endl;
          //----------------------------------------------------------------
          
          if(timeToBeAdded < endTimeForUntilEvaluation && timeToBeAdded < MAX_TIME) {
            list_6R_time.push_back(timeToBeAdded);
          }
        }
        iterateShiftOtherFormula++;
        continue;
      }
      iterateShiftOtherFormula++;
    }
  }
  list_6R_time.sort();
  
  FormulaRobustness shiftThisL(0), andShiftThisL(0);
  
  leftShiftFormula(shiftThisL, I.getLeft(), 0);
  
  evaluateANDFormulas(andShiftThisL, shiftThisL, 0);
  
  //---------------------- debug print -----------------------
  //shiftThisL.printFileFormula("dummyShift.dat");
  //andShiftThisL.printFileFormula("dummy.dat");
  //----------------------------------------------------------
  
  list<double> list_7L_time;
  andShiftThisL.extractTimeEntries(list_7L_time, endTimeForUntilEvaluation);
  
  list<double> list_7LS_time;
  iterateThisFormula = _robustness.end();
  while(iterateThisFormula != _robustness.begin()) {
    iterateThisFormula--;
    
    double currentRobustness = iterateThisFormula->getRobustness();
    double searchIntervalRight = iterateThisFormula->getTime();
    double searchIntervalLeft = Max(searchIntervalRight - I.getRight(), 0.0);
    
    //--------------------- debug print ----------------------
    //cout << "***** $$ New Point -- Robustness -- " << currentRobustness << endl;
    //--------------------------------------------------------
    
    deque<Point>::const_iterator iterateShiftThisFormula = shiftThisL._robustness.begin();
    while(iterateShiftThisFormula != shiftThisL._robustness.end()) {
      Point currentSegmentBegin = *iterateShiftThisFormula;
      if(currentSegmentBegin.getTime() > searchIntervalRight) {
        break;
      }
      if(iterateShiftThisFormula+1 != shiftThisL._robustness.end()) {
        Point currentSegmentEnd = *(iterateShiftThisFormula+1);
        if(currentSegmentEnd.getTime() < searchIntervalLeft) {
          iterateShiftThisFormula++;
          continue;
        }
        LineSegment currentSegment(currentSegmentBegin, currentSegmentEnd);
        
        //---------------------- debug print -----------------------------
        //cout << "$$ Segment -- " << endl;
        //currentSegmentBegin.printPoint();
        //currentSegmentEnd.printPoint();
        //cout << "$$ ---------- " << endl;
        //----------------------------------------------------------------
        
        if(currentRobustness >= Min(currentSegmentBegin.getRobustness(), currentSegmentEnd.getRobustness()) && \
          currentRobustness <= Max(currentSegmentBegin.getRobustness(), currentSegmentEnd.getRobustness())) {
          double timeToBeAdded = currentSegment.returnPointGivenRobustness(currentRobustness).getTime();
          
          //---------------------- debug print -----------------------------
          //cout << "$$ Time -- " << timeToBeAdded << endl;
          //----------------------------------------------------------------
          
          if(timeToBeAdded < endTimeForUntilEvaluation && timeToBeAdded < MAX_TIME) {
            list_7LS_time.push_back(timeToBeAdded);
          }
        }
        iterateShiftThisFormula++;
        continue;
      }
      iterateShiftThisFormula++;
    }
  }
  list_7LS_time.sort();
  
  list<double> list_8R_time;
  
  iterateThisFormula = _robustness.end();
  while(iterateThisFormula != _robustness.begin()) {
    iterateThisFormula--;
    
    double currentRobustness = iterateThisFormula->getRobustness();
    double searchIntervalRight = iterateThisFormula->getTime();
    double searchIntervalLeft = Max(searchIntervalRight - I.getRight(), 0.0);
    
    //--------------------- debug print ----------------------
    //cout << "***** $$ New Point -- Robustness -- " << currentRobustness << endl;
    //--------------------------------------------------------
    
    deque<Point>::const_iterator iterateShiftOtherFormula = shiftOtherR._robustness.begin();
    while(iterateShiftOtherFormula != shiftOtherR._robustness.end()) {
      Point currentSegmentBegin = *iterateShiftOtherFormula;
      if(currentSegmentBegin.getTime() > searchIntervalRight) {
        break;
      }
      if(iterateShiftOtherFormula+1 != shiftOtherR._robustness.end()) {
        Point currentSegmentEnd = *(iterateShiftOtherFormula+1);
        if(currentSegmentEnd.getTime() < searchIntervalLeft) {
          iterateShiftOtherFormula++;
          continue;
        }
        LineSegment currentSegment(currentSegmentBegin, currentSegmentEnd);
        
        //---------------------- debug print -----------------------------
        //cout << "$$ Segment -- " << endl;
        //currentSegmentBegin.printPoint();
        //currentSegmentEnd.printPoint();
        //cout << "$$ ---------- " << endl;
        //----------------------------------------------------------------
        
        if(currentRobustness >= Min(currentSegmentBegin.getRobustness(), currentSegmentEnd.getRobustness()) && \
          currentRobustness <= Max(currentSegmentBegin.getRobustness(), currentSegmentEnd.getRobustness())) {
          double timeToBeAdded = currentSegment.returnPointGivenRobustness(currentRobustness).getTime();
          
          //---------------------- debug print -----------------------------
          //cout << "$$ Time -- " << timeToBeAdded << endl;
          //----------------------------------------------------------------
          
          if(timeToBeAdded < endTimeForUntilEvaluation && timeToBeAdded < MAX_TIME) {
            list_8R_time.push_back(timeToBeAdded);
          }
        }
        iterateShiftOtherFormula++;
        continue;
      }
      iterateShiftOtherFormula++;
    }
  }
  list_8R_time.sort();
  
  returnList.clear();
  
  returnList.merge(list_1_time);
  returnList.merge(list_2_time);
  returnList.merge(list_3_time);
  returnList.merge(list_4L_time);
  returnList.merge(list_4R_time);
  returnList.merge(list_5_time);
  returnList.merge(list_6L_time);
  returnList.merge(list_6R_time);
  returnList.merge(list_6LT_time);
  returnList.merge(list_7L_time);
  returnList.merge(list_7LS_time);
  returnList.merge(list_8R_time);
  
  returnList.push_back(endTimeForUntilEvaluation);
  returnList.unique();
  
  return;

}

//-------------------------------------------------------------------------------------------------------------

//------------------------------------------- overloaded operators --------------------------------------------

/*
FormulaRobustness& FormulaRobustness::operator=(FormulaRobustness& other) {

  if(this == &other) {
    return *this;
  }
  
  _identifier = other._identifier;
  _robustness = other._robustness;
  
  return *this;
  
}
*/

/*
FormulaRobustness FormulaRobustness::operator||(FormulaRobustness& other) {
  
  FormulaRobustness returnThis;
  this->evaluateORFormulas(returnThis, other, _identifier+other._identifier);
  return returnThis;

}

FormulaRobustness FormulaRobustness::operator&&(FormulaRobustness& other) {
  
  FormulaRobustness returnThis;
  this->evaluateANDFormulas(returnThis, other, _identifier+other._identifier);
  return returnThis;

}
*/

//-------------------------------------------------------------------------------------------------------------

//------------------------------------------- friend operators ------------------------------------------------

FormulaRobustness operator||(const FormulaRobustness& X, const FormulaRobustness& Y)   {

  FormulaRobustness returnThis;
  X.evaluateORFormulas(returnThis, Y, X._identifier + Y._identifier);
  return returnThis;

}

FormulaRobustness operator&&(const FormulaRobustness& X,const  FormulaRobustness& Y)  {
  
  FormulaRobustness returnThis;
  X.evaluateANDFormulas(returnThis, Y, X._identifier + Y._identifier);
  return returnThis;

}

FormulaRobustness operator^(const FormulaRobustness& X,const  FormulaRobustness& Y)  {
  
  FormulaRobustness returnThis;
  X.evaluateImplication(returnThis, Y, X._identifier * (Y._identifier + 1));
  return returnThis;

}

FormulaRobustness operator!(const FormulaRobustness& X)  {
  
  FormulaRobustness returnThis;
  X.evaluateNegateFormula(returnThis, X._identifier + 1);
  return returnThis;

}

//-------------------------------------------------------------------------------------------------------------
void FormulaRobustness::printListOfPoints(list<double>& printThis) const {

  list<double>::const_iterator iteratePrint = printThis.begin();
  while(iteratePrint != printThis.end()) {
    cout << "Time : " << *iteratePrint << endl;
    iteratePrint++;
  }
  return;

}
//-------------------------------------------------- END :) ---------------------------------------------------
