# Supplementary material for: STL-based Analysis of TRAIL-induced Apoptosis Challenges the Notion of Type I/Type II Cell Line Classification
Source: PLoS Comput Biol. 2013 May 9;9(5):e1003056. doi: 10.1371/journal.pcbi.1003056 (PMC3649977; doi:10.1371/journal.pcbi.1003056)
Supplement: Program S1 — Computation of STL diagrams using Breach [33] . The archive contains the freely-distributed Matlab tool Breach, an implementation of EARM1.4 in Breach, initial conditions for each of 12 cell lines used in this article, and example scripts illustrating how to generate STL phase diagrams. (ZIP) [file pcbi.1003056.s008.zip › breach/@QMITL_Formula/private/src/robustness/Line_Routines.cpp]

//-----------------------------------------------------------------------------------------------------------//
//-------------------------------------- Composed By Subhankar Mukherjee ------------------------------------//
//-------------------------------------------------- Verimag ------------------------------------------------//
//-----------------------------------------------------------------------------------------------------------//

#include<iostream>
#include<string>
#include<cstring>
#include<cstdlib>
#include<cassert>
#include<fstream>
#include<cmath>
#include<new>
#include<deque>
#include<list>
#include<limits>

#include"Robust.hpp"

//------------------------------------------ Functions For Line Class -----------------------------------------

/*
LineSegment& LineSegment::operator=(LineSegment& other) {

  if(this == &other) {
    return *this;
  }
  _x1 = other._x1;
  _x2 = other._x2;
  return *this;
  
}
*/

Point LineSegment::intersection(const LineSegment &otherLine)  const {

  double m1 = 0.0, m2 = 0.0;
  double pointTime = 0.0, pointRobustness = 0.0;
  
  try {

    if(fabs(otherLine._x1.getRobustness() - otherLine._x2.getRobustness()) < DOUBLE_EQUALITY_PRECISION) {
      if(fabs(_x1.getRobustness() - _x2.getRobustness()) < DOUBLE_EQUALITY_PRECISION) {
        if(fabs(_x1.getRobustness() - otherLine._x1.getRobustness()) < DOUBLE_EQUALITY_PRECISION) {
          if(_x2.getTime() > otherLine._x2.getTime()) return _x2;
          else return otherLine._x2;
        }
        else {
          throw(1);
        }
      }
      else {
        pointRobustness = otherLine._x1.getRobustness();
        pointTime = _x1.getTime() + (_x1.getTime() - _x2.getTime())*(otherLine._x1.getRobustness() - _x1.getRobustness())/ \
          (_x1.getRobustness() - _x2.getRobustness());
        return Point(pointTime, pointRobustness);
      }
    }
    if(fabs(_x1.getRobustness() - _x2.getRobustness()) < DOUBLE_EQUALITY_PRECISION) {
      if(fabs(otherLine._x1.getRobustness() - otherLine._x2.getRobustness()) < DOUBLE_EQUALITY_PRECISION) {
        if(fabs(otherLine._x1.getRobustness() - _x1.getRobustness()) < DOUBLE_EQUALITY_PRECISION) {
          if(otherLine._x2.getTime() > _x2.getTime()) return otherLine._x2;
          else return _x2;
        }
        else {
          throw(1);
        }
      }
      else {
        pointRobustness = _x1.getRobustness();
        pointTime = otherLine._x1.getTime() + (otherLine._x1.getTime() - otherLine._x2.getTime())* \
          (_x1.getRobustness() - otherLine._x1.getRobustness())/(otherLine._x1.getRobustness() - otherLine._x2.getRobustness());
        return Point(pointTime, pointRobustness); 
      }
    }
    m1 = (otherLine._x1.getTime() - otherLine._x2.getTime())/(otherLine._x1.getRobustness() - otherLine._x2.getRobustness());
    m2 = (_x1.getTime() - _x2.getTime())/(_x1.getRobustness() - _x2.getRobustness());

    if(fabs(m1 - m2) < DOUBLE_EQUALITY_PRECISION) {
      throw(1);
    }
    pointRobustness = ((otherLine._x1.getTime() - _x1.getTime()) + m2*_x1.getRobustness() - m1*otherLine._x1.getRobustness())/(m2-m1);
    pointTime = _x1.getTime() + m2*(pointRobustness - _x1.getRobustness());
  }
  catch(int x) {
    if(1 == x) {
      if(PRINT_WARNING_FLAG == 1)
        cout << "warning: LineSegment::intersection -- parallel line cannot intersect :(\n";
    }
    else {
      if(PRINT_WARNING_FLAG == 1)
        cout << "warning: LineSegment::intersection -- other exception :(\n";
    }
    return Point(-1,0);
    throw;
  }

  return Point(pointTime, pointRobustness); 

}

Point LineSegment::returnPointGivenTime(const double & time)  const {

  double pointRobustness = 0.0, pointTime = 0.0;
  double m = 0.0;
  
  try {
    if(fabs(time - _x1.getTime()) < DOUBLE_EQUALITY_PRECISION) {
      return _x1;
    }
    else if(fabs(time - _x2.getTime()) < DOUBLE_EQUALITY_PRECISION) {
      return _x2;
    }
    else if(time > Max(_x1.getTime(),_x2.getTime()) || time < Min(_x1.getTime(),_x2.getTime())) {
      throw(1);
    }
    else {
      try {
        if (fabs(_x1.getTime() - _x2.getTime()) < DOUBLE_EQUALITY_PRECISION) {
          throw(2);
        }
        m = (_x1.getRobustness() - _x2.getRobustness()) / (_x1.getTime() - _x2.getTime());
        pointTime = time;
        pointRobustness = (time - _x1.getTime())*m + _x1.getRobustness();
      }
      catch(int x) {
        if(2 == x) {
          if(PRINT_WARNING_FLAG == 1)
            cout << "warning: LineSegment::returnPointGivenTime -- arithmetic exception (may be divided by zero) :(\n";
        }
        return Point(-1,0);
      }
    }
  }
  catch(int x) {
    if(1 == x) {
      if(PRINT_WARNING_FLAG == 1)
        cout << "warning: LineSegment::returnPointGivenTime -- time " << time << " is out of line segment [" << _x1.getTime() << ", " << _x2.getTime() << "]:(\n";
      return Point(-1,0);
    }
  }
  
  return Point(pointTime, pointRobustness);

}

Point LineSegment::returnPointGivenRobustness(const double & robustness)  const {

  double pointRobustness = 0.0, pointTime = 0.0;
  double m = 0.0;
  
  try {
    if(fabs(robustness - _x1.getRobustness()) < DOUBLE_EQUALITY_PRECISION) {
      return _x1;
    }
    else if(fabs(robustness - _x2.getRobustness()) < DOUBLE_EQUALITY_PRECISION) {
      return _x2;
    }
    else if(robustness > Max(_x1.getRobustness(), _x2.getRobustness()) || robustness < Min(_x1.getRobustness(), _x2.getRobustness())) {
      throw(1);
    }
    else {
      try {
        if (fabs(_x1.getRobustness() - _x2.getRobustness()) < DOUBLE_EQUALITY_PRECISION) {
          throw(2);
        }
        m = (_x1.getTime() - _x2.getTime()) / (_x1.getRobustness() - _x2.getRobustness());
        pointRobustness = robustness;
        pointTime = (robustness - _x1.getRobustness())*m + _x1.getTime();
      }
      catch(int x) {
        if(2 == x) {
          if(PRINT_WARNING_FLAG == 1)
            cout << "warning: LineSegment::returnPointGivenTime -- arithmetic exception (may be divided by zero) :(\n";
        }
        return Point(-1,0);
      }
    }
  }
  catch(int x) {
    if(1 == x) {
      if(PRINT_WARNING_FLAG == 1)
        cout << "warning: LineSegment::returnPointGivenTime -- robustness is out of time segment :(\n";
      return Point(-1,0);
    }
  }
  
  return Point(pointTime, pointRobustness);

}

//---------------------------------------------------- END :) -------------------------------------------------
