# Supplementary material for: STL-based Analysis of TRAIL-induced Apoptosis Challenges the Notion of Type I/Type II Cell Line Classification
Source: PLoS Comput Biol. 2013 May 9;9(5):e1003056. doi: 10.1371/journal.pcbi.1003056 (PMC3649977; doi:10.1371/journal.pcbi.1003056)
Supplement: Program S1 — Computation of STL diagrams using Breach [33] . The archive contains the freely-distributed Matlab tool Breach, an implementation of EARM1.4 in Breach, initial conditions for each of 12 cell lines used in this article, and example scripts illustrating how to generate STL phase diagrams. (ZIP) [file pcbi.1003056.s008.zip › breach/@QMITL_Formula/private/src/robustness/Mex_Routines.hpp]

class mxFormulaRobustness: public FormulaRobustness {

public:
  mxFormulaRobustness(){};
  mxFormulaRobustness(int id){
    _identifier = id; _length=0;
  }
 
  void readMexFormula(const mxArray * mxtime, const mxArray *mxrho);
  void printMexFormula(mxArray * &mxtime, mxArray *&mxrho) const;

  /* overload operator= */ 

  mxFormulaRobustness& operator=(const FormulaRobustness& other)
  {

    _identifier = other.getIdentifier();
    _length = other.getLength();
    _robustness = other.getRobustness();   
   
    return *this;
  };
};
