# Supplementary material for: STL-based Analysis of TRAIL-induced Apoptosis Challenges the Notion of Type I/Type II Cell Line Classification
Source: PLoS Comput Biol. 2013 May 9;9(5):e1003056. doi: 10.1371/journal.pcbi.1003056 (PMC3649977; doi:10.1371/journal.pcbi.1003056)
Supplement: Program S1 — Computation of STL diagrams using Breach [33] . The archive contains the freely-distributed Matlab tool Breach, an implementation of EARM1.4 in Breach, initial conditions for each of 12 cell lines used in this article, and example scripts illustrating how to generate STL phase diagrams. (ZIP) [file pcbi.1003056.s008.zip › breach/@QMITL_Formula/private/src/robustness/Robust.hpp]

//-----------------------------------------------------------------------------------------------------------//
//-------------------------------------- Composed By Subhankar Mukherjee ------------------------------------//
//-------------------------------------------------- Verimag ------------------------------------------------//
//-----------------------------------------------------------------------------------------------------------//


using namespace std;

#define MAX_ROBUSTNESS (numeric_limits<double>::infinity())
#define MIN_ROBUSTNESS (-numeric_limits<double>::infinity())
#define MAX_TIME (numeric_limits<double>::infinity())

#define SLOPE_EQUALITY_PRECISION 1e-12
#define DOUBLE_EQUALITY_PRECISION 1e-12

#define PRINT_WARNING_FLAG 0

//--------------------------------------- Classes To Represent Robustness -------------------------------------

class Point {

  double _time;
  double _robustness;
      
  public:

    Point() {
      _time = -1.0;
      _robustness = MIN_ROBUSTNESS;
    }
  
    Point(const double &time, const double &robustness) {
      _time = time;
      _robustness = robustness;
    }
    
    ~Point() {
      _time = -1.0;
      _robustness = MIN_ROBUSTNESS;
    }
    
    void setValue(const double &time, const double &robustness) {
      _time = time;
      _robustness = robustness;
    }

    double getTime() const {
      return _time;
    }

    double getRobustness() const {
      return _robustness;
    }

    void printPoint() const {
      cout << "Point : [" << _time << ", " << _robustness << "]\n";
    }
    
    void printFilePoint(ofstream& ofs) const {
      ofs << _time << " " << _robustness << endl;
    }
    
    //--------------------------------------- Overloaded Operators --------------------------------------------

    bool operator>(const Point &other) const;
    bool operator>=(const Point &other) const;
    bool operator<(const Point &other) const;
    bool operator<=(const Point &other) const;
    bool operator==(const Point &other) const;

    /*
      Point& operator=(Point& other);
    */
    
    //---------------------------------------------------------------------------------------------------------

};

//-------------------------------------------------------------------------------------------------------------

//--------------------------------------------- Interval Class ------------------------------------------------
class Interval {

  double _left;
  double _right;
    
  public:

    Interval() {
      _left = 0.0;
      _right = 0.0;
    }

    Interval(const double &x) {
      _left = x;
      _right = x;
    }
  
    Interval(const double x, const double &y) {
      _left = x;
      _right = y;
    }
    
    ~Interval() {
      _left = 0.0;
      _right = 0.0;
    }
  
    double getLeft() const {
      return _left;
    }
  
    double getRight() const {
      return _right;
    }

    void setLeft(double left) {
      _left = left;
      return;
    }
  
    void setRight(double right) {
      _right = right;
      return;
    }

};

//-------------------------------------------------------------------------------------------------------------

//--------------------------------- Class To Represent A Line Segment -----------------------------------------

class LineSegment {
  Point _x1, _x2;
      
  public:
  
    LineSegment() {
      _x1.setValue(-1,MIN_ROBUSTNESS);
      _x2.setValue(-1,MIN_ROBUSTNESS);
    }
  
    LineSegment(const Point &x1, const Point &x2) {
      _x1 = x1;
      _x2 = x2;
    }
    
    ~LineSegment() {
    }
    
    void setValues(const Point &x1, const Point &x2) {
      _x1 = x1;
      _x2 = x2;
    }
    
    void printLineSegment() const {
      cout << "Line-Segment : [" << _x1.getTime() << ", " << _x1.getRobustness() << "] ----- [" \
        << _x2.getTime() << ", " << _x2.getRobustness() << "]\n";
    }

    Point returnBegin() const { return _x1; }
    Point returnEnd() const { return _x2; }
    
    Point intersection(const LineSegment &otherLine) const;
    Point returnPointGivenTime(const double &time) const ;
    Point returnPointGivenRobustness(const double &robustness) const;
    
    /*
      LineSegment& operator=(LineSegment& other);
    */

};

//-------------------------------------------------------------------------------------------------------------

//-------------------------- Class to Represent the Robustness of a Formula -----------------------------------

class FormulaRobustness {
  
  protected:
    int _identifier;
    int _length;
    deque<Point> _robustness;
    
  public:
    
    int getIdentifier() const { return _identifier; }
    int getLength() const { return _length; }
    deque<Point> getRobustness() const { return _robustness; }
  
    FormulaRobustness() { _robustness.clear(); _identifier = 0; _length=0; }
    FormulaRobustness(int id) { _robustness.clear(); _identifier = id; _length=0;}
    ~FormulaRobustness() {
      _identifier = 0;
      _length=0;
      _robustness.clear();  
    }
  
    void setID(int id) { _identifier = id; }

    //--------------------------------------- Custom Functions ------------------------------------------------
    
    void addPoint(const Point &P);
    void addPoint(const double left, const double right);

    void evaluateANDFormulas(FormulaRobustness& returnThis, const FormulaRobustness& other, int identifier) const;
    void evaluateORFormulas(FormulaRobustness& returnThis, const FormulaRobustness& other, int identifier) const;
    void evaluateNegateFormula(FormulaRobustness& returnThis, int identifier) const;

  void trimTime(FormulaRobustness& returnThis, const double &startTime,  double endTime, double& maxValue, double& minValue, int identifier) const;

    double maxRobustness() const;
    void cumulativeMinimum(FormulaRobustness& returnThis, const double &startTime,  double endTime, int identifier) const;
    double evaluateUntil(Interval I, const FormulaRobustness& other, const double &currentTime) const;
    
    void evaluateFutureFormula(Interval I, FormulaRobustness& returnThis, int identifier) const;
    
    void evaluateFutureFormula2(Interval I, FormulaRobustness& returnThis, int identifier) const; // this implementation has bug -- not used actually --
    
    void evaluateGlobalFormula(Interval I, FormulaRobustness& returnThis, int identifier) const;
  void evaluateGlobalFormula(Interval I, FormulaRobustness& returnThis, int identifier, bool debugRoutine) const; //------ this is a debug routine -- not used actually --
    void evaluateGlobalFormula2(Interval I, FormulaRobustness& returnThis, int identifier) const; // this implementation has bug -- not used actually --
    
    void evaluateImplication(FormulaRobustness& returnThis, const FormulaRobustness& consequent, int identifier) const;
    
    void leftShiftFormula(FormulaRobustness& returnThis, const double &shift, int identifier) const;
    void rightShiftFormula(FormulaRobustness& returnThis, const double &shift, int identifier) const;
    
    void extractTimeEntries(list<double>& returnList, const double &maxTimeEntry) const;
    void evaluateListOfTimesForUntilComputation(list<double>& returnList, Interval I, const FormulaRobustness& other) const;
    void evaluateListOfTimesForFutureGlobalComputation(list<double>& returnList, Interval I) const;
  void evaluateListOfTimesForFutureGlobalComputation(list<double>& returnList, Interval I, bool debugRoutine) const; //---------------- this is a debug routine --------------------- not actually used ---------------
    
    void evaluateUntilFormula(FormulaRobustness& returnThis, Interval I, const FormulaRobustness& other, int identifier) const;
    
    Point returnPointGivenTime(const double &time) const;
    
    void printFormula() const;
    void printFileFormula(ofstream& ofs) const;
    void printFileFormula(string fileName) const;
    void printListOfPoints(list<double>& printThis) const;

    //---------------------------------------------------------------------------------------------------------
    
    //--------------------------------------- overloaded operators --------------------------------------------
    
    /*
    FormulaRobustness operator||(FormulaRobustness& other) const;
    FormulaRobustness operator&&(FormulaRobustness& other) const;
    */
    
    friend FormulaRobustness operator||(const FormulaRobustness& X, const FormulaRobustness& Y); // OR operator
    friend FormulaRobustness operator&&(const FormulaRobustness& X, const FormulaRobustness& Y); // AND operator
    friend FormulaRobustness operator^(const FormulaRobustness& X, const FormulaRobustness& Y); // Implication operator
    friend FormulaRobustness operator!(const FormulaRobustness& X); // Negation operator
    
    //FormulaRobustness& operator=(FormulaRobustness& other);
    
    //---------------------------------------------------------------------------------------------------------
    
};

//-------------------------------------------------------------------------------------------------------------

//---------------------------------------------- Other Functions ----------------------------------------------

template<class X> X Min(X x1, X x2) {

  if(x1 > x2) return x2;
  else return x1;

}

template<class X> X Max(X x1, X x2) {

  if(x1 > x2) return x1;
  else return x2;

}

//-------------------------------------------------------------------------------------------------------------
