# Supplementary material for: STL-based Analysis of TRAIL-induced Apoptosis Challenges the Notion of Type I/Type II Cell Line Classification
Source: PLoS Comput Biol. 2013 May 9;9(5):e1003056. doi: 10.1371/journal.pcbi.1003056 (PMC3649977; doi:10.1371/journal.pcbi.1003056)
Supplement: Program S1 — Computation of STL diagrams using Breach [33] . The archive contains the freely-distributed Matlab tool Breach, an implementation of EARM1.4 in Breach, initial conditions for each of 12 cell lines used in this article, and example scripts illustrating how to generate STL phase diagrams. (ZIP) [file pcbi.1003056.s008.zip › breach/@QMITL_Formula/QMITL_Break.m]

function out = QMITL_Break(phi, n)
% QMITL_BREAK breaks a formula into subformulas
%
%  Synopsys:  out = QMITL_Break(phi, [n])
%
%  Input :
%    - phi  The formula to break.
%    - n    The deep of breaking. If not provided, the formula is breaking
%             as deep as possible. If n is lower or equal to zero, an empty
%             array is returned. If n is equal to one, phi itself is
%             answered.
%
%
%  Output :
%    - out  All the subformulaes of breaking level from n to 1
%
%
%  Example :
%    QMITL_Formula('phi','ev ((x1[t]<1.0) and (not (x2[t]<3.0)))');
%
%    QMITL_Break(phi) (should) returns
%          [ x[t]<1,
%            x2[t]<3.0,
%            not (x2[t]<3.0),
%            (x1[t]<1.0) and (not (x2[t]<3.0)),
%            ev ((x1[t]<1.0) and (not (x2[t]<3.0))) ]
%
%    QMITL_Break(phi,2) (should) returns
%          [ (x1[t]<1.0) and (not (x2[t]<3.0)),
%            ev ((x1[t]<1.0) and (not (x2[t]<3.0))) ]
%
%    QMITL_Break(phi,1) (should) returns
%          [ ev ((x1[t]<1.0) and (not (x2[t]<3.0))) ]

out = [];

if nargin==1
    n = inf;
end

if n <= 0;
    return;
end

switch (phi.type)
    
    case 'predicate'
        out = phi;
        
    case {'not', 'always', 'eventually'}
        
        out = [QMITL_Break(phi.phi, n-1) phi] ;
        
    case {'and', 'or', '=>', 'until'}
        out = [QMITL_Break(phi.phi1, n-1) QMITL_Break(phi.phi2, n-1) phi];
end
