# Supplementary material for: STL-based Analysis of TRAIL-induced Apoptosis Challenges the Notion of Type I/Type II Cell Line Classification
Source: PLoS Comput Biol. 2013 May 9;9(5):e1003056. doi: 10.1371/journal.pcbi.1003056 (PMC3649977; doi:10.1371/journal.pcbi.1003056)
Supplement: Program S1 — Computation of STL diagrams using Breach [33] . The archive contains the freely-distributed Matlab tool Breach, an implementation of EARM1.4 in Breach, initial conditions for each of 12 cell lines used in this article, and example scripts illustrating how to generate STL phase diagrams. (ZIP) [file pcbi.1003056.s008.zip › breach/@QMITL_Formula/QMITL_Culprit.m]

function [val0 mu t idx] = QMITL_Culprit(Sys, phi, traj, tau)        

%
%  [val mu t itxval]  = QMITL_Culprit(Sys,phi, traj, tau)        
%
%
%  Tries to find out who (which predicate) and when is responsible for
%  the value of val = rho(phi, traj, tau). Here, tau should be a scalar (typically
%  0). Brute force implementation: does not try to solve conflict
%  (e.g. equality in min or max), and does not verify that the value is
%  actually admissible (time might be wrong). It just decompose phi into
%  its predicates, evaluate them and look for a time when value val is reached.
%
%  

  val0 = QMITL_Eval(Sys, phi, traj, tau);
  
  if (strcmp(phi.type, 'predicate'))
    mu = phi;
    t = tau;
    idx = find(traj.time==tau);
    return
  else
    
    mus = QMITL_ExtractPredicates(phi);
    
    for i = 1:numel(mus)

      mu = mus(i);
      val = QMITL_Eval(Sys, mu, traj, traj.time);
      idx = find(abs(val-val0)<1e-12,1);

      if (~isempty(idx))
        t = traj.time(idx);
        return
      end
      
    end
  end
  fprintf('Culprit not found !');
  
