# Supplementary material for: STL-based Analysis of TRAIL-induced Apoptosis Challenges the Notion of Type I/Type II Cell Line Classification
Source: PLoS Comput Biol. 2013 May 9;9(5):e1003056. doi: 10.1371/journal.pcbi.1003056 (PMC3649977; doi:10.1371/journal.pcbi.1003056)
Supplement: Program S1 — Computation of STL diagrams using Breach [33] . The archive contains the freely-distributed Matlab tool Breach, an implementation of EARM1.4 in Breach, initial conditions for each of 12 cell lines used in this article, and example scripts illustrating how to generate STL phase diagrams. (ZIP) [file pcbi.1003056.s008.zip › breach/@QMITL_Formula/QMITL_Eval.m]

function val = QMITL_Eval(Sys, phi, P, traj, t)        
% QMITL_EVAL computes the satisfaction function of a property for one trace 
%
% fixed time step robust monitoring algo
%
% Usage: val = QMITL_Eval(Sys,phi, params_prop, traj, t)  
%

  if isstr(phi)
    QMITL_Formula('phi_tmp__', phi );
    val = QMITL_Eval(Sys, phi_tmp__, P, traj, t);
    evalin('base', 'clear phi_tmp__'); 
    return
  end 
   
  
  global BreachGlobOpt;
  BreachGlobOpt.GlobVarsDeclare = 'global ';
  
  for i=1:numel(P.ParamList)
    BreachGlobOpt.GlobVarsDeclare = [BreachGlobOpt.GlobVarsDeclare ' ' P.ParamList{i}];     
  end
  eval(BreachGlobOpt.GlobVarsDeclare);
    
  for i=1:numel(P.ParamList)
    eval([P.ParamList{i} '= P.pts(' num2str(i) ',1);']);       
  end
    
  for i=1:numel(traj)
    if (~exist('t'))
      t = traj(i).time;
    end
    
    interval = [t(1) t(end)];
    
    [valarray time_values] = GetValues(Sys,phi,P, traj(i) ,interval);
            
    if isscalar(valarray)
      val(i,:) = valarray*ones(1, numel(time_values));
    else 
      if (numel(time_values) == numel(t))
     
        if (time_values==t)
           val(i,:) = valarray;
        else
           val(i,:) = interp1(time_values, valarray, t,'linear',valarray(end));
        end
      else
         val(i,:) = interp1(time_values, valarray, t,'linear',valarray(end));
      end  
    end
  end
  
  
function [valarray time_values] = GetValues(Sys, phi, P, traj,interval)
      
  global BreachGlobOpt;
  eval(BreachGlobOpt.GlobVarsDeclare);
  
  DDDdt = traj.time(2)-traj.time(1);
  
  switch (phi.type)
    
   case 'predicate'
    time_values= GetTimeValues(traj,interval);
    params = phi.params;
    params.Sys = Sys;
    params.P = P;
    evalfn = @(t) phi.evalfn(0,traj,t,params);
    
    try  % works if predicate can handle multiple time values
        valarray = evalfn(time_values);
    catch
        valarray = arrayfun(evalfn, time_values);
    end
    
   case 'not'
    [valarray time_values] = GetValues(Sys,phi.phi,P, traj,interval);
    valarray = - valarray;
   
   case 'or'
    [valarray1 time_values1] = GetValues(Sys,phi.phi1,P,traj,interval);
    [valarray2 time_values2] = GetValues(Sys,phi.phi2,P,traj,interval);
    [valarray1 valarray2] = SyncValues(valarray1,valarray2);
    time_values = time_values1(1:numel(valarray1));    
    valarray  = max(valarray1,valarray2);
   
   case 'and'
    [valarray1 time_values1] = GetValues(Sys,phi.phi1,P,traj,interval);
    [valarray2 time_values2] = GetValues(Sys,phi.phi2,P,traj,interval);
    [valarray1 valarray2] = SyncValues(valarray1,valarray2);
    time_values = time_values1(1:numel(valarray1));  
    valarray = min(valarray1,valarray2);
   
   case '=>'
    [valarray1 time_values1] = GetValues(Sys,phi.phi1,P,traj,interval);
    [valarray2 time_values2] = GetValues(Sys,phi.phi2,P,traj,interval);
    [valarray1 valarray2] = SyncValues(valarray1,valarray2);
    
    time_values = time_values1(1:numel(valarray1));
    valarray = max(-valarray1,valarray2);
    
   case 'always'    
    DDDI = eval(phi.interval);

    DDDI = max([DDDI; 0 0 ]);
    DDDI(1) = min(DDDI(1), DDDI(2));
    
    next_interval = DDDI+interval;
    [valarray time_values] = GetValues(Sys,phi.phi,P, traj, next_interval);
   
    win = max(floor((DDDI(2)-DDDI(1))/DDDdt)+1,1);
    
    if (win>=numel(valarray))
      valarray = lim_inf(valarray);
    else
      valarray = [valarray valarray(end)*ones(1,win-1)];
      valarray = minmaxfilt1(valarray,win, 'min');
    end
    time_values = time_values-DDDI(1);
    if (time_values(1)<0)
      time_values = time_values-time_values(1);
    end
    time_values = time_values(1:numel(valarray));
    
   case 'eventually'
    DDDI = eval(phi.interval);
    DDDI = max([DDDI; 0 0 ]);
    DDDI(1) = min(DDDI(1), DDDI(2));

    
    next_interval =  DDDI+interval;
    [valarray time_values] = GetValues(Sys,phi.phi,P, traj, next_interval);
    
    win = max(floor((DDDI(2)-DDDI(1))/DDDdt)+1,1);   
   
    if (win>=numel(valarray))
      valarray = -lim_inf(-valarray);
    else
      valarray = [valarray valarray(end)*ones(1,win-1)];
      valarray = minmaxfilt1(valarray,win, 'max');     
    end
    
    time_values = time_values-DDDI(1);
    if (time_values(1)<0)
      time_values = time_values-time_values(1);
    end
    time_values = time_values(1:numel(valarray));
   
   case 'until'  
    DDDI = eval(phi.interval);    
    DDDI = max([DDDI; 0 0 ]);
    DDDI(1) = min(DDDI(1), DDDI(2));    
    interval1  =  [interval(1), DDDI(2)+interval(2)];
    interval2 =  DDDI+interval;
    
    [valarray1 time_values1]= GetValues(Sys,phi.phi1,P, traj, interval1);
    [valarray2 time_values2]= GetValues(Sys,phi.phi2,P, traj, interval2);
    [valarray1 valarray2] = SyncValues(valarray1,valarray2);
    time_values = time_values1(1:numel(valarray1));

    if (DDDI(2) == inf)
      if (DDDI(1)==0)
        valarray = until_inf(valarray1, valarray2, 0, -1);
      else
        i1_interval= max(floor(DDDI(1)/DDDdt)+1,1);
        valarray1 = [valarray1 valarray1(end)*ones(1,i1_interval-1)];
        
        minphi1_win = minmaxfilt1(valarray1,i1_interval);
        valarray = until_inf(valarray1,valarray2, i1_interval,-1, minphi1_win);        
      end
    else
      i1_interval= max(floor(DDDI(1)/DDDdt)+1,1);
      i2_interval= floor(DDDI(2)/DDDdt)+1;
      
      valarray1 = [valarray1 valarray1(end)*ones(1,i1_interval-1)];
      valarray2 = [valarray2 valarray2(end)*ones(1,i2_interval-1)];
     
      minphi1_win = minmaxfilt1(valarray1,i1_interval);
      
      valarray = until_inf(valarray1,valarray2, i1_interval,i2_interval, minphi1_win);             
    end    
    
  end
  
 
function time_values = GetTimeValues(traj,interval)
  
  ind_ti = find(traj.time>= interval(1),1);
  ind_tf = find(traj.time> interval(end),1);
  
  if (ind_ti==1)
    ind_ti = 2;
  end
  
  if isempty(ind_tf)
    time_values = traj.time(ind_ti-1:end);
  else
    time_values = traj.time(ind_ti-1:ind_tf-1);
  end
  
  if (interval(1)<traj.time(1))
    time_values = [interval(1) time_values];
  end

  
function [v1 v2] = SyncValues(v1, v2)
  l1 = numel(v1);
  l2 = numel(v2);
  if l1==l2 
    return;
  end
  if (l1>l2)
   % v2 = [v2 zeros(1,l1-l2)];
   v1 = v1(1:l2);
  else
 %   v1 = [v1 zeros(1,l2-l1)];
   v2 = v2(1:l1);
  end
  
