# Supplementary material for: STL-based Analysis of TRAIL-induced Apoptosis Challenges the Notion of Type I/Type II Cell Line Classification
Source: PLoS Comput Biol. 2013 May 9;9(5):e1003056. doi: 10.1371/journal.pcbi.1003056 (PMC3649977; doi:10.1371/journal.pcbi.1003056)
Supplement: Program S1 — Computation of STL diagrams using Breach [33] . The archive contains the freely-distributed Matlab tool Breach, an implementation of EARM1.4 in Breach, initial conditions for each of 12 cell lines used in this article, and example scripts illustrating how to generate STL phase diagrams. (ZIP) [file pcbi.1003056.s008.zip › breach/@QMITL_Formula/QMITL_Eval2.m]

function val = QMITL_Eval2(Sys,phi, traj, t)        
% QMITL_EVAL computes the satisfaction function of a property for one
% trace, variable time steps version   
%
% Usage: val = QMITL_Eval2(Sys, phi, traj, t)  
%
% 

  if (numel(t)==1)      
    ind_t = find(traj.time>t,1);
    interval = [t traj.time(ind_t)];
  else
    interval = [t(1) t(end)];
  end
  
  [valarray time_values] = GetValues(Sys,phi,traj,interval);
  
  if isscalar(valarray)
    valarray= valarray*ones(1, numel(time_values));
  end

  val = interp1(time_values, valarray, t,'linear',valarray(end));
    
function [valarray time_values] = GetValues(Sys,phi,traj,interval)
  
  for i=1:Sys.DimP
    eval([Sys.ParamList{i} '= traj.param(' num2str(i) ');']);       
  end
  
  switch (phi.type)
    
   case 'predicate'
    time_values= GetTimeValues(traj,interval);
    params = phi.params;
    params.Sys = Sys;
    evalfn = @(t) phi.evalfn(0,traj,t,params);
    
    try  % works if predicate can handle multiple time values
        valarray = evalfn(time_values);
    catch
        valarray = arrayfun(evalfn, time_values);
    end
    
   case 'not'
    [valarray time_values] = GetValues(Sys,phi.phi,traj,interval);
    valarray = - valarray;
   
   case 'or'
    [valarray1 time_values1] = GetValues(Sys,phi.phi1,traj,interval);
    [valarray2 time_values2] = GetValues(Sys,phi.phi2,traj,interval);
    [time_values valarray] = RobustOr(time_values1, valarray1, time_values2, valarray2);
    
   
   case 'and'
    [valarray1 time_values1] = GetValues(Sys,phi.phi1,traj,interval);
    [valarray2 time_values2] = GetValues(Sys,phi.phi2,traj,interval);
    [time_values valarray] = RobustAnd(time_values1, valarray1, time_values2, valarray2);

   
   case '=>'
    [valarray1 time_values1] = GetValues(Sys,phi.phi1,traj,interval);
    [valarray2 time_values2] = GetValues(Sys,phi.phi2,traj,interval);
    valarray1 = -valarray1;
    [time_values valarray] = RobustOr(time_values1, valarray1, time_values2, valarray2);
        
   case 'always'    
    DDDI = eval(phi.interval);
    next_interval = DDDI+interval;
    [valarray1 time_values1] = GetValues(Sys, phi.phi, traj, next_interval);

    
    % if (DDDI(2) == inf)
    %   valarray = lim_inf(valarray);
    % else
    %   win = max(floor((DDDI(2)-DDDI(1))/DDDdt),1);
    %   valarray = minmaxfilt1(valarray,win, 'min');
    % end
    % time_values = time_values-DDDI(1);
    % if (time_values(1)<0)
    %   time_values = time_values-time_values(1);
    % end
    % time_values = time_values(1:numel(valarray));
    
    [time_values valarray] = RobustGlobal(time_values1, valarray1, DDDI);

    
   case 'eventually'
    DDDI = eval(phi.interval);
    next_interval =  DDDI+interval;
    [valarray1 time_values1] = GetValues(Sys,phi.phi, traj, next_interval);
    
    % if (DDDI(2) == inf)
    %   valarray = -lim_inf(-valarray);
    % else
    %   win = max(floor((DDDI(2)-DDDI(1))/DDDdt),1);
    %   valarray = minmaxfilt1(valarray,win, 'max');     
    % end
    % time_values = time_values-DDDI(1);
    % if (time_values(1)<0)
    %   time_values = time_values-time_values(1);
    % end
    % time_values = time_values(1:numel(valarray));
    [time_values valarray] = RobustFuture(time_values1, valarray1, DDDI);
    
   case 'until'  
    DDDI = eval(phi.interval);    
    interval1  =  [interval(1), DDDI(2)+interval(2)];
    interval2 =  DDDI+interval;
    
    [valarray1 time_values1]= GetValues(Sys,phi.phi1, traj, interval1);
    [valarray2 time_values2]= GetValues(Sys,phi.phi2, traj, interval2);

%    time_values = time_values1(1:numel(valarray1));

    % if (DDDI(2) == inf)
    %   if (DDDI(1)==0)
    %     valarray = until_inf(valarray1,valarray2,0, -1);
    %   else
    %     i1_interval= max(floor(DDDI(1)/DDDdt),1);
    %     minphi1_win = minmaxfilt1(valarray1,i1_interval);
    %     valarray = until_inf(valarray1,valarray2, i1_interval,-1, minphi1_win);        
    %   end
    % else
    %   i1_interval= max(floor(DDDI(1)/DDDdt),1);
    %   i2_interval= floor(DDDI(2)/DDDdt);
    %   minphi1_win = minmaxfilt1(valarray1,i1_interval);
    %   valarray = until_inf(valarray1,valarray2, i1_interval,i2_interval, minphi1_win);             
    % end    

    [time_values valarray] = RobustUntil(time_values1, valarray1, DDDI, time_values2, valarray2);
    
    
  end
  
 
function time_values = GetTimeValues(traj,interval)
% TO BE CHECKED
  
  ind_ti = find(traj.time>= interval(1),1);
  ind_tf = find(traj.time> interval(end),1);
  
  if (ind_ti==1)
    ind_ti = 2;
  end
  
  if isempty(ind_tf)
    time_values = traj.time(ind_ti-1:end);
  else
    time_values = traj.time(ind_ti-1:ind_tf-1);
  end
  
  if (interval(1)<traj.time(1))
    time_values = [interval(1) time_values];
  end

  
  
function [v1 v2] = SyncValues(v1, v2)
  l1 = numel(v1);
  l2 = numel(v2);
  if l1==l2 
    return;
  end
  if (l1>l2)
   % v2 = [v2 zeros(1,l1-l2)];
   v1 = v1(1:l2);
  else
 %   v1 = [v1 zeros(1,l2-l1)];
   v2 = v2(1:l1);
  end
  
