# Supplementary material for: STL-based Analysis of TRAIL-induced Apoptosis Challenges the Notion of Type I/Type II Cell Line Classification
Source: PLoS Comput Biol. 2013 May 9;9(5):e1003056. doi: 10.1371/journal.pcbi.1003056 (PMC3649977; doi:10.1371/journal.pcbi.1003056)
Supplement: Program S1 — Computation of STL diagrams using Breach [33] . The archive contains the freely-distributed Matlab tool Breach, an implementation of EARM1.4 in Breach, initial conditions for each of 12 cell lines used in this article, and example scripts illustrating how to generate STL phase diagrams. (ZIP) [file pcbi.1003056.s008.zip › breach/@QMITL_Formula/QMITL_EvalSensi.m]

function [val vald] = QMITL_EvalSensi(phi, traj, t)        
  
  if (numel(t)==1)    
  
    ind_t = find(traj.time>t,1);
    interval = [t traj.time(ind_t)];
  else
    interval = [t(1) t(end)];
  end
  [valarray valdarray time_values] = GetValues(phi,traj,interval);
  val = interp1(time_values, valarray, t,'linear',valarray(end));
  vald = interp1(time_values, valdarray', t,'linear',0)';
  
    
function [valarray valdarray time_values] = GetValues(phi,traj,interval)
  
  dt = traj.time(2)-traj.time(1);
  valdarray= [];
  
  switch (phi.type)
    
   case 'predicate'
    time_values= GetTimeValues(traj,interval);
    evalfn = @(t) phi.evalfn(1,traj,t);
    
    try  % works if predicate can handle multiple time values
        [valarray valdarray] = evalfn(time_values);
    catch
        [valarray valdarray]= arrayfun(evalfn, time_values);
    end
    
   case 'not'
    [valarray valdarray time_values] = GetValues(phi.phi,traj,interval);
    valarray = - valarray;
    valdarray = - valdarray;
   
   case 'or'
    [valarray1 valdarray1 time_values1] = GetValues(phi.phi1,traj,interval);
    [valarray2 valdarray2 time_values2] = GetValues(phi.phi2,traj,interval);
    [valarray1 valarray2] = SyncValues(valarray1,valarray2);
    [valdarray1 valdarray2] = SyncValues(valdarray1,valdarray2);

    time_values = time_values1(1:numel(valarray1));    
    [valarray indmax]  = max([valarray1 ; valarray2]);
   
    valdarray = [valdarray1;  valdarray2];
    NS = size(valdarray1,1);
    indN = repmat([1:size(valdarray1,1)]',[1 numel(indmax)]);
    indN = indN+repmat(2*NS*(0:size(valdarray,2)-1)+(indmax-1)*NS,[2 1]);
    
    valdarray = valdarray(indN);
    
   case 'and'
    [valarray1 valdarray1 time_values1] = GetValues(phi.phi1,traj,interval);
    [valarray2 valdarray2 time_values2] = GetValues(phi.phi2,traj,interval);
    [valarray1 valarray2] = SyncValues(valarray1,valarray2);
    [valdarray1 valdarray2] = SyncValues(valdarray1,valdarray2);
    
    [valarray indmin]  = min([valarray1 ; valarray2]);
   
    valdarray = [valdarray1;  valdarray2];
    NS = size(valdarray1,1);
    indN = repmat([1:size(valdarray1,1)]',[1 numel(indmin)]);
    indN = indN+repmat(2*NS*(0:size(valdarray,2)-1)+(indmin-1)*NS,[2 1]);
    
    valdarray = valdarray(indN);
       
   case '=>'
    [valarray1 valdarray1 time_values1] = GetValues(phi.phi1,traj,interval);
    [valarray2 valdarray2 time_values2] = GetValues(phi.phi2,traj,interval);
    [valarray1 valarray2] = SyncValues(valarray1,valarray2);
    [valdarray1 valdarray2] = SyncValues(valdarray1,valdarray2);
    
    time_values = time_values1(1:numel(valarray1));
    [valarray indmax]  = max([-valarray1 ; valarray2]);
   
    valdarray = [valdarray1;  valdarray2];
    NS = size(valdarray1,1);
    indN = repmat([1:size(valdarray1,1)]',[1 numel(indmax)]);
    indN = indN+repmat(2*NS*(0:size(valdarray,2)-1)+(indmax-1)*NS,[2 1]);
    valdarray = valdarray(indN);  
    
   case 'always'    
       
    next_interval = phi.interval+interval;
    [valarray valdarray time_values] = GetValues(phi.phi, traj, next_interval);
    if (phi.interval(2) == inf)
      [valarray indx] = lim_inf_indx(valarray);
      valdarray = valdarray(indx);
    else
      % Warning: NOT IMPLEMENTED
      win = max(floor((phi.interval(2)-phi.interval(1))/dt),1);
      valarray = minmaxfilt1(valarray,win, 'min');
    end
    time_values = time_values-phi.interval(1);
    if (time_values(1)<0)
      time_values = time_values-time_values(1);
    end
    time_values = time_values(1:numel(valarray));
    
   case 'eventually'
          
    next_interval =  phi.interval+interval;
    [valarray valdarray time_values] = GetValues(phi.phi, traj, next_interval);
    
    if (phi.interval(2) == inf)
       [valarray indx] = lim_inf_indx(-valarray);
       valarray= -valarray;
       valdarray = valdarray(indx);
    else
      
      % Warning: NOT IMPLEMENTED
      win = max(floor((phi.interval(2)-phi.interval(1))/dt),1);
      valarray = minmaxfilt1(valarray,win, 'max');     
    end
    time_values = time_values-phi.interval(1);
    if (time_values(1)<0)
      time_values = time_values-time_values(1);
    end
    time_values = time_values(1:numel(valarray));
   
   case 'until'        % Warning: NOT IMPLEMENTED
    interval1  =  [interval(1), phi.interval(2)+interval(2)];
    interval2 =  phi.interval+interval;
    
    [valarray1 time_values1]= GetValues(phi.phi1, traj, interval1);
    [valarray2 time_values2]= GetValues(phi.phi2, traj, interval2);

    time_values = time_values1(1:numel(valarray1));

    if (phi.interval(2) == inf)
      if (phi.interval(1)==0)
        valarray = until_inf(valarray1,valarray2,0, -1);
      else
        i1_interval= floor(phi.interval(1)/dt);
        minphi1_win = minmaxfilt1(valarray1,i1_interval);
        valarray = until_inf(valarray1,valarray2, i1_interval,-1, minphi1_win);        
      end
    else
      i1_interval= floor(phi.interval(1)/dt);
      i2_interval= floor(phi.interval(2)/dt);
      minphi1_win = minmaxfilt1(valarray1,i1_interval);
      valarray = until_inf(valarray1,valarray2, i1_interval,i2_interval, minphi1_win);             
    end    
    
  end
  
 
function time_values = GetTimeValues(traj,interval)
  
  ind_ti = find(traj.time>= interval(1),1);
  ind_tf = find(traj.time> interval(end),1);
  
  if (ind_ti==1)
    ind_ti = 2;
  end
  
  if isempty(ind_tf)
    time_values = traj.time(ind_ti-1:end);
  else
    time_values = traj.time(ind_ti-1:ind_tf-1);
  end
  
function [v1 v2] = SyncValues(v1, v2)
  l1 = numel(v1);
  l2 = numel(v2);
  if l1==l2 
    return;
  end
  if (l1>l2)
   % v2 = [v2 zeros(1,l1-l2)];
   v1 = v1(1:l2);
  else
 %   v1 = [v1 zeros(1,l2-l1)];
   v2 = v2(1:l1);
  end
  
