# Supplementary material for: STL-based Analysis of TRAIL-induced Apoptosis Challenges the Notion of Type I/Type II Cell Line Classification
Source: PLoS Comput Biol. 2013 May 9;9(5):e1003056. doi: 10.1371/journal.pcbi.1003056 (PMC3649977; doi:10.1371/journal.pcbi.1003056)
Supplement: Program S1 — Computation of STL diagrams using Breach [33] . The archive contains the freely-distributed Matlab tool Breach, an implementation of EARM1.4 in Breach, initial conditions for each of 12 cell lines used in this article, and example scripts illustrating how to generate STL phase diagrams. (ZIP) [file pcbi.1003056.s008.zip › breach/@QMITL_Formula/QMITL_ExtractPredicates.m]

function mus = QMITL_ExtractPredicates(phi)
  
%  mus = QMITL_ExtractPredicates(phi)
%
%    Extract all predicates present in phi

  mus =[];

  if (strcmp(phi.type, 'predicate'))
    mus = phi;
    return;
  end
  if (~isempty(phi.phi))     
    mus = [mus QMITL_ExtractPredicates(phi.phi)];
  end
  if (~isempty(phi.phi1))     
    mus = [mus QMITL_ExtractPredicates(phi.phi1)];
  end  
  if (~isempty(phi.phi2))
    mus = [mus QMITL_ExtractPredicates(phi.phi2)];
  end
  
  
    
