# Supplementary material for: STL-based Analysis of TRAIL-induced Apoptosis Challenges the Notion of Type I/Type II Cell Line Classification
Source: PLoS Comput Biol. 2013 May 9;9(5):e1003056. doi: 10.1371/journal.pcbi.1003056 (PMC3649977; doi:10.1371/journal.pcbi.1003056)
Supplement: Program S1 — Computation of STL diagrams using Breach [33] . The archive contains the freely-distributed Matlab tool Breach, an implementation of EARM1.4 in Breach, initial conditions for each of 12 cell lines used in this article, and example scripts illustrating how to generate STL phase diagrams. (ZIP) [file pcbi.1003056.s008.zip › breach/@QMITL_Formula/QMITL_Formula.m]

function [phi phistruct] = QMITL_Formula_create(varargin)
  %
  % QMITL formula constructor, should be called without output.
  %
  %     QMITL_Formula(id) creates a new formula named id 
  %     
  %     | QMITL_Formula(id,'phi_expression') where phi obeys the following grammar 
  %  
  %      phi_expression := predicate_expression | unary_op phi_expression | '('phi_expression')' binary_op '('phi_expression')' 
  %
  %      predicate_expression :=   matlab_expression = matlab_expression '|' threshold = num_value, max_true_value= num_value, param_values_list)
  %                              | matlab_expression comp matlab_expression
  %                              | matlab_expression comp matlab_expression '|' param_values_list
  %      
  %      comp := > | >= | < | <=
  %  
  %      param_values_list :=  param_id = matlab_expression | param_id = numeric_value',' param_values_list
  %
  %      unary_op := not | unary_op_temp | unary_op_temp_[ti,tf]
  %     
  %      unary_op_temp :=  ev | alw | eventually | always
  %  
  %      binary_op  := or | and | until | until_[matlab_expession, matlab_expression] 
  % 
  %     | QMITL_Formula(id,'unary_op',phi) where 'unary_op' is one of 'not',
  %                'eventually' or 'always' (abreviations 'ev' or 'alw')
  % 
  %     | QMITL_Formula(id,'unary_op',phi, interval) where 'unary_op' is
  %                either 'eventually' or 'always'(abreviations 'ev' or 'alw')
  %
  %     | QMITL_Formula(id,'binary_op',phi1, phi2) where 'binary_op' is
  %                either 'or','and' or 'until'
  %
  %     | QMITL_Formula(id,'until',phi1,interval, phi2)
  %
   
          
  % test if formula already exists 
  
  if (nargin==2)
    try % check copy operation      
      st = varargin{2};
      phi = evalin('base', st);
      if isa(phi,'QMITL_Formula')
        phi.id = varargin{1};
        assignin('base', phi.id,phi);
        return;
      end
    end
  end
  
  % OK, new formula or erroneous args, let's proceed
  
  if numel(varargin)==0
    varargin{1} = 'phi';
  end
  
  phi.id=varargin{1};  
  phi.st='';
  phi.evalfn =[];
  phi.interval = [0 inf];
  phi.phi  = [];
  phi.phi1 = [];
  phi.phi2 = [];
  phi.type= '';
  phi.params= struct;
  phi.params_interval = struct;
  varargin = varargin(2:end);
  
  switch (numel(varargin))
   case 0    
    phi.st = 'true';
    phi.evalfn = @true_formula;
    phi.type = 'predicate';
  
   otherwise

    if (numel(varargin)==1 && isstr(varargin{1}))
      varargin{1} = regexprep(varargin{1},'eventually', 'ev');
      varargin{1} = regexprep(varargin{1},'always','alw');
      varargin{1} = regexprep(varargin{1},'<=', '<');
      varargin{1} = regexprep(varargin{1},'>=', '>');        
    end
    
    phi = QMITL_Parse(phi,varargin{:});
  end

  phi=class(phi,'QMITL_Formula');  
  assignin('caller',phi.id, phi);
  assignin('base',phi.id, phi);

  
  function [phi phistruct] = QMITL_Create(varargin)
             
  % test if formula already exists 
  
  if (nargin==2)
    try % check copy operation      
      st = varargin{2};
      phi = evalin('base', st);
      if isa(phi,'QMITL_Formula')
        phistruct = struct(phi);
        return;
      end
    end
  end
  
  % OK, new formula or erroneous args, let's proceed
  
  if numel(varargin)==0
    varargin{1} = 'phi';
  end
  
  phi.id=varargin{1};  
  phi.st='';
  phi.evalfn =[];
  phi.interval = [0 inf];
  phi.phi  = [];
  phi.phi1 = [];
  phi.phi2 = [];
  phi.type= '';
  phi.params= struct;
  phi.params_interval = struct;
  varargin = varargin(2:end);
  
  switch (numel(varargin))
   case 0    
    phi.st = 'true';
    phi.evalfn = @true_formula;
    phi.type = 'predicate';
  
   otherwise

    if (numel(varargin)==1 && isstr(varargin{1}))
      varargin{1} = regexprep(varargin{1},'eventually', 'ev');
      varargin{1} = regexprep(varargin{1},'always','alw');
      varargin{1} = regexprep(varargin{1},'<=', '<');
      varargin{1} = regexprep(varargin{1},'>=', '>');        
    end
    
    phi = QMITL_Parse(phi,varargin{:});
  end

  phi=class(phi,'QMITL_Formula');  
  phistruct= struct(phi);

  
function phi = QMITL_Parse(phi,varargin)
        
  switch (numel(varargin))
   case 1
    if (~isstr(varargin{1}))
      error('Invalid formula');
    end
    st = varargin{1};
    
    % deals with true and false
    
    st =  regexprep(st, 'true', 'inf>0');
    st =  regexprep(st, 'false', 'inf<0');
    
    % test not

    tokens = regexp(st, '^\s*\<not\>(.+)','tokens');
    if (~isempty(tokens))
      st1  = remove_parenthesis(tokens{1}{1});
      phi1 = QMITL_Create([phi.id '1'],st1);
      phi  = QMITL_Parse(phi,'not', phi1);
      return
    end

    % test eventually
    
    tokens = regexp(st, '^\s*\<ev\>(.+)','tokens');
    if (~isempty(tokens))
      st1  = remove_parenthesis(tokens{1}{1});
      phi1 = QMITL_Create([phi.id '1'],st1);
      phi  = QMITL_Parse(phi,'eventually', phi1);
      return
    end

    % test eventually_[ti,tf]
    tokens = regexp(st, '^\s*\<ev_\[(.+?)\](.+)','tokens'); 
    if (~isempty(tokens))
      st1 = remove_parenthesis(tokens{1}{2});
      I = ['[' tokens{1}{1} ']'];
      phi1 = QMITL_Create([phi.id '1'],st1);
      phi = QMITL_Parse(phi,'eventually',I,phi1);
      return
    end

    % test always
    
    tokens = regexp(st, '^\s*\<alw\>(.+)','tokens');
    if (~isempty(tokens))
      st1 = remove_parenthesis(tokens{1}{1});
      phi1 = QMITL_Create([phi.id '1'],st1);
      phi = QMITL_Parse(phi,'always', phi1);
      return
    end
    
    % test always_[ti,tf]
    tokens = regexp(st, '^\s*\<alw_\[(.+?)\](.+)','tokens');
    if (~isempty(tokens))
      st1 = remove_parenthesis(tokens{1}{2});
      I = ['[' tokens{1}{1} ']'];
      phi1 = QMITL_Create([phi.id '1'],st1);
      phi = QMITL_Parse(phi,'always',I,phi1);
      return
    end
        
    % test and
    [success st1 st2] = parenthesisly_balanced_split(st, 'and');
    if (success)
      phi1 = QMITL_Create([phi.id '1'],st1);
      phi2 = QMITL_Create([phi.id '2'],st2);
      phi = QMITL_Parse(phi,'and', phi1, phi2);
      return
    end
            
    % test or 
    [success st1 st2] = parenthesisly_balanced_split(st, 'or');
    if (success)
      phi1 = QMITL_Create([phi.id '1'],st1);
      phi2 = QMITL_Create([phi.id '2'],st2);
      phi = QMITL_Parse(phi,'or', phi1, phi2);
      return
    end
 
    % test until
    [success st1 st2] = parenthesisly_balanced_split(st, 'until');
    interval = '[0 inf]';
    if (success)
      phi1 = QMITL_Create([phi.id '1'],st1);
      phi2 = QMITL_Create([phi.id '2'],st2);
      phi = QMITL_Parse(phi,'until', phi1, interval, phi2);
      return
    end


    % test implies
    [success st1 st2] = parenthesisly_balanced_split(st, '=>');
    if (success)
      phi1 = QMITL_Create([phi.id '1'],st1);
      phi2 = QMITL_Create([phi.id '2'],st2);
      phi = QMITL_Parse(phi,'=>', phi1, phi2);
      return
    end
 
    
    % test until_[ti,tf]    
    [success st1 st2 interval] = parenthesisly_balanced_split_interval(st, 'until');
    if (success)
      phi1 = QMITL_Create([phi.id '1'],st1);
      phi2 = QMITL_Create([phi.id '2'],st2);      
      phi = QMITL_Parse(phi,'until', phi1, interval, phi2);
      return
    end
   
    % test expr op expr | params
            
    % parse additional params
    
    tokens = regexp(st, '(.+)\s*\|\s*(.+)','tokens');  
    
    if (~isempty(tokens))
      st = tokens{1}{1};
      param_st = tokens{1}{2};
      param_tokens = regexp(param_st,'\s*,\s*','split');
      for i=1:numel(param_tokens)        
        tk2 = regexp(param_tokens{i},'\s*(.+?)\s*=(.+)','tokens');
        phi.params.(tk2{1}{1}) = eval(tk2{1}{2});
      end
    end
    
    % parse operator 
    
    tokens = regexp(st, '(.+)\s*<\s*(.+)','tokens');  
    if (~isempty(tokens))
      phi.type='predicate';
      phi.st = st;  
      
      try 
        val_ = eval( tokens{1}{2});
        if (val_ == 0)
          phi.params.fn =  [ '-(' tokens{1}{1} ')' ];
        else
          phi.params.fn = [ '-(' tokens{1}{1} '- (' tokens{1}{2} '))' ];            
        end
      catch
        phi.params.fn = [ '-(' tokens{1}{1} '- (' tokens{1}{2} '))' ];            
      end

      phi.evalfn = @(mode,traj,t,params) feval('generic_predicate',mode,traj,t,params);
      return
    end
    
    tokens = regexp(st, '(.+)\s*>\s*(.+)','tokens');
    if (~isempty(tokens))
      phi.type='predicate';
      phi.st = st;  
                
      try 
        val_ = eval( tokens{1}{2});
        if (val_ == 0)
           phi.params.fn =  tokens{1}{1};
        else 
          phi.params.fn = [ '(' tokens{1}{1} ')-(' tokens{1}{2} ')' ]; 
        end
      catch
        phi.params.fn = [ '(' tokens{1}{1} ')-(' tokens{1}{2} ')' ]; 
      end
      
      phi.evalfn = @(mode,traj,t,params) feval('generic_predicate',mode,traj,t,params);
      return
    end

    tokens = regexp(st, '(.+)\s*=\s*(.+)', 'tokens');  
    if (~isempty(tokens))
      phi.type='predicate';
      phi.st = st;  
      if ~isfield(phi.params,'threshold')
        phi.params.threshold = 1e-14;
      end
      if ~isfield(phi.params,'max_true_value')
        phi.params.max_true_value = 1;
      end
      if ~isfield(phi.params,'alpha')
        phi.params.alpha = 1;
      end      
      phi.params.fn = [ 'fun__zero(abs(' tokens{1}{1} '-(' tokens{1}{2} ')),threshold,max_true_value,alpha)']; 
      phi.evalfn = @(mode,traj,t,params) feval('generic_predicate',mode,traj,t,params);
      return
    end
        
    % Last possibility, the formula already exists
    
    try 
      id = phi.id;
      phi = struct(evalin('base', st));
      phi.id = id;
    catch
      error(['Unknown predicate or malformed formula: ' st]);
    end
                
   case 2   
    switch (varargin{1})
     case 'not'
      phi.type = 'not'; 
      phi_fils = varargin{2};
      phi.phi = phi_fils;
      
     case 'ev'
      phi.type = 'eventually';
      phi_fils = varargin{2};
      phi.phi = phi_fils;      
      phi.interval = '[0 inf]';
      
     case 'alw'
      phi.type = 'always' ;
      phi_fils = varargin{2};
      phi.phi = phi_fils;      
      phi.interval = '[0 inf]';
    
     case 'eventually'
      phi.type = 'eventually' ;
      phi_fils = varargin{2};
      phi.phi = phi_fils;      
      phi.interval = '[0 inf]';
      
     case 'always'
      phi.type = 'always' ;
      phi_fils = varargin{2};
      phi.phi = phi_fils;      
      phi.interval = '[0 inf]';
        
     otherwise
      phi.st = varargin{1};
      phi.evalfn = @(mode,traj,t) feval(varargin{1},mode,traj,t,varargin{2});
      phi.type = 'predicate';
    end
    
   case 3
    switch (varargin{1})      
     case 'or'
      phi.type = 'or' ;
      phi_fils1 = varargin{2};
      phi.phi1 =  phi_fils1;
      phi_fils2 = varargin{3};
      phi.phi2 =  phi_fils2;
  
     case 'and'
      phi.type = 'and';
      phi_fils1 = varargin{2};
      phi.phi1 =  phi_fils1;
      phi_fils2 = varargin{3};
      phi.phi2 =  phi_fils2;
  
     case '=>'
      phi.type = '=>';
      phi_fils1 = varargin{2};
      phi.phi1 =  phi_fils1;
      phi_fils2 = varargin{3};
      phi.phi2 =  phi_fils2;
      
     case 'eventually'
      phi.type = 'eventually' ;
      phi.interval = varargin{2};
      phi_fils =varargin{3};
      phi.phi = phi_fils;
  
     case 'always'
      phi.type = 'always' ;
      phi.interval = varargin{2};
      phi_fils =varargin{3};
      phi.phi = phi_fils;
    
     case 'ev'
      phi.type = 'eventually' ;
      phi.interval = varargin{2};
      phi_fils =varargin{3};
      phi.phi = phi_fils;
  
     case 'alw'
      phi.type = 'always' ;
      phi.interval = varargin{2};
      phi_fils =varargin{3};
      phi.phi = phi_fils;
    end
   
   case 4
    switch (varargin{1})
     case 'until' 
      phi.type = 'until' ;
      phi.interval =  varargin{3};
      phi_fils1 = varargin{2};
      phi.phi1 =  phi_fils1;
      phi_fils2 = varargin{4};
      phi.phi2 =  phi_fils2;
    end
   otherwise
    error('too many arguments.')
  end
     
function [success st1 st2] = parenthesisly_balanced_split(st, op)

% split st into st1 op st2 where st1 and st2 are parenthesisly balanced
  
  success = 0;
  st1 = '';
  st2 = '';
  
  op = ['\<' op '\>'];
  [start_idx end_idx] = regexp(st,op);
  
  for i = 1:numel(start_idx)
    
    st1 = st(1:start_idx(i)-1);    
    lps =regexp(st1,'(');
    num_left_par = numel(lps);
    rps =regexp(st1,')');
    num_right_par = numel(rps);
    if (num_right_par==num_left_par)
      st1 = remove_parenthesis(st1);
      st2 = remove_parenthesis(st(end_idx(i)+1:end));
      success = 1;
      return
    end
  end

function [success st1 st2 interval] = parenthesisly_balanced_split_interval(st, op)

% split st into st1 op st2 where st1 and st2 are parenthesisly balanced 
  
  success = 0;
  st1 = '';
  st2 = '';
  interval =[];
  
  op = ['\<' op '_\[(.+?)\]\>'];
  [start_idx, end_idx, extents, matches, tokens] = regexp(st,op);
  
  for i = 1:numel(start_idx)
    
    st1 = st(1:start_idx(i)-1);    
    lps =regexp(st1,'(');
    num_left_par = numel(lps);
    rps =regexp(st1,')');
    num_right_par = numel(rps);
    if (num_right_par==num_left_par)
      st1 = remove_parenthesis(st1);
      st2 = remove_parenthesis(st(end_idx(i)+1:end));
      interval = ['[' tokens{i}{1} ']'];
      success = 1;
      return
    end
  end

  
  
function st = remove_parenthesis(st)

  tokens = regexp(st, '^\s*\(\s*(.+)\s*\)','tokens');  
  if (~isempty(tokens))
    st = tokens{1}{1};
  end
    
  
