# Supplementary material for: STL-based Analysis of TRAIL-induced Apoptosis Challenges the Notion of Type I/Type II Cell Line Classification
Source: PLoS Comput Biol. 2013 May 9;9(5):e1003056. doi: 10.1371/journal.pcbi.1003056 (PMC3649977; doi:10.1371/journal.pcbi.1003056)
Supplement: Program S1 — Computation of STL diagrams using Breach [33] . The archive contains the freely-distributed Matlab tool Breach, an implementation of EARM1.4 in Breach, initial conditions for each of 12 cell lines used in this article, and example scripts illustrating how to generate STL phase diagrams. (ZIP) [file pcbi.1003056.s008.zip › breach/@QMITL_Formula/set_params.m]

function phi = set_params(phi, param_name, param_value)
%
% Syntax: phi = set_params(phi, param_name, param_value)
%
%  where the inputs are 
%
%   - phi: QMITL formula 
%   - param_name: name of the parameter to change
%   (string). Can be obtained from get_param (in particular for time
%   interval bounds) 
%   - param_value: new value of the parameter
%
%  and the ouput
%
%   - phi: updated QMITL_Formula
%
  
  st = struct;
  [phi success] = find_and_set(phi, param_name, param_value);

  if (~success) 
    fprintf( 'warning: parameter not found, not set ')
  end
  
function [phi success] = find_and_set(phi, param_name, param_value)
  
  success = 0;
     
  switch (phi.type)
    
   case 'predicate'
    
    if (isfield(phi.params, param_name))
      success=1;
      phi.params = setfield(phi.params,param_name,param_value);
    end
    
    phi.evalfn = @(mode,traj,t,params) feval('generic_predicate',mode,traj,t,params);
    
   case 'not'
    [phi.phi success] = find_and_set(phi.phi, param_name, param_value);
    
   case 'or'
    [phi.phi1 success] = find_and_set(phi.phi1, param_name, param_value);
    if (~success)
      [phi.phi2 success] = find_and_set(phi.phi2, param_name, param_value);
    end
     
   case 'and'
   
    [phi.phi1 success] = find_and_set(phi.phi1, param_name, param_value);
    if (~success)
      [phi.phi2 success] = find_and_set(phi.phi2, param_name, param_value);
    end   
    
   case '=>'
    [phi.phi1 success] = find_and_set(phi.phi1, param_name, param_value);
    if (~success)
      [phi.phi2 success] = find_and_set(phi.phi2, param_name, param_value);
    end
   
   case 'always'   
    [phi.phi success] = find_and_set(phi.phi, param_name, param_value);
   
   case 'eventually'
    [phi.phi success] = find_and_set(phi.phi, param_name, param_value);
    
   case 'until'
    [phi.phi1 success] = find_and_set(phi.phi1, param_name, param_value);
    if (~success)
      [phi.phi2 success] = find_and_set(phi.phi2, param_name, param_value);
    end    
  end

  
function st1 = ConcatStruct(st1,st2)
  
  listfield2 = fieldnames(st2);
  fieldvalues2 = struct2cell(st2);
  
  for i = 1:numel(listfield2)
    st1 = setfield(st1, listfield2{i}, fieldvalues2{i});
  end
  
  
