# Supplementary material for: STL-based Analysis of TRAIL-induced Apoptosis Challenges the Notion of Type I/Type II Cell Line Classification
Source: PLoS Comput Biol. 2013 May 9;9(5):e1003056. doi: 10.1371/journal.pcbi.1003056 (PMC3649977; doi:10.1371/journal.pcbi.1003056)
Supplement: Program S1 — Computation of STL diagrams using Breach [33] . The archive contains the freely-distributed Matlab tool Breach, an implementation of EARM1.4 in Breach, initial conditions for each of 12 cell lines used in this article, and example scripts illustrating how to generate STL phase diagrams. (ZIP) [file pcbi.1003056.s008.zip › breach/Breach.m]

function Breach(Sys)
% BREACH  Launches Breach main GUI. This is Breach development version.  
%   
%   Usage: Breach or Breach(Sys)
%   
%   Launches the main GUI of Breach. If no system Sys is given as an
%   argument, it first checks whether a system is present in the current
%   directory (through the presence of CreateSystem.m file, and if it is not
%   the case, it proposes to create one.
%
  
  % load Breach options
  try
    BreachGlobOpt =  evalin('base', 'BreachGlobOpt');
  catch      
    evalin('base', 'InitBreach');
  end
    
  % Checks if a system is present in the current directory
  
  dr = pwd; 
  indst = strfind(dr, filesep);
  SysName = dr(indst(end)+1:end);    
  
  
  if (exist('Sys'))
    if ~isfield(Sys, 'type')
        Sys.type= 'Breach';
    end
    if strcmp(Sys.type, 'Simulink')
      SysName = Sys.mdl;
      load_system(Sys.mdl);
    end
   
    Sys.Dir= pwd;     
    h = BreachGui('varargin',Sys,SysName)
    return
  
  end
  
  % if SysName.mat exists, load and try that
  if (exist([SysName '.mat'])==2)
    load([SysName '.mat']);  
    Sys.Dir= pwd;    
    try 
      h = BreachGui('varargin',Sys,SysName);
    end
  end
  
  % either SysName.mat does not exist or not valid, now try CreateSystem
  if (exist([pwd '/CreateSystem.m'])~=2)
    fprintf('No system found in the current directory\n you can set up one using the function NewSystem to use Breach simulator\n or CreateExternSystem if using another simulator (e.g. Simulink)\n');
    return;
      
  else
    
    CreateSystem;
    
  end
  
  Sys.Dir = pwd;
  save([SysName '.mat'],'Sys');  
  BreachGui('varargin',Sys,SysName);
  
