# Supplementary material for: STL-based Analysis of TRAIL-induced Apoptosis Challenges the Notion of Type I/Type II Cell Line Classification
Source: PLoS Comput Biol. 2013 May 9;9(5):e1003056. doi: 10.1371/journal.pcbi.1003056 (PMC3649977; doi:10.1371/journal.pcbi.1003056)
Supplement: Program S1 — Computation of STL diagrams using Breach [33] . The archive contains the freely-distributed Matlab tool Breach, an implementation of EARM1.4 in Breach, initial conditions for each of 12 cell lines used in this article, and example scripts illustrating how to generate STL phase diagrams. (ZIP) [file pcbi.1003056.s008.zip › breach/CompileSystem.m]

function CompileSystem(Sys)    
% COMPILESYSTEM  Compile the C function defining the dynamics, enabling simulations. 
%       
%   usage: CompileSystem(Sys)
%   
%   Prerequisite: the presence of properly defined files
%                        - dynamics.cpp 
%                        - dynamics.h 
%                        - dynamics.mk                                  
%                 in the current directory.
%
%   Inputs: 
%   
%    -  Sys      system structure, usually created by CreateSystem script 
%  
   
  
  h = waitbar(0,'Compiling System, please wait...');

  try  
    % find out host architecture
    
    ext = mexext;
    switch( ext )
     case {'mexw64', 'mexw32'}
      obj_ext = '.obj';
     otherwise
      obj_ext = '.o';
    end
    
    dr = which('Breach');
    breach_dir = dr(1:end-9);
    
    breach_src_dir = [breach_dir filesep 'Core' filesep 'src']; 
    qmitl_src_dir = [breach_dir filesep '@QMITL_Formula' filesep 'private' filesep 'src'];
    cvodes_src_dir = [breach_dir filesep 'Toolboxes' filesep 'sundials' filesep 'src'];
  
    sundials_dir = [breach_dir filesep 'Toolboxes' filesep 'sundials'];
    sundials_inc_dir = [sundials_dir filesep 'include'];
    sundials_src_dir = [sundials_dir filesep 'src' filesep 'sundials'];
    sundials_cvodes_src_dir = [sundials_dir filesep 'src' filesep 'cvodes'];
    sundials_nvm_src_dir = [sundials_dir filesep 'sundialsTB' filesep 'nvector' filesep 'src'];
    cvodesTB_src_dir =  [breach_dir filesep 'Core' filesep 'cvodesTB++' filesep 'src'];
    
    % Blitz 
  
    blitz_inc_dir= [breach_dir filesep 'Toolboxes' filesep 'blitz' filesep 'include'];  
    blitz_lib = [ breach_dir filesep 'Toolboxes' filesep 'blitz' filesep 'lib' filesep 'libblitz' obj_ext];    
  
    % out directories
 
    obj_out_dir = [breach_src_dir  filesep 'obj'];
    cv_obj_out_dir = [breach_src_dir  filesep 'cv_obj'];
    sys_src_dir = Sys.Dir;
  
    % flags 
    
    switch( ext )
     case {'mexw64', 'mexw32'}
      compile_flags = [' -DDIMX=' num2str(Sys.DimX) ' '];    
     case {'mexglx'}
      compile_flags = [' -DDIMX=' num2str(Sys.DimX) ' -D_DEBUG=0' ' -cxx '];
     otherwise
      compile_flags = [' -DDIMX=' num2str(Sys.DimX) ' '];
    end
    
    inc_flags = [' -I' qwrap(sys_src_dir) ...
                 ' -I' qwrap(breach_src_dir) ...
                 ' -I' qwrap(sundials_inc_dir) ...
                 ' -I' qwrap(sundials_cvodes_src_dir) ...
                 ' -I' qwrap(cvodesTB_src_dir) ...
                 ' -I' qwrap(sundials_nvm_src_dir) ...
                 ' -I' qwrap(blitz_inc_dir) ...
                 ' -I' qwrap([blitz_inc_dir filesep 'blitz']) ...
                ];
  
  % source files
  
  cvodesTB_src_files = [qwrap([cvodesTB_src_dir filesep 'cvmFun.cpp']) ...
                    qwrap([cvodesTB_src_dir filesep 'cvmWrap.cpp']) ...
                    qwrap([cvodesTB_src_dir filesep 'cvmOpts.cpp']) ...
                   ];     
  
  cv_obj_files = [  
      qwrap([cv_obj_out_dir filesep 'cvmFun' obj_ext])  ...
      qwrap([cv_obj_out_dir filesep 'cvodea' obj_ext])  ...
      qwrap([cv_obj_out_dir filesep 'cvodes_dense' obj_ext])  ...
      qwrap([cv_obj_out_dir filesep 'cvodes_spbcgs' obj_ext])  ...
      qwrap([cv_obj_out_dir filesep 'nvector_serial' obj_ext])  ...
      qwrap([cv_obj_out_dir filesep 'sundials_dense' obj_ext])  ...
      qwrap([cv_obj_out_dir filesep 'sundials_smalldense' obj_ext])  ...
      qwrap([cv_obj_out_dir filesep 'cvmOpts' obj_ext])  ...
      qwrap([cv_obj_out_dir filesep 'cvodes_band' obj_ext])  ...
      qwrap([cv_obj_out_dir filesep 'cvodes_diag' obj_ext])  ...
      qwrap([cv_obj_out_dir filesep 'cvodes_spgmr' obj_ext])  ...
      qwrap([cv_obj_out_dir filesep 'nvm_ops' obj_ext])  ...
      qwrap([cv_obj_out_dir filesep 'sundials_iterative' obj_ext ])  ...
      qwrap([cv_obj_out_dir filesep 'sundials_spbcgs' obj_ext])  ...
      qwrap([cv_obj_out_dir filesep 'cvmWrap' obj_ext])  ...
      qwrap([cv_obj_out_dir filesep 'cvodes_bandpre' obj_ext])  ...
      qwrap([cv_obj_out_dir filesep 'cvodes_io' obj_ext])  ...
      qwrap([cv_obj_out_dir filesep 'cvodes_spils' obj_ext])  ...
      qwrap([cv_obj_out_dir filesep 'nvm_serial' obj_ext])  ...
      qwrap([cv_obj_out_dir filesep 'sundials_math' obj_ext])  ...
      qwrap([cv_obj_out_dir filesep 'sundials_spgmr' obj_ext])  ...
      qwrap([cv_obj_out_dir filesep 'cvodea_io' obj_ext])  ...
      qwrap([cv_obj_out_dir filesep 'cvodes_bbdpre' obj_ext])  ...
      qwrap([cv_obj_out_dir filesep 'cvodes' obj_ext])  ...
      qwrap([cv_obj_out_dir filesep 'cvodes_sptfqmr' obj_ext])  ...
      qwrap([cv_obj_out_dir filesep 'sundials_band' obj_ext])  ...
      qwrap([cv_obj_out_dir filesep 'sundials_nvector' obj_ext])  ...
      qwrap([cv_obj_out_dir filesep 'sundials_sptfqmr' obj_ext]) ];    
  
  
  src_files = [qwrap([sys_src_dir filesep 'dynamics.cpp']) ...
               qwrap([breach_src_dir filesep 'mextools.cpp']) ...
               qwrap([breach_src_dir filesep 'traj.cpp']) ...
               qwrap([breach_src_dir filesep 'param_set.cpp']) ...
               qwrap([breach_src_dir filesep 'breach.cpp']) ...
              ];     
  
  obj_files = [qwrap([obj_out_dir filesep 'dynamics' obj_ext ]) ...
               qwrap([obj_out_dir filesep 'mextools' obj_ext ]) ...
               qwrap([obj_out_dir filesep 'traj' obj_ext ]) ...
               qwrap([obj_out_dir filesep 'param_set' obj_ext ]) ...
               qwrap([obj_out_dir filesep 'breach' obj_ext ]) ...
              ];       
       
  % compile commands
  
  compile_cvodes_cmd= ['mex -c -outdir ' qwrap(cv_obj_out_dir) ' ' compile_flags ' ' inc_flags ' ' cvodesTB_src_files ];
  compile_obj_cmd = ['mex -c -outdir ' qwrap(obj_out_dir) ' ' compile_flags ' ' inc_flags ' ' src_files ];  
  compile_cvm_cmd= ['mex -output cvm ' compile_flags obj_files cv_obj_files qwrap(blitz_lib) ];
    
  % execute commands

  waitbar(1 / 4); 
  cd(sys_src_dir);
  fprintf([regexprep(compile_cvodes_cmd,'\','\\\\') '\n' ]);
  eval(compile_cvodes_cmd);
  waitbar(2 / 4); 
  fprintf([regexprep(compile_obj_cmd,'\','\\\\') '\n']);
  eval(compile_obj_cmd);
  waitbar(3 / 4); 
  fprintf([regexprep(compile_cvm_cmd,'\','\\\\') '\n']);
  eval(compile_cvm_cmd);
  waitbar(4 / 4); 
  close(h);
  
  catch 
    close(h);
    s = lasterror;
    warndlg(['Problem during compilation ! Last error reported: ' s.message ] ) 
  end
  
function qst = qwrap(st)
% necessary for dealing with £¨% spaces in dirnames...
  
  qst = ['''' st ''' '];
  
 
