# Supplementary material for: STL-based Analysis of TRAIL-induced Apoptosis Challenges the Notion of Type I/Type II Cell Line Classification
Source: PLoS Comput Biol. 2013 May 9;9(5):e1003056. doi: 10.1371/journal.pcbi.1003056 (PMC3649977; doi:10.1371/journal.pcbi.1003056)
Supplement: Program S1 — Computation of STL diagrams using Breach [33] . The archive contains the freely-distributed Matlab tool Breach, an implementation of EARM1.4 in Breach, initial conditions for each of 12 cell lines used in this article, and example scripts illustrating how to generate STL phase diagrams. (ZIP) [file pcbi.1003056.s008.zip › breach/Contents.m]

% BREACH Toolbox 
%
% Files
%   Breach           - Launches Breach main GUI. This is Breach development version.  
%   InitBreach       - This script initializes Breach, in particular adding paths to Breach directories
%   InstallBreach    - Compiles C/C++ mex functions used by Breach. Needs only to be called once after an update of Breach
%   NewSystem        - Set up a Breach working directory for a new dynamical system 
%   CompileSystem     - Compile the C function defining the dynamics, enabling simulations. 
%
% Folders
%   Core/             - Folder with routines for trajectory computations and higher-level functions
%   Params/           - Folder with routines for manipulating parameter sets
%   Plots/            - Folder with routines for guess what
%   @QMITL_Formula/Contents.m  - Folder for QMITL formula objects    
%
