# Supplementary material for: STL-based Analysis of TRAIL-induced Apoptosis Challenges the Notion of Type I/Type II Cell Line Classification
Source: PLoS Comput Biol. 2013 May 9;9(5):e1003056. doi: 10.1371/journal.pcbi.1003056 (PMC3649977; doi:10.1371/journal.pcbi.1003056)
Supplement: Program S1 — Computation of STL diagrams using Breach [33] . The archive contains the freely-distributed Matlab tool Breach, an implementation of EARM1.4 in Breach, initial conditions for each of 12 cell lines used in this article, and example scripts illustrating how to generate STL phase diagrams. (ZIP) [file pcbi.1003056.s008.zip › breach/Core/ComputeTraj.m]

function Sf = ComputeTraj(Sys, S0,tspan, u)
%  COMPUTETRAJ compute trajectories for a system given initial conditions
%  and parameters
%
%  Synopsis:   Sf = ComputeTraj(Sys,S0,tspan [,u])
%
%   Compute trajectories issued from points in S0 on the
%   time interval tspan
%
%   Inputs:
%
%    -  Sys      System (needs to be compiled)
%
%    -  S0       Initial conditions and params given in a parameter set
%                or in an array of size DimX x nb_traj
%    -  tspan    interval of the form [t0, tf]; Fixed time instants can
%                also be specified tspan = [t0 t1 ... tN];
%    -  u        is a structure array of nb_traj inputs. u(i) must be a
%                struct with fields
%                    - params_idx : indicates which parameters are made
%                        time dependant
%                    - tin : times when the input changes
%                    - values : values of the parameters
%
%   Outputs:
%
%    -  Sf       Sampling structure augmented with the field traj containing
%                 computed trajectories if the input is a param set
%
% or - trajs     array of trajectories
%


% checks if we have a parameter set or a trajectory

output_trajs = 0;
if ~isstruct(S0)
    
    if (size(S0,1) ~= Sys.DimP)
        if (size(S0,2) == Sys.DimP) % be smart, try transpose in case it works
            S0 = S0';
        else
            error('ComputTraj:S0DimensionError',...
                        'Second argument must be a parameter set or be of dimension Sys.DimP x ?')
        end
    end
    output_trajs = 1;
    
    pts = S0;
    S0 = CreateSampling(Sys,1);
    S0.pts = pts;
    S0.epsi = ones(1, size(pts,2));
    
end

% checks for an initialization function
if isfield(Sys, 'init_fun')
    S0 = Sys.init_fun(S0);
end

if isfield(S0, 'init_fun')
    S0 = S0.init_fun(S0);
end

if (~isfield(Sys, 'type'))
    Sys.type = '';
end

if strcmp(Sys.type,'traces') % No model
    % If system type is only traces, check consistency of params and pts
    Sf=S0;
    for i = 1:numel(Sf.traj)
        Sf.traj(i).param = Sf.pts(1:Sf.DimP,i)';
    end
else
    if (isfield(S0, 'traj_to_compute'))
        S0 = SPurge(S0);
        S = Sselect(S0, S0.traj_to_compute );
        S = ComputeTraj(Sys, S, tspan);
        Sf = S0;
        Sf.traj = S.traj;
        Sf.Xf = S.Xf;
        return;
    end
end

switch Sys.type
    
    case 'Simulink'
        model = Sys.mdl;
        Sf = S0;
        ipts = 1:size(S0.pts,2);
        if (numel(ipts)>1)
            fprintf(['Computing ' num2str(numel(ipts)) ' trajectories of model ' model '\n'...
                     '[             25%%           50%%            75%%               ]\n ']);
            iprog =0;
        end
        
        for i= ipts
            if (numel(ipts)>1)
                while (floor(60*i/numel(ipts))>iprog)
                    fprintf('^');
                    iprog = iprog+1;
                end
            end
            
            if isfield(Sys,'init_u')
                U = Sys.init_u(Sys.ParamList(Sys.DimX-Sys.DimU+1:Sys.DimX), S0.pts(1:Sys.DimP,i), tspan);
                assignin('base','t__',U.t);
                assignin('base', 'u__',U.u);
            end
            
            [traj.time, traj.X] = Sys.sim(Sys,tspan, S0.pts(:,i));
            traj.param = S0.pts(1:S0.DimP,i)';
            Sf.traj(i) = traj;
            Sf.Xf(:,i) = traj.X(:,end);
        end
        
        if (numel(ipts)>1)
            fprintf('\n');
        end
        
        
    otherwise
        
        InitSystem(Sys);
        
        if iscell(tspan)
            if (numel(tspan)==2)
                T = [tspan{1} tspan{2} tspan{2}];  % not really nice.. should be
                % changed some day
            else
                T= cell2mat(tspan);
            end
        else
            T = tspan;
        end
        
        if (exist('u','var'))
            
            err = check_u(u);
            if (err~=0)
                error('ComputTraj:ErrorWithU',err);
            end
            
            %This is quite ugly...
            Sf = S0;
            Sf.pts = S0.pts(1:S0.DimP, :);
            Sf=cvm(61, Sf,T,u);
            Sf.pts = S0.pts;
            
            Sf.u = u;
            
        else
            
            Sf = S0;
            Sf.pts = S0.pts(1:S0.DimP, :);
            Sf=cvm(61, Sf,T);
            Sf.pts = S0.pts;
            
        end
        
        CVodeFree();
        
        if output_trajs
            Sf = Sf.traj;
        end
end

if isfield(Sys, 'time_mult')
    Sf.time_mult = Sys.time_mult;
end

end


function err = check_u(u)

err = 0;

if ~isstruct(u)
    err = 'u has to be a structure';
    return;
end

if ~isfield(u,'params_idx')
    err = 'missing field params_idx';
    return;
end

if ~isfield(u,'time')
    err = 'missing field time';
    return;
end

if ~isfield(u,'values')
    err = 'missing field values';
    return;
end

if numel(u.params_idx) ~= size(u.values, 1)
    err = 'numel(u.params_idx) should be equal to  size(u.values, 1)';
    return;
end

if  numel(u.time) ~= size(u.values, 2)
    err = 'numel(u.time) should be equal to size(u.values, 2)';
    return;
end
end
