# Supplementary material for: STL-based Analysis of TRAIL-induced Apoptosis Challenges the Notion of Type I/Type II Cell Line Classification
Source: PLoS Comput Biol. 2013 May 9;9(5):e1003056. doi: 10.1371/journal.pcbi.1003056 (PMC3649977; doi:10.1371/journal.pcbi.1003056)
Supplement: Program S1 — Computation of STL diagrams using Breach [33] . The archive contains the freely-distributed Matlab tool Breach, an implementation of EARM1.4 in Breach, initial conditions for each of 12 cell lines used in this article, and example scripts illustrating how to generate STL phase diagrams. (ZIP) [file pcbi.1003056.s008.zip › breach/Core/ComputeTrajSensi.m]

function Sf = ComputeTrajSensi(Sys, S, tspan, is)
%COMPUTETRAJSENSI compute trajectories with sensitivities
%
%  Synopsis:  Pf = ComputeTrajSensi(Sys, P0, tspan [ , is])
%
%   Compute trajectories with corresponding sensitivities issued from points
%   in P0 on the time interval tspan.
%
%   Inputs:
%
%    -  Sys      System (needs to be compiled)
%    -  P0       Initial parameter set
%    -  tspan    interval of the form [t0, tf], t0:dt:tf, etc
%    -  is       Parameter sensitivities to compute, if absent uses uncertain parameters in P
%
%   Outputs:
%
%    -  Pf       Sampling structure augmented with the field traj
%                containing computed trajectories with sensitivities
%
%  NEEDS UPDATE TO HANDLE TRAJ_REF AND PROPERTIES


if (exist('is','var'))
    org_dims = S.dim; % on sauvegarde pour ne garder que ceux-la à la fin
    S = SAddUncertainParam(S,is);
end

if (isfield(Sys, 'type'))
    if (strcmp(Sys.type,'traces')==1)
        Sf = S;
        return;
    end
end

if iscell(tspan)
    if (numel(tspan)==2)
        T = [tspan{1} tspan{2} tspan{2}];
    else
        T = cell2mat(tspan);
    end
else
    T = tspan;
end

InitSensi(Sys,S);

if (isfield(S,'XS0'))
    if (isempty(S.XS0))
        S = rmfield(S,'XS0');
    end
end

if (~isfield(S,'XS0'))
    dims = S.dim;
    Ns = numel(dims);
    N = S.DimX;
    ix0 = dims(dims<=N); % Parameters in x0
    ip = dims(dims>N); % Parameters NOT in x0
    
    xS0 = [];
    yS0 = zeros(N,Ns);
    
    for i=1:numel(ix0); % pour chaque condition initiale incertaine
        yS0(dims(i),i) = 1;
    end
    
    for i=1:Ns
        xS0 = [xS0 ; yS0(:,i)];
    end
    
    S.XS0 = repmat(xS0,[1 size(S.pts,2)]);
    
end

Sf = cvm(93,S,T);
CVodeFree();

if (exist('is','var'))
    Sf = SDelUncertainParam(Sf,is,org_dims);
end
