# Supplementary material for: STL-based Analysis of TRAIL-induced Apoptosis Challenges the Notion of Type I/Type II Cell Line Classification
Source: PLoS Comput Biol. 2013 May 9;9(5):e1003056. doi: 10.1371/journal.pcbi.1003056 (PMC3649977; doi:10.1371/journal.pcbi.1003056)
Supplement: Program S1 — Computation of STL diagrams using Breach [33] . The archive contains the freely-distributed Matlab tool Breach, an implementation of EARM1.4 in Breach, initial conditions for each of 12 cell lines used in this article, and example scripts illustrating how to generate STL phase diagrams. (ZIP) [file pcbi.1003056.s008.zip › breach/Core/Contents.m]

% BREACH/CORE Routines for trajectory computation and higher-level functions
%
% Files
%   ComputeTraj       - compute trajectories for a system given initial conditions
%   ComputeTrajSensi  - compute trajectories with  sensitivities
%   CreateSystem      - creates a dynamicless system      
%   GetF              - returns the value of rhs function of the ODE dynamics
%   GetF_Traj         - returns the values of the rhs ODE function along a computed trajectory 
%   GetTrajValues     - extract values of a variable evolution in a set of trajectories 
%   SEvalProp         - Eval property for previously computed trajectories
%   SFindPropBoundary - find parameters in a set which are close to a boundary
%   SOptimProp        - optimizes the satisfaction of a property
%   sreach            - Refine a parameter set to get a good estimate of reachset with a set of trajectories 
