# Supplementary material for: STL-based Analysis of TRAIL-induced Apoptosis Challenges the Notion of Type I/Type II Cell Line Classification
Source: PLoS Comput Biol. 2013 May 9;9(5):e1003056. doi: 10.1371/journal.pcbi.1003056 (PMC3649977; doi:10.1371/journal.pcbi.1003056)
Supplement: Program S1 — Computation of STL diagrams using Breach [33] . The archive contains the freely-distributed Matlab tool Breach, an implementation of EARM1.4 in Breach, initial conditions for each of 12 cell lines used in this article, and example scripts illustrating how to generate STL phase diagrams. (ZIP) [file pcbi.1003056.s008.zip › breach/Core/CreateExternSystem.m]

function Sys = CreateExternSystem(type, name, vars, params, p0)
% CREATESYSTEM creates a dynamicless system      
%
% Synopsis: Sys = CreateSystem(type, vars, params, p0)
%  
% Creates a system structure Sys to be used with Breach and an external
% simulator, e.g. Simulink.  
% 
% Example:   
%
%   vars = {'s0','s1'};  % variables for signals values
%
%   params = {'p0','p1','p2'};  % parameters related to signal or to be
%                               % used in temporal logic formulas
%
%   p0 = [ 0 0 ...      % default for initial values of signals 
%          0 0 0 ];    % default for parameters p0,p1 and p2
%
%   Sys = CreateExternSystem(vars,params, p0); % creates the Sys structure
%
  
  Sys.type = type;
  Sys.name = name;
  Sys.DimX = numel(vars);
  Sys.DimU =0; 
  Sys.DimP = numel(vars)+numel(params); 
  Sys.ParamList = {vars{:} params{:}};
  Sys.x0 = zeros(1,numel(vars));  
  
  if (~exist('p0'))
      Sys.p = zeros(1, Sys.DimP);
  else
      Sys.p = p0;
  end
  
  Sys.x0(1:Sys.DimX)= p0(1:Sys.DimX);
  
