# Supplementary material for: STL-based Analysis of TRAIL-induced Apoptosis Challenges the Notion of Type I/Type II Cell Line Classification
Source: PLoS Comput Biol. 2013 May 9;9(5):e1003056. doi: 10.1371/journal.pcbi.1003056 (PMC3649977; doi:10.1371/journal.pcbi.1003056)
Supplement: Program S1 — Computation of STL diagrams using Breach [33] . The archive contains the freely-distributed Matlab tool Breach, an implementation of EARM1.4 in Breach, initial conditions for each of 12 cell lines used in this article, and example scripts illustrating how to generate STL phase diagrams. (ZIP) [file pcbi.1003056.s008.zip › breach/Core/CreateSimulinkSystem.m]

function Sys = CreateSimulinkSystem(mdl, signals, params, p0,  inputfn )
% CreateSimulinkSystem  Create a Breach friendly structure from a simulink model
%  
% Synopsis: Sys =  CreateSimulinkSystem(mdl, signals, params, p0, inputfn)
%
% TODO document args
%  

%% Copy the model into model_breach

% Give it a name 
  mdl_breach = [mdl '_breach'];
  load_system(mdl);
  close_system(mdl_breach,0);
  save_system(mdl,mdl_breach);
  close_system(mdl,0);
  load_system(mdl_breach);   

%% Adjust configuration parameters of the model

  cs = getActiveConfigSet(mdl_breach);
    
  % Do not change the order of the following commands. There are dependencies between the parameters.
  cs.set_param('GenerateReport', 'off');   % Create code generation report 
  cs.set_param('LaunchReport', 'off');   % Open report automatically 
  cs.set_param('OptimizeBlockIOStorage', 'on');   % Signal storage reuse 
  cs.set_param('ExpressionFolding', 'on');   % Eliminate superfluous local variables (expression folding) 
  cs.set_param('SaveFinalState', 'off');   % Final states 
  cs.set_param('SignalLogging', 'on');   % Signal logging 
  cs.set_param('SaveOutput', 'on');   % Output 
  
  cs.set_param('LimitDataPoints', 'off');   % Limit data points to last 
  cs.set_param('LoadExternalInput', 'on');   % Input 
  cs.set_param('LoadInitialState', 'off');   % Initial state 
  cs.set_param('ReturnWorkspaceOutputs', 'on');   % Save simulation output as single object 
% cs.set_param('SaveOutput', 'on');   % Output 
  cs.set_param('SaveTime', 'on');   % Time 

% cs.set_param('SolverType', 'Fixed-step');   % Type 

% Solver pane
%  cs.set_param('FixedStep', 'auto');   % Fixed-step size (fundamental sample time) 
%  cs.set_param('Solver', 'ode5');   % Solver 
  cs.set_param('StartTime', '0.0');   % Start time 
  cs.set_param('StopTime', 'tspan(end)');   % Stop time 

% Data Import/Export pane
  cs.set_param('DSMLoggingName', 'dsmout');   % Data stores logging name 
  cs.set_param('ExternalInput', '[t__, u__]');   % Input 
% cs.set_param('FinalStateName', 'xFinal');   % Final states 
  cs.set_param('InspectSignalLogs', 'off');   % Record and inspect simulation output 
  cs.set_param('OutputSaveName', 'yout');   % Output 
  cs.set_param('ReturnWorkspaceOutputsName', 'out');   % Save simulation output as single object 
  cs.set_param('SaveCompleteFinalSimState', 'off');   % Save complete SimState in final state 
  cs.set_param('SaveFormat', 'StructureWithTime');   % Format 
  cs.set_param('SignalLoggingName', 'logsout');   % Signal logging name 

  if (~verLessThan('matlab','R2011a'))
    cs.set_param('SignalLoggingSaveFormat', 'ModelDataLogs');   % Signal logging format 
  end
  cs.set_param('TimeSaveName', 'tout');   % Time 
    
%% Find and Log input signals 
  
  lines = find_system(mdl_breach,'SearchDepth',1, 'FindAll', 'on', 'type', 'line');
  
  for k = 1:numel(lines)
    bls = get(lines(k), 'SrcBlockHandle');
    if (bls ~= -1)
      type_bls = get(bls,'BlockType');

      % tests if we get an input
      if strcmp(type_bls, 'Inport')
        set(lines(k),'DataLoggingName', 'Use signal name', 'DataLogging',1 ,'Name',get(bls,'Name')); 
      end
    end
  end    
  
%% Define Breach signals

  % by default we log all input ports and all output ports

  % outputs
  o = find_system(mdl_breach,'SearchDepth',1, 'BlockType', 'Outport');
 
  sig_out= {};
  for i = 1:numel(o)
    nm = regexprep(o(i),[mdl_breach '/'],'');    
    sig_out = {sig_out{:}, nm{:}};
  end
 
%% inputs 
  
  % find input ports and log their signals 
  
  ins = find_system(mdl_breach,'SearchDepth',1, 'BlockType', 'Inport');
  
  sig_in ={};
  for i = 1:numel(ins)
    in =  get_param(ins(i),'Name'); 
    sig_in = {sig_in{:} in{1}};
  end  
  
  if (~isempty(sig_in))
    [c ia inew] = unique(sig_in);
    % reorder ...
    ia = sort(unique(ia));
    sig_in = sig_in(ia);
     
    % define the input generation function
    
    if ~exist('inputfn')
      % by default, constant 0
      init_u =  @(sig_in,pts,tspan)UniStepSimulinkInput(1,sig_in,pts,tspan);
    else 
      if isstr(inputfn)
        
        init_u = [];
                
        pref = 'UniStep';        
        if regexp(inputfn, [pref '[0-9]+'])
          cp = str2num(inputfn(numel(pref)+1:end));
          init_u =  @(sig_in,pts,tspan)UniStepSimulinkInput(cp ,sig_in,pts,tspan);        
        end
      
        if isempty(init_u)
          pref = 'VarStep';        
          if regexp(inputfn, [pref '[0-9]+'])
            cp = str2num(inputfn(numel(pref)+1:end));
            init_u =  @(sig_in,pts,tspan)VarStepSimulinkInput(cp ,sig_in,pts,tspan);        
          end
        end
    
        if isempty(init_u)
          pref = 'UniPWA';        
          if regexp(inputfn, [pref '[0-9]+'])
            cp = str2num(inputfn(numel(pref)+1:end));
            init_u =  @(sig_in,pts,tspan)UniPWASimulinkInput(cp ,sig_in,pts,tspan);        
          end
        end
                
        
        if isempty(init_u)
          eval(['init_u=@' inputfn ';']);
        end              
      else
        error('Invalid input function.');
      end
    end  
    
    U = init_u(sig_in,[],[]);
    pu  = U.p0;
    
  else
    pu = [];
    U.params = {};
    cs.set_param('LoadExternalInput', 'off');   % Input  
    
  end
  %% logged signals, by default none
  if ~exist('signals')
    signals = {};
  end

  sig_log = {};
  if isstr(signals)
    if strcmp(signals,'logged') 
      try 
        [sig_log] = find_signals(mdl_breach);
      catch
        error(['Could not analyze signals in ' mdl '. Check that your model is ' ...
               'compiling and running.' ]);
      end      
    end
    
  elseif iscell(signals)
    
    for k =  1:numel(signals);
      sig = signals{k};
      l = find_system(mdl,'FindAll','on', 'type','line', 'Name', sig);
      if ~isempty(l)        
        %ensure that it is logged
        set(lines(k),'DataLoggingName', 'Use signal name', 'DataLogging',1 ,'Name',sig); 
      else
        error(['Signal ' l 'not found in model.'] );
      end
    end
    
  end
  
  % finds duplicates : signals logged that are inputs or outputs
  keep = ones(1,numel(sig_log));
  for k = 1:numel(sig_log);
    for ks= 1:numel(sig_in)
      if strcmp(sig_log{k}, sig_in{ks}) 
        keep(k)= 0;
      end
    end
    
    for ks = 1:numel(sig_out)
      if strcmp(sig_log{k}, sig_out{ks}) 
        keep(k)= 0;
      end
    end
  end
  sig_log= sig_log(find(keep));
  
  signals = {sig_out{:} sig_log{:} sig_in{:}};     
 
%% define parameters 
  
  if exist('params')
    if (isempty(params))  
      exclude = {'tspan','u__','t__'};
      assignin('base','tspan', 0:1);
      [params p0] = filter_vars(mdl_breach, exclude);      
    end
    
  else
     exclude = {'tspan','u__','t__'};
     assignin('base','tspan', 0:1);
     [params p0] = filter_vars(mdl_breach, exclude);  
  end   
  
  if ~exist('p0')
      p0 = zeros(numel(params),1);
  end
  
  if isempty('p0')
      p0 = zeros(numel(params),1);
  end
    
 
  params = {params{:} U.params{:}};
  p0 = [zeros(1,numel(signals)) p0 pu];
    
  Sys = CreateSystem(signals, params, p0'); % define signals and parameters

  Sys.DimY = numel(sig_out);
  Sys.DimU = numel(sig_in);  
  if (exist('init_u'))
    Sys.init_u = init_u;
  end
  
  Sys.type= 'Simulink';
  Sys.sim = @sim_breach; 
  Sys.mdl= [mdl '_breach'];
  Sys.Dir= pwd;
  
  save_system(mdl_breach);   

  
