# Supplementary material for: STL-based Analysis of TRAIL-induced Apoptosis Challenges the Notion of Type I/Type II Cell Line Classification
Source: PLoS Comput Biol. 2013 May 9;9(5):e1003056. doi: 10.1371/journal.pcbi.1003056 (PMC3649977; doi:10.1371/journal.pcbi.1003056)
Supplement: Program S1 — Computation of STL diagrams using Breach [33] . The archive contains the freely-distributed Matlab tool Breach, an implementation of EARM1.4 in Breach, initial conditions for each of 12 cell lines used in this article, and example scripts illustrating how to generate STL phase diagrams. (ZIP) [file pcbi.1003056.s008.zip › breach/Core/cvodesTB++/LICENSE]

Copyright (c) 2002, The Regents of the University of California. 
Produced at the Lawrence Livermore National Laboratory.
Written by S.D. Cohen, A.C. Hindmarsh, R. Serban, 
           D. Shumaker, and A.G. Taylor.
UCRL-CODE-155951    (CVODE)
UCRL-CODE-155950    (CVODES)
UCRL-CODE-155952    (IDA)
UCRL-CODE-155953    (KINSOL)
All rights reserved. 

This file is part of SUNDIALS.

Redistribution and use in source and binary forms, with or without
modification, are permitted provided that the following conditions
are met:

1. Redistributions of source code must retain the above copyright
notice, this list of conditions and the disclaimer below.

2. Redistributions in binary form must reproduce the above copyright
notice, this list of conditions and the disclaimer (as noted below)
in the documentation and/or other materials provided with the
distribution.

3. Neither the name of the UC/LLNL nor the names of its contributors
may be used to endorse or promote products derived from this software
without specific prior written permission.

THIS SOFTWARE IS PROVIDED BY THE COPYRIGHT HOLDERS AND CONTRIBUTORS
"AS IS" AND ANY EXPRESS OR IMPLIED WARRANTIES, INCLUDING, BUT NOT
LIMITED TO, THE IMPLIED WARRANTIES OF MERCHANTABILITY AND FITNESS
FOR A PARTICULAR PURPOSE ARE DISCLAIMED. IN NO EVENT SHALL THE
REGENTS OF THE UNIVERSITY OF CALIFORNIA, THE U.S. DEPARTMENT OF ENERGY
OR CONTRIBUTORS BE LIABLE FOR ANY DIRECT, INDIRECT, INCIDENTAL,
SPECIAL, EXEMPLARY, OR CONSEQUENTIAL DAMAGES (INCLUDING, BUT NOT
LIMITED TO, PROCUREMENT OF SUBSTITUTE GOODS OR SERVICES; LOSS OF USE,
DATA, OR PROFITS; OR BUSINESS INTERRUPTION) HOWEVER CAUSED AND ON ANY
THEORY OF LIABILITY, WHETHER IN CONTRACT, STRICT LIABILITY, OR TORT
(INCLUDING NEGLIGENCE OR OTHERWISE) ARISING IN ANY WAY OUT OF THE USE
OF THIS SOFTWARE, EVEN IF ADVISED OF THE POSSIBILITY OF SUCH DAMAGE.

Additional BSD Notice
---------------------
1. This notice is required to be provided under our contract with
the U.S. Department of Energy (DOE). This work was produced at the
University of California, Lawrence Livermore National Laboratory
under Contract No. W-7405-ENG-48 with the DOE.

2. Neither the United States Government nor the University of
California nor any of their employees, makes any warranty, express
or implied, or assumes any liability or responsibility for the
accuracy, completeness, or usefulness of any information, apparatus,
product, or process disclosed, or represents that its use would not
infringe privately-owned rights.

3. Also, reference herein to any specific commercial products,
process, or services by trade name, trademark, manufacturer or
otherwise does not necessarily constitute or imply its endorsement,
recommendation, or favoring by the United States Government or the
University of California. The views and opinions of authors expressed
herein do not necessarily state or reflect those of the United States
Government or the University of California, and shall not be used for
advertising or product endorsement purposes.
