# Supplementary material for: STL-based Analysis of TRAIL-induced Apoptosis Challenges the Notion of Type I/Type II Cell Line Classification
Source: PLoS Comput Biol. 2013 May 9;9(5):e1003056. doi: 10.1371/journal.pcbi.1003056 (PMC3649977; doi:10.1371/journal.pcbi.1003056)
Supplement: Program S1 — Computation of STL diagrams using Breach [33] . The archive contains the freely-distributed Matlab tool Breach, an implementation of EARM1.4 in Breach, initial conditions for each of 12 cell lines used in this article, and example scripts illustrating how to generate STL phase diagrams. (ZIP) [file pcbi.1003056.s008.zip › breach/Core/cvodesTB++/src/cvm.cpp]

/*
 * -----------------------------------------------------------------
 * $Revision: 1.1 $
 * $Date: 2009-06-05 16:26:09 $
 * -----------------------------------------------------------------
 * Programmer: Radu Serban @ LLNL
 * -----------------------------------------------------------------
 * Copyright (c) 2005, The Regents of the University of California.
 * Produced at the Lawrence Livermore National Laboratory.
 * All rights reserved.
 * For details, see sundials-x.y.z/src/cvodes/LICENSE.
 * -----------------------------------------------------------------
 * MEX implementation for CVODES Matlab interface.
 * -----------------------------------------------------------------
 * -----------------------------------------------------------------
 * Modified for cvodesTB++ by: Alexandre Donz� @ imag.fr
 * -----------------------------------------------------------------
 */


#include <string.h>
#include <stdlib.h>
#include "cvm.h"
#include "nvm.h"

/*
 * ---------------------------------------------------------------------------------
 * Definitions for global variables (declared in cvm.h)
 * ---------------------------------------------------------------------------------
 */

booleantype cvm_quad;      /* Forward quadratures? */
booleantype cvm_quadB;     /* Backward quadratures? */
booleantype cvm_asa;       /* Adjoint sensitivity? */
booleantype cvm_fsa;       /* Forward sensitivity? */
booleantype cvm_mon;       /* Forward monitoring? */ 
booleantype cvm_monB;      /* Backward monitoring? */ 

cvm_CVODESdata cvm_Cdata = NULL;  /* CVODES data */
cvm_MATLABdata cvm_Mdata = NULL;  /* MATLAB data */
 
/*
 * ---------------------------------------------------------------------------------
 * Main entry point
 * ---------------------------------------------------------------------------------
 */

void mexFunction(int nlhs, mxArray *plhs[],
                 int nrhs, const mxArray *prhs[] )
{
  int mode;
  /* 
     Modes:
     
     1 - initialize CVODES solver
     2 - initialize forward sensitivity calculations
     3 - initialize adjoint sensitivity calculations
     4 - initialize backward solver

    11 - reinitialize CVODES solver
    12 - reinitialize forward sensitivity calculations
    13 - toggle FSA off
    14 - reinitialize backward solver

    20 - solve problem
    21 - solve backward problem

    30 - get integrator stats
    31 - get backward integrator stats
    32 - extract data from cvode_mem
    33 - set one optional input at a time (NYI)

    40 - finalize
  */

  mode = (int)mxGetScalar(prhs[0]);

  mexUnlock();

  switch(mode) {
  case 1:
    if (cvm_Cdata != NULL) {
      /* a previous pb was initialized, we must clear  memory */
      CVM_Free(nlhs, plhs, nrhs-1, &prhs[1]);
      CVM_final();
    }
    CVM_init();
    CVM_Initialization(0, nlhs, plhs, nrhs-1, &prhs[1]);
    break;
  case 2:
    CVM_SensInitialization(0, nlhs, plhs, nrhs-1, &prhs[1]);
    break;
  case 3:
    CVM_AdjInitialization(nlhs, plhs, nrhs-1, &prhs[1]);
    break;
  case 4:
    CVM_InitializationB(0, nlhs, plhs, nrhs-1, &prhs[1]);
    break;
  case 11:
    CVM_Initialization(1, nlhs, plhs, nrhs-1, &prhs[1]);
    break;
  case 12:
    CVM_SensInitialization(1, nlhs, plhs, nrhs-1, &prhs[1]);
    break;
  case 13:
    CVM_SensToggleOff(nlhs, plhs, nrhs-1, &prhs[1]);
    break;
  case 14:
    CVM_InitializationB(1, nlhs, plhs, nrhs-1, &prhs[1]);
    break;
  case 20:
    CVM_Solve(nlhs, plhs, nrhs-1, &prhs[1]);
    break;
  case 21:
    CVM_SolveB(nlhs, plhs, nrhs-1, &prhs[1]);
    break;
  case 30:
    CVM_Stats(nlhs, plhs, nrhs-1, &prhs[1]);
    break;
  case 31:
    CVM_StatsB(nlhs, plhs, nrhs-1, &prhs[1]);
    break;
  case 32:
    CVM_Get(nlhs, plhs, nrhs-1, &prhs[1]);
    break;
  case 33:
    CVM_Set(nlhs, plhs, nrhs-1, &prhs[1]);
    break;
  case 40:
    CVM_Free(nlhs, plhs, nrhs-1, &prhs[1]);
    CVM_final();
    return;
  }
  
  /* do not call CVM_makePersistent after free */
  if (mode != 40) {
    CVM_makePersistent();
    mexLock();
  }
   return;
}
