# Supplementary material for: STL-based Analysis of TRAIL-induced Apoptosis Challenges the Notion of Type I/Type II Cell Line Classification
Source: PLoS Comput Biol. 2013 May 9;9(5):e1003056. doi: 10.1371/journal.pcbi.1003056 (PMC3649977; doi:10.1371/journal.pcbi.1003056)
Supplement: Program S1 — Computation of STL diagrams using Breach [33] . The archive contains the freely-distributed Matlab tool Breach, an implementation of EARM1.4 in Breach, initial conditions for each of 12 cell lines used in this article, and example scripts illustrating how to generate STL phase diagrams. (ZIP) [file pcbi.1003056.s008.zip › breach/Core/cvodesTB++/src/cvm.h]

/*
 * -----------------------------------------------------------------
 * $Revision: 1.1 $
 * $Date: 2009-06-05 16:26:09 $
 * -----------------------------------------------------------------
 * Programmer: Radu Serban @ LLNL
 * -----------------------------------------------------------------
 * Copyright (c) 2005, The Regents of the University of California.
 * Produced at the Lawrence Livermore National Laboratory.
 * All rights reserved.
 * For details, see sundials-x.y.z/src/cvodes/LICENSE.
 * -----------------------------------------------------------------
 * Header file for the CVODES Matlab interface.
 * -----------------------------------------------------------------
 */

#ifndef _CVM_H
#define _CVM_H

#ifdef __cplusplus  /* wrapper to enable C++ usage */
extern "C" {
#endif
  
#include <string.h>
#include <stdlib.h>
#include "mex.h"
#include <cvodes/cvodes.h>
#include <cvodes/cvodes_dense.h>
#include <cvodes/cvodes_diag.h>
#include <cvodes/cvodes_band.h>
#include <cvodes/cvodes_spgmr.h>
#include <cvodes/cvodes_spbcgs.h>
#include <cvodes/cvodes_sptfqmr.h>
#include <cvodes/cvodes_bandpre.h>
#include <cvodes/cvodes_bbdpre.h>

  /*
   * ---------------------------------------------------------------------------------
   * Constants
   * ---------------------------------------------------------------------------------
   */

  /* Linear solver types */

  enum {LS_NONE, LS_DENSE, LS_DIAG, LS_BAND, LS_SPGMR, LS_SPBCG, LS_SPTFQMR};

  /* Preconditioner modules */

  enum {PM_NONE, PM_BANDPRE, PM_BBDPRE};

  /*
   * ---------------------------------------------------------------------------------
   * Types for global data structures
   * ---------------------------------------------------------------------------------
   */

  typedef struct cvm_CVODESdataStruct {

    void *cvode_mem;   /* CVODES solver memory */
    void *bp_data;     /* Preconditioner memory (BandPre or BBDPre) */
    N_Vector y;        /* solution vector */
    N_Vector yQ;       /* quadratures vector */
    N_Vector *yS;      /* sensitivity vectors */

    /* - Added: now stores f_data and tolerances */

      void *f_data;
      int itol;
      realtype reltol;
      realtype Sabstol;
      N_Vector NV_abstol;
      N_Vector *yS0;
    
    /* - End Added ----------------------------- */

    int N;             /* problem dimension */
    int Nq;            /* number of quadratures */
    int Ng;            /* number of root functions */
    int Ns;            /* number of sensitivities */
    int Nd;            /* number of data points */
    int Nc;            /* number of check points */
    int ls;            /* linear solver type */
    int pm;            /* preconditioner module */
    int ism;           /* sensitivity method */
    
    void *cvadj_mem;   /* CVODES adjoint memory */
    int interp;
    N_Vector yB;
    N_Vector yQB;
    int NB;
    int NqB;
    int lsB;
    int pmB;   

    booleantype errmsg;

  } *cvm_CVODESdata;

  typedef struct cvm_MATLABdataStruct {

    mxArray *mx_RHSfct;
    mxArray *mx_QUADfct;
    mxArray *mx_JACfct;
    mxArray *mx_PSETfct;
    mxArray *mx_PSOLfct;
    mxArray *mx_GLOCfct;
    mxArray *mx_GCOMfct;
    
    mxArray *mx_Gfct;
    
    mxArray *mx_SRHSfct;
    
    mxArray *mx_RHSfctB;
    mxArray *mx_QUADfctB;
    mxArray *mx_JACfctB;
    mxArray *mx_PSETfctB;
    mxArray *mx_PSOLfctB;
    mxArray *mx_GLOCfctB;
    mxArray *mx_GCOMfctB;

    mxArray *mx_data;

    /* Monitor */
  
    mxArray *mx_MONfct;
    mxArray *mx_MONdata;
    
    mxArray *mx_MONfctB;
    mxArray *mx_MONdataB;

  } *cvm_MATLABdata;

  /*
   * ---------------------------------------------------------------------------------
   * Declarations for global variables (defined in cvmFun.cpp)
   * ---------------------------------------------------------------------------------
   */

  extern cvm_CVODESdata cvm_Cdata;  /* CVODES data */
  extern booleantype cvm_quad;      /* Forward quadratures? */
  extern booleantype cvm_quadB;     /* Backward quadratures? */
  extern booleantype cvm_asa;       /* Adjoint sensitivity? */
  extern booleantype cvm_fsa;       /* Forward sensitivity? */
  extern booleantype cvm_mon;       /* Forward monitoring? */ 
  extern booleantype cvm_monB;      /* Backward monitoring? */ 
  extern cvm_MATLABdata cvm_Mdata;  /* MATLAB data */

  /*
   * ---------------------------------------------------------------------------------
   * Wrapper functions
   * ---------------------------------------------------------------------------------
   */

  void mtlb_CVodeErrHandler(int error_code, 
                            const char *module, const char *function, 
                            char *msg, void *eh_data); 
  
  int mtlb_CVodeRhs(realtype t, N_Vector y, N_Vector yd, void *f_data);

  int mtlb_CVodeGfct(realtype t, N_Vector y, double *g, void *g_data);

  int mtlb_CVodeQUADfct(realtype t, N_Vector y, N_Vector yQd, void *fQ_data);


  int mtlb_CVodeSensRhs1(int Ns, realtype t,
                         N_Vector y, N_Vector ydot,
                         int iS, N_Vector yS, N_Vector ySdot,
                         void *fS_data,
                         N_Vector tmp1, N_Vector tmp2);
  int mtlb_CVodeSensRhs(int Ns, realtype t,
                        N_Vector y, N_Vector ydot,
                        N_Vector *yS, N_Vector *ySdot,
                        void *fS_data,
                        N_Vector tmp1, N_Vector tmp2);


  int mtlb_CVodeDenseJac(long int N, DenseMat J, realtype t,
                         N_Vector y, N_Vector fy, void *jac_data,
                         N_Vector tmp1, N_Vector tmp2, N_Vector tmp3);
  int mtlb_CVodeBandJac(long int N, long int mupper, long int mlower,
                        BandMat J, realtype t,
                        N_Vector y, N_Vector fy, void *jac_data,
                        N_Vector tmp1, N_Vector tmp2, N_Vector tmp3);
  int mtlb_CVodeSpilsJac(N_Vector v, N_Vector Jv, realtype t,
                         N_Vector y, N_Vector fy,
                         void *jac_data, N_Vector tmp);
  int mtlb_CVodeSpilsPset(realtype t, N_Vector y, N_Vector fy,
                          booleantype jok, booleantype *jcurPtr,
                          realtype gamma, void *P_data,
                          N_Vector tmp1, N_Vector tmp2,
                          N_Vector tmp3);
  int mtlb_CVodeSpilsPsol(realtype t, N_Vector y, N_Vector fy,
                          N_Vector r, N_Vector z,
                          realtype gamma, realtype delta,
                          int lr, void *P_data, N_Vector tmp);

  
  int mtlb_CVodeBBDgloc(long int Nlocal, realtype t, N_Vector y,
                        N_Vector g, void *f_data);
  int mtlb_CVodeBBDgcom(long int Nlocal, realtype t, N_Vector y,
                        void *f_data);


  int mtlb_CVodeRhsB(realtype t, N_Vector y, N_Vector yB, N_Vector yBdot, void *f_dataB);
  int mtlb_CVodeQUADfctB(realtype t, N_Vector y, N_Vector yB, N_Vector qBdot, void *fQ_dataB);
  int mtlb_CVodeDenseJacB(long int nB, DenseMat JB, realtype t,
                          N_Vector y, N_Vector yB, N_Vector fyB,
                          void *jac_dataB, N_Vector tmp1B,
                          N_Vector tmp2B, N_Vector tmp3B);
  int mtlb_CVodeBandJacB(long int nB, long int mupperB,
                         long int mlowerB, BandMat JB,
                         realtype t, N_Vector y,
                         N_Vector yB, N_Vector fyB,
                         void *jac_dataB, N_Vector tmp1B,
                         N_Vector tmp2B, N_Vector tmp3B);
  int mtlb_CVodeSpilsJacB(N_Vector vB, N_Vector JvB, realtype t,
                          N_Vector y, N_Vector yB, N_Vector fyB,
                          void *jac_dataB, N_Vector tmpB);
  int mtlb_CVodeSpilsPsetB(realtype t, N_Vector y,
                           N_Vector yB, N_Vector fyB,
                           booleantype jokB,
                           booleantype *jcurPtrB, realtype gammaB,
                           void *P_dataB,
                           N_Vector tmp1B, N_Vector tmp2B,
                           N_Vector tmp3B);
  int mtlb_CVodeSpilsPsolB(realtype t, N_Vector y,
                           N_Vector yB, N_Vector fyB,
                           N_Vector rB, N_Vector zB,
                           realtype gammaB, realtype deltaB,
                           int lrB, void *P_dataB, N_Vector tmpB);
  
  int mtlb_CVodeBBDglocB(long int NlocalB, realtype t, N_Vector y, 
                          N_Vector yB, N_Vector gB, void *f_dataB);

  int mtlb_CVodeBBDgcomB(long int NlocalB, realtype t, N_Vector y, 
                          N_Vector yB, void *f_dataB);

  void mtlb_CVodeMonitor(int call, double t, N_Vector y, N_Vector yQ, N_Vector *yS);
  void mtlb_CVodeMonitorB(int call, double tB, N_Vector yB, N_Vector yQB);

  /*
   * ---------------------------------------------------------------------------------
   * Option handling functions
   * ---------------------------------------------------------------------------------
   */

  int get_IntgrOptions(const mxArray *options, booleantype fwd,
                       int *lmm, int *iter, int *maxord, booleantype *sld,
                       long int *mxsteps,
                       int *itol, realtype *reltol, double *Sabstol, double **Vabstol,
                       double *hin, double *hmax, double *hmin, 
                       double *tstop, booleantype *tstopSet);

  int get_LinSolvOptions(const mxArray *options, booleantype fwd,
                         int *mupper, int *mlower,
                         int *mudq, int *mldq, double *dqrely,
                         int *ptype, int *gstype, int *maxl);

  int get_QuadOptions(const mxArray *options, booleantype fwd,
                      double **yQ0, booleantype *errconQ,
                      int *itolQ, double *reltolQ, double *SabstolQ, double **VabstolQ);

  int get_FSAOptions(const mxArray *options, 
                     char **pfield_name, int **plist, double **pbar,
                     booleantype *userSRHS, int *dqtype, double *rho,
                     booleantype *errconS, int *itolS, double *reltolS, 
                     double **SabstolS, double **VabstolS);

  /*
   * ---------------------------------------------------------------------------------
   * Interfacing functions with CVodes
   * ---------------------------------------------------------------------------------
   */

  void CVM_init();
  void CVM_makePersistent();
  void CVM_final();
  int CVM_Initialization(int action, int nlhs, mxArray *plhs[],
			 int nrhs, const mxArray *prhs[]);
  int CVM_SensInitialization(int action, int nlhs, mxArray *plhs[],
			     int nrhs, const mxArray *prhs[]);
  int CVM_SensToggleOff(int nlhs, mxArray *plhs[], int nrhs, 
			const mxArray *prhs[]);
  int CVM_AdjInitialization(int nlhs, mxArray *plhs[], int nrhs,
			    const mxArray *prhs[]);
  int CVM_InitializationB(int action, int nlhs, mxArray *plhs[], int nrhs,
			  const mxArray *prhs[]);
  int CVM_Solve(int nlhs, mxArray *plhs[], int nrhs, const mxArray *prhs[]);
  int CVM_SolveB(int nlhs, mxArray *plhs[], int nrhs, const mxArray *prhs[]);
  int CVM_Stats(int nlhs, mxArray *plhs[], int nrhs, const mxArray *prhs[]);
  int CVM_StatsB(int nlhs, mxArray *plhs[], int nrhs, const mxArray *prhs[]);
  int CVM_Get(int nlhs, mxArray *plhs[], int nrhs, const mxArray *prhs[]);
  int CVM_Set(int nlhs, mxArray *plhs[], int nrhs, const mxArray *prhs[]);
  int CVM_Free(int nlhs, mxArray *plhs[], int nrhs, const mxArray *prhs[]);
  

#ifdef __cplusplus
}
#endif

#endif
