# Supplementary material for: STL-based Analysis of TRAIL-induced Apoptosis Challenges the Notion of Type I/Type II Cell Line Classification
Source: PLoS Comput Biol. 2013 May 9;9(5):e1003056. doi: 10.1371/journal.pcbi.1003056 (PMC3649977; doi:10.1371/journal.pcbi.1003056)
Supplement: Program S1 — Computation of STL diagrams using Breach [33] . The archive contains the freely-distributed Matlab tool Breach, an implementation of EARM1.4 in Breach, initial conditions for each of 12 cell lines used in this article, and example scripts illustrating how to generate STL phase diagrams. (ZIP) [file pcbi.1003056.s008.zip › breach/Core/cvodesTB++/src/cvmFun.cpp]

#include "cvm.h"
#include "nvm.h"
#include "dynamics.h"

/*
 * ---------------------------------------------------------------------------------
 * Readability replacements
 * ---------------------------------------------------------------------------------
 */

#define cvode_mem   (cvm_Cdata->cvode_mem)
#define bp_data     (cvm_Cdata->bp_data) 
#define y           (cvm_Cdata->y) 
#define yQ          (cvm_Cdata->yQ) 
#define yS          (cvm_Cdata->yS) 
#define N           (cvm_Cdata->N) 
#define Nq          (cvm_Cdata->Nq) 
#define Ng          (cvm_Cdata->Ng) 
#define Ns          (cvm_Cdata->Ns) 
#define Nd          (cvm_Cdata->Nd) 
#define Nc          (cvm_Cdata->Nc) 
#define ls          (cvm_Cdata->ls) 
#define pm          (cvm_Cdata->pm) 
#define ism         (cvm_Cdata->ism) 
#define cvadj_mem   (cvm_Cdata->cvadj_mem) 
#define interp      (cvm_Cdata->interp) 
#define yB          (cvm_Cdata->yB) 
#define yQB         (cvm_Cdata->yQB) 
#define NB          (cvm_Cdata->NB) 
#define NqB         (cvm_Cdata->NqB) 
#define lsB         (cvm_Cdata->lsB) 
#define pmB         (cvm_Cdata->pmB) 
#define errmsg      (cvm_Cdata->errmsg)

/*
 * -------------------------------------
 * Added: Minimum stuff for quick Reinit
 * -------------------------------------
 */

#define f_data      (cvm_Cdata->f_data)
#define itol        (cvm_Cdata->itol)
#define reltol      (cvm_Cdata->reltol)
#define Sabstol     (cvm_Cdata->Sabstol)
#define NV_abstol   (cvm_Cdata->NV_abstol)
#define yS0         (cvm_Cdata->yS0) 

/* - End Added ----------------------- */

#define mx_data     (cvm_Mdata->mx_data)

#define mx_RHSfct   (cvm_Mdata->mx_RHSfct)
#define mx_QUADfct  (cvm_Mdata->mx_QUADfct)
#define mx_JACfct   (cvm_Mdata->mx_JACfct)
#define mx_PSETfct  (cvm_Mdata->mx_PSETfct)
#define mx_PSOLfct  (cvm_Mdata->mx_PSOLfct)
#define mx_GLOCfct  (cvm_Mdata->mx_GLOCfct)
#define mx_GCOMfct  (cvm_Mdata->mx_GCOMfct)
#define mx_Gfct     (cvm_Mdata->mx_Gfct)
#define mx_SRHSfct  (cvm_Mdata->mx_SRHSfct)

#define mx_RHSfctB  (cvm_Mdata->mx_RHSfctB)
#define mx_QUADfctB (cvm_Mdata->mx_QUADfctB)
#define mx_JACfctB  (cvm_Mdata->mx_JACfctB)
#define mx_PSETfctB (cvm_Mdata->mx_PSETfctB)
#define mx_PSOLfctB (cvm_Mdata->mx_PSOLfctB)
#define mx_GLOCfctB (cvm_Mdata->mx_GLOCfctB)
#define mx_GCOMfctB (cvm_Mdata->mx_GCOMfctB)

#define mx_MONfct   (cvm_Mdata->mx_MONfct)
#define mx_MONdata  (cvm_Mdata->mx_MONdata)

#define mx_MONfctB  (cvm_Mdata->mx_MONfctB)
#define mx_MONdataB (cvm_Mdata->mx_MONdataB)

/*
 * ---------------------------------------------------------------------------------
 * Exported procedures
 * ---------------------------------------------------------------------------------
 */

/* CVM_Initialization
 *
 * action = 0   -> CVodeCreate + CVodeMalloc
 * action = 1   -> CVodeReInit
 *
 * prhs contains:
 *   fct
 *   t0
 *   y0
 *   options
 *   data
 *
 * plhs contains:
 *   status
 *
 */

  /*
   * ---------------------------------------------------------------------------------
   * Declarations of global variables 
   * ---------------------------------------------------------------------------------
   */

  booleantype cvm_quad;      /* Forward quadratures? */
  booleantype cvm_quadB;     /* Backward quadratures? */
  booleantype cvm_asa;       /* Adjoint sensitivity? */
  booleantype cvm_fsa;       /* Forward sensitivity? */
  booleantype cvm_mon;       /* Forward monitoring? */ 
  booleantype cvm_monB;      /* Backward monitoring? */ 
  
  cvm_CVODESdata cvm_Cdata = NULL;  /* CVODES data */
  cvm_MATLABdata cvm_Mdata = NULL;  /* MATLAB data */


int CVM_Initialization(int action, int nlhs, mxArray *plhs[], int nrhs, const mxArray *prhs[])
{

  double t0, *y0;
  int status;
  int lmm, iter, maxord;
  long int mxsteps;

  /* - Modif -  Now in global structure (except Vabstol)

  int itol;
  realtype reltol, Sabstol, *Vabstol;
  N_Vector NV_abstol;

  */

  realtype *Vabstol;
  
  /* --------------------------------  */

  void *abstol;
  double *yQ0;

  booleantype errconQ;
  int itolQ;
  realtype reltolQ, SabstolQ, *VabstolQ;
  N_Vector NV_abstolQ;
  void *abstolQ;

  double hin, hmax, hmin;

  double tstop;
  booleantype tstopSet;

  booleantype sld;

  int mupper, mlower;
  int ptype, gstype, maxl;
  int mudq, mldq;
  double dqrely;

  /* ------------------------------------
   * Initialize appropriate vector module
   * ------------------------------------
   */

  if (action == 0) InitVectors();

  /* 
   * -----------------------------
   * Extract stuff from arguments:
   * - RHS function
   * - initial time
   * - initial conditions
   * - integration options
   * - user data
   * -----------------------------
   */

  /* Matlab user-provided function */

  mxDestroyArray(mx_RHSfct);
  mx_RHSfct = mxDuplicateArray(prhs[0]);
  
  /* Initial time */

  t0 = (double)mxGetScalar(prhs[1]);

  /* Initial conditions */

  y0 = mxGetPr(prhs[2]);
  N = mxGetM(prhs[2]);

  /* Integrator Options -- optional argument */

  status = get_IntgrOptions(prhs[3], TRUE,
                            &lmm, &iter, &maxord, &sld, &mxsteps,
                            &itol, &reltol, &Sabstol, &Vabstol,
                            &hin, &hmax, &hmin, &tstop, &tstopSet);

  /* User data -- optional argument */

  mxDestroyArray(mx_data);
  mx_data = mxDuplicateArray(prhs[4]);

  /* 
   * ---------------------------------------
   * Set initial conditions and tolerances
   * ---------------------------------------
   */
  
  if (action == 0)  y = NewVector(N);

  PutData(y, y0, N);

  switch (itol) {
  case CV_SS:
    abstol = (void *) &Sabstol;
    break;
  case CV_SV:
    NV_abstol = N_VClone(y);
    PutData(NV_abstol, Vabstol, N);
    abstol = (void *) NV_abstol;
    break;
  }

  /* 
   * ----------------------------------------
   * If action = 0
   *    Create CVODES object and allocate memory
   *    Attach error handler function
   *    Redirect output
   * If action = 1
   *    Reinitialize solver
   * ----------------------------------------
   */

  switch (action) {

  case 0:

    /* Create CVODES object */
    cvode_mem = CVodeCreate(lmm, iter);
    /* attach error handler function */
    status = CVodeSetErrHandlerFn(cvode_mem, mtlb_CVodeErrHandler, NULL);
    /* Call CVodeMalloc */
    
    /* - Modif: if empty is provided as RHS function, init with f in dynamics.h */
    /*          else use matlab function                                        */

      // status = CVodeMalloc(cvode_mem, mtlb_CVodeRhs, t0, y, itol, reltol, abstol);
    
      if (mxIsEmpty(mx_RHSfct)) {
	status = CVodeMalloc(cvode_mem, f, t0, y, itol, reltol, abstol);
	InitFdata(f_data, mx_data);
	CVodeSetFdata(cvode_mem,f_data);
      }
      else
	status = CVodeMalloc(cvode_mem, mtlb_CVodeRhs, t0, y, itol, reltol, abstol);

    /* - End Modif - */
   
    /* Redirect output */
    status = CVodeSetErrFile(cvode_mem, stdout);

    break;

  case 1:

    /* Reinitialize solver */
    
    /* - Modif: if empty is provided as RHS function, init with f in dynamics.h */
    /*          else use matlab function                                        */

    //    status = CVodeReInit(cvode_mem, mtlb_CVodeRhs, t0, y, itol, reltol, abstol);*/

    if (mxIsEmpty(mx_RHSfct)) {
      status = CVodeReInit(cvode_mem, f, t0, y, itol, reltol, abstol);
      UpdateFdata(t0,y,f_data,0,NULL);
    }
    else
      status = CVodeReInit(cvode_mem, mtlb_CVodeRhs, t0, y, itol, reltol, abstol);
    
    /* - End Modif - */ 

    break;

  }

  /* - Modif: still need tolerances for quick reinit  */

  //  /* free NV_abstol if allocated */
  //  if (itol == CV_SV)  N_VDestroy(NV_abstol);

  /* - End Modif - */


  /*
   * --------------------------------
   * Set various optional inputs
   * --------------------------------
   */

  /* set maxorder (default is consistent with LMM) */
  status = CVodeSetMaxOrd(cvode_mem, maxord);

  /* set initial step size (the default value of 0.0 is ignored by CVODES) */
  status = CVodeSetInitStep(cvode_mem, hin);

  /* set max step (default is infinity) */
  status = CVodeSetMaxStep(cvode_mem, hmax);

  /* set min step (default is 0) */
  status = CVodeSetMinStep(cvode_mem, hmin);
 
  /* set number of max steps */
  status = CVodeSetMaxNumSteps(cvode_mem, mxsteps);

  /* set tstop? */
  if (tstopSet)
    status = CVodeSetStopTime(cvode_mem, tstop);
  
  /* set stability limit detection (default is FALSE) */
  status = CVodeSetStabLimDet(cvode_mem, sld);
 
  /* Rootfinding? */
  if ( !mxIsEmpty(mx_Gfct) && (Ng > 0) ) {
    status = CVodeRootInit(cvode_mem, Ng, mtlb_CVodeGfct, NULL);
  }

  /* Quadratures? */
  if ( cvm_quad ) {

    status = get_QuadOptions(prhs[3], TRUE,
                               &yQ0, &errconQ, 
                               &itolQ, &reltolQ, &SabstolQ, &VabstolQ);

    if(status) mexErrMsgTxt("CVode Initialization:: illegal quadrature input.");      

    if (action == 0) yQ = NewVector(Nq);

    PutData(yQ, yQ0, Nq);

    switch (action) {
    case 0:
      status = CVodeQuadMalloc(cvode_mem, mtlb_CVodeQUADfct, yQ);
      break;
    case 1:
      status = CVodeQuadReInit(cvode_mem, mtlb_CVodeQUADfct, yQ);
      break;
    }

    if (errconQ) {
    
      switch (itolQ) {

      case CV_SS:
        abstolQ = (void *) &SabstolQ;
        break;

      case CV_SV:
        NV_abstolQ = N_VClone(yQ);
        PutData(NV_abstolQ, VabstolQ, Nq);
        abstolQ = (void *) NV_abstolQ;
        break;

      }
      
      status = CVodeSetQuadErrCon(cvode_mem, errconQ, itolQ, reltolQ, abstolQ);
      
      if (itolQ == CV_SV) N_VDestroy(NV_abstolQ);

    }

  }

  /* Need a linear solver? */
  if (iter == CV_NEWTON) {

    status = get_LinSolvOptions(prhs[3], TRUE,
                                &mupper, &mlower,
                                &mudq, &mldq, &dqrely,
                                &ptype, &gstype, &maxl);

    switch (ls) {
    case LS_DENSE:
      status = CVDense(cvode_mem, N);
      if (!mxIsEmpty(mx_JACfct))
        status = CVDenseSetJacFn(cvode_mem, mtlb_CVodeDenseJac, NULL);
      break;
    case LS_DIAG:
      status = CVDiag(cvode_mem);
      break;
    case LS_BAND:
      status = CVBand(cvode_mem, N, mupper, mlower);
      if (!mxIsEmpty(mx_JACfct))
        status = CVBandSetJacFn(cvode_mem, mtlb_CVodeBandJac, NULL);
      break;
    case LS_SPGMR:
      switch (pm) {
      case PM_NONE:
        status = CVSpgmr(cvode_mem, ptype, maxl);
        if (!mxIsEmpty(mx_PSOLfct)) {
          if (!mxIsEmpty(mx_PSETfct))
            status = CVSpilsSetPreconditioner(cvode_mem, mtlb_CVodeSpilsPset, mtlb_CVodeSpilsPsol, NULL);
          else
            status = CVSpilsSetPreconditioner(cvode_mem, NULL, mtlb_CVodeSpilsPsol, NULL);
        }
        break;
      case PM_BANDPRE:
        bp_data = CVBandPrecAlloc(cvode_mem, N, mupper, mlower);
        status = CVBPSpgmr(cvode_mem, ptype, maxl, bp_data);
        break;
      case PM_BBDPRE:
        if (!mxIsEmpty(mx_GCOMfct))
          bp_data = CVBBDPrecAlloc(cvode_mem, N, mudq, mldq, mupper, mlower, dqrely, mtlb_CVodeBBDgloc, mtlb_CVodeBBDgcom);
        else
          bp_data = CVBBDPrecAlloc(cvode_mem, N, mudq, mldq, mupper, mlower, dqrely, mtlb_CVodeBBDgloc, NULL);
        status = CVBBDSpgmr(cvode_mem, ptype, maxl, bp_data);
        break;
      }
      status = CVSpilsSetGSType(cvode_mem, gstype);
      if (!mxIsEmpty(mx_JACfct))
        status = CVSpilsSetJacTimesVecFn(cvode_mem, mtlb_CVodeSpilsJac, NULL);
      break;
    case LS_SPBCG:
      switch (pm) {
      case PM_NONE:
        status = CVSpbcg(cvode_mem, ptype, maxl);
        if (!mxIsEmpty(mx_PSOLfct)) {
          if (!mxIsEmpty(mx_PSETfct))
            status = CVSpilsSetPreconditioner(cvode_mem, mtlb_CVodeSpilsPset, mtlb_CVodeSpilsPsol, NULL);
          else
            status = CVSpilsSetPreconditioner(cvode_mem, NULL, mtlb_CVodeSpilsPsol, NULL);
        }
        break;
      case PM_BANDPRE:
        bp_data = CVBandPrecAlloc(cvode_mem, N, mupper, mlower);
        status = CVBPSpbcg(cvode_mem, ptype, maxl, bp_data);
        break;
      case PM_BBDPRE:
        if (!mxIsEmpty(mx_GCOMfct))
          bp_data = CVBBDPrecAlloc(cvode_mem, N, mudq, mldq, mupper, mlower, dqrely, mtlb_CVodeBBDgloc, mtlb_CVodeBBDgcom);
        else
          bp_data = CVBBDPrecAlloc(cvode_mem, N, mudq, mldq, mupper, mlower, dqrely, mtlb_CVodeBBDgloc, NULL);
        CVBBDSpbcg(cvode_mem, ptype, maxl, bp_data);
        break;
      }
      if (!mxIsEmpty(mx_JACfct))
        status = CVSpilsSetJacTimesVecFn(cvode_mem, mtlb_CVodeSpilsJac, NULL);
      break;
    case LS_SPTFQMR:
      switch (pm) {
      case PM_NONE:
        status = CVSptfqmr(cvode_mem, ptype, maxl);
        if (!mxIsEmpty(mx_PSOLfct)) {
          if (!mxIsEmpty(mx_PSETfct))
            status = CVSpilsSetPreconditioner(cvode_mem, mtlb_CVodeSpilsPset, mtlb_CVodeSpilsPsol, NULL);
          else
            status = CVSpilsSetPreconditioner(cvode_mem, NULL, mtlb_CVodeSpilsPsol, NULL);
        }
        break;
      case PM_BANDPRE:
        bp_data = CVBandPrecAlloc(cvode_mem, N, mupper, mlower);
        status = CVBPSptfqmr(cvode_mem, ptype, maxl, bp_data);
        break;
      case PM_BBDPRE:
        if (!mxIsEmpty(mx_GCOMfct))
          bp_data = CVBBDPrecAlloc(cvode_mem, N, mudq, mldq, mupper, mlower, dqrely, mtlb_CVodeBBDgloc, mtlb_CVodeBBDgcom);
        else
          bp_data = CVBBDPrecAlloc(cvode_mem, N, mudq, mldq, mupper, mlower, dqrely, mtlb_CVodeBBDgloc, NULL);
        CVBBDSptfqmr(cvode_mem, ptype, maxl, bp_data);
        break;
      }
      if (!mxIsEmpty(mx_JACfct))
        status = CVSpilsSetJacTimesVecFn(cvode_mem, mtlb_CVodeSpilsJac, NULL);
      break;
    }

  } else {

    ls = LS_NONE;

  }

  /* Do we monitor? */
  
  if (cvm_mon) {
    mtlb_CVodeMonitor(0, t0, NULL, NULL, NULL);
  }

  return(0);

}

/* CVM_SensInitialization
 *
 * action = 0 -> CVodeSensMalloc
 * action = 1 -> CVodeSensReInit
 *
 * prhs contains:
 *   Ns (should be 0, if action=1)
 *   sensi_meth
 *   yS0
 *   options
 *
 * plhs contains:
 *   status
 *
 */

int CVM_SensInitialization(int action, int nlhs, mxArray *plhs[], int nrhs, const mxArray *prhs[])
{
  /* - Modif:  yS0 now a N_Vector* in global structure */
  
  //  double *yS0; 
  double *yS0data;

  /* - End Modif - */

  int buflen, status;
  char *bufval;

  mxArray *pfield;
  char *pfield_name;

  booleantype userSRHS, errconS;
  int itolS;
  realtype reltolS;
  realtype *SabstolS, *VabstolS;
  N_Vector *NV_abstolS;
  void *abstolS;

  int *plist, dqtype;
  double *p, *pbar, rho;

  int is;

  p = NULL;
  plist = NULL;
  pbar = NULL;

  /* Number of sensitivities */

  if (action==0) Ns = (int)mxGetScalar(prhs[0]);

  /* Sensitivity method */

  buflen = mxGetM(prhs[1]) * mxGetN(prhs[1]) + 1;
  bufval = (char*) mxCalloc(buflen, sizeof(char));
  status = mxGetString(prhs[1], bufval, buflen);
  if(!strcmp(bufval,"Simultaneous")) ism = CV_SIMULTANEOUS;
  if(!strcmp(bufval,"Staggered"))    ism = CV_STAGGERED;

  /* Sensitivity initial conditions */

  /* - Modif -   */
  //  yS0 = mxGetPr(prhs[2]);

  yS0data = mxGetPr(prhs[2]);

  /* - End Modif - */

  /* Extract Options */

  status = get_FSAOptions(prhs[3],
                          &pfield_name, &plist, &pbar,
                          &userSRHS, &dqtype, &rho,
                          &errconS, &itolS, &reltolS, &SabstolS, &VabstolS);

  if(status) mexErrMsgTxt("CVode FSA Initialization:: illegal forward sensitivity input.");   

  /* Prepare arguments for CVODES functions */

  if (mxIsEmpty(mx_SRHSfct)) {
    if (pfield_name == NULL)
      mexErrMsgTxt("CVode FSA Initialization:: pfield required but was not provided.");
    pfield = mxGetField(mx_data,0,pfield_name);
    if (pfield == NULL)
      mexErrMsgTxt("CVode FSA Initialization:: illegal pfield input.");
    p = mxGetPr(pfield);
    mxFree(pfield_name);
  }

  /* - Modif -----------------------------------------  */

  //  if (action == 0) yS = N_VCloneVectorArray(Ns, y);

  //  for (is=0;is<Ns;is++) {
  //    PutData(yS[is], &yS0[is*N], N);
  //  }
    
  if (action == 0) {

    yS0 = N_VCloneVectorArray(Ns, y);
    yS = N_VCloneVectorArray(Ns, y);
    
    for (is=0;is<Ns;is++) {
      PutData(yS[is], &yS0data[is*N], N);
      PutData(yS0[is], &yS0data[is*N], N);
    }
  }
  else
    for (is=0;is<Ns;is++) {
      PutData(yS[is], &yS0data[is*N], N); 
    }
    
  /* - End Modif -------------------------------------  */

  switch (action) {
  case 0:
    status = CVodeSensMalloc(cvode_mem, Ns, ism, yS);
    break;
  case 1:
    status = CVodeSensReInit(cvode_mem, ism, yS);
    break;
  }

  switch (itolS) {
  case CV_SS:
    abstolS = (void *) SabstolS;
    break;
  case CV_SV:
    NV_abstolS = N_VCloneVectorArray(Ns, y);
    for (is=0;is<Ns;is++)
      PutData(NV_abstolS[is], &VabstolS[is*N], N);
    abstolS = (void *) NV_abstolS;
    break;
  case CV_EE:
    abstolS = NULL;
    break;
  }
  
  status = CVodeSetSensTolerances(cvode_mem, itolS, reltolS, abstolS);
  
  if (itolS == CV_SS)      free(SabstolS);
  else if (itolS == CV_SV) N_VDestroyVectorArray(NV_abstolS, Ns);
  
  status = CVodeSetSensParams(cvode_mem, p, pbar, plist);
  
  if (plist != NULL) free(plist);
  if (pbar != NULL)  free(pbar);
  
  status = CVodeSetSensDQMethod(cvode_mem, dqtype, rho);
  
  status = CVodeSetSensErrCon(cvode_mem, errconS);

  if (userSRHS) {
    status = CVodeSetSensRhsFn(cvode_mem, mtlb_CVodeSensRhs, NULL);
  }

  cvm_fsa = TRUE;
  return(0);
}

/*
 * CVM_SenstoggleOff
 *
 * deactivates FSA
 */

int CVM_SensToggleOff(int nlhs, mxArray *plhs[], int nrhs, const mxArray *prhs[])
{
  int status;

  status = CVodeSensToggleOff(cvode_mem);
  
  cvm_fsa = FALSE;

  return(0);
}

/* CVM_AdjInitialization
 *
 * prhs contains:
 *
 * plhs contains:
 *   status
 */

int CVM_AdjInitialization(int nlhs, mxArray *plhs[], int nrhs, const mxArray *prhs[])
{
  int buflen, status;
  char *bufval;

  /* Number of steps */

  Nd = (int)mxGetScalar(prhs[0]);

  /* Interpolation method */

  buflen = mxGetM(prhs[1]) * mxGetN(prhs[1]) + 1;
  bufval = (char *) mxCalloc(buflen, sizeof(char));
  status = mxGetString(prhs[1], bufval, buflen);
  if(!strcmp(bufval,"Hermite"))    interp = CV_HERMITE;
  if(!strcmp(bufval,"Polynomial")) interp = CV_POLYNOMIAL;

  cvadj_mem = CVadjMalloc(cvode_mem, Nd, interp);

  cvm_asa = TRUE;
  
  return(0);
}

/* CVM_InitializationB
 *
 * action = 0   -> CVodeCreateB + CVodeMallocB
 * action = 1   -> CVodeReInitB
 *
 * prhs contains:
 *   fctB
 *   tF
 *   yB0
 *   options
 *   data
 *
 * plhs contains:
 *   status
 *
 */

int CVM_InitializationB(int action, int nlhs, mxArray *plhs[], int nrhs, const mxArray *prhs[])
{
  double tB0, *yB0;
  int status;

  int lmmB, iterB, maxordB;

  long int mxstepsB;

  int itolB;
  realtype reltolB, SabstolB, *VabstolB;
  N_Vector NV_abstolB;
  void *abstolB;

  double *yQB0;

  booleantype errconQB;
  int itolQB;
  realtype reltolQB, SabstolQB, *VabstolQB;
  N_Vector NV_abstolQB;
  void *abstolQB;

  double hinB, hmaxB, hminB;

  double tstopB;            /* ignored */
  booleantype tstopSetB;    /* ignored */

  booleantype sldB;         /* ignored */

  int mupperB, mlowerB;
  int ptypeB, gstypeB, maxlB;
  int mudqB, mldqB;
  double dqrelyB;

  /* 
   * -----------------------------
   * Finalize Forward monitoring
   * -----------------------------
   */


  if (cvm_mon) {
    mtlb_CVodeMonitor(2, 0.0, NULL, NULL, NULL);
    cvm_mon = FALSE;
  }

  /* 
   * -----------------------------
   * Extract stuff from arguments:
   * - Backward RHS function
   * - final time
   * - final conditions
   * - Backward integration options
   * -----------------------------
   */

  /* Matlab user-provided function */

  mxDestroyArray(mx_RHSfctB);
  mx_RHSfctB = mxDuplicateArray(prhs[0]);
  
  /* Final time */

  tB0 = (double)mxGetScalar(prhs[1]);

  /* Final conditions */

  yB0 = mxGetPr(prhs[2]);
  NB = mxGetM(prhs[2]);

  /* Integrator Options -- optional argument */

  status = get_IntgrOptions(prhs[3], FALSE,
                            &lmmB, &iterB, &maxordB, &sldB, &mxstepsB,
                            &itolB, &reltolB, &SabstolB, &VabstolB,
                            &hinB, &hmaxB, &hminB, &tstopB, &tstopSetB);

  /* 
   * ---------------------------------------
   * Set final conditions and tolerances
   * ---------------------------------------
   */

  if (action == 0) yB = NewVector(NB);

  PutData(yB, yB0, NB);

  switch (itolB) {
  case CV_SS:
    abstolB = (void *) &SabstolB;
    break;
  case CV_SV:
    NV_abstolB = N_VClone(yB);
    PutData(NV_abstolB, VabstolB, NB);
    abstolB = (void *) VabstolB;
    break;
  }

  /* 
   * -----------------------------------------------------------
   * If action = 0
   *    Create CVODES object for backward phase
   *    Allocate memory
   *    Redirect output
   * If action = 1
   *    Reinitialize solver
   * -----------------------------------------------------------
   */

  switch (action) {

  case 0:

    /* Create CVODES object */
    status = CVodeCreateB(cvadj_mem, lmmB, iterB);
    /* Call CVodeMallocB */
    status = CVodeMallocB(cvadj_mem, mtlb_CVodeRhsB, tB0, yB, itolB, reltolB, abstolB);
    /* Redirect output */
    status = CVodeSetErrFileB(cvadj_mem, stdout);

    break;

  case 1:

    /* Reinitialize solver */
    status = CVodeReInitB(cvadj_mem, mtlb_CVodeRhsB, tB0, yB, itolB, reltolB, abstolB);

    break;

  }

  if (itolB == CV_SV) {
    N_VDestroy(NV_abstolB);
  }

  /* set maxorder (default is consistent with LMM) */
  status = CVodeSetMaxOrdB(cvadj_mem, maxordB);

  /* set initial step size (the default value of 0.0 is ignored by CVODES) */
  status = CVodeSetInitStepB(cvadj_mem, hinB);

  /* set max step (default is infinity) */
  status = CVodeSetMaxStepB(cvadj_mem, hmaxB);

  /* set min step (default is 0) */
  status = CVodeSetMinStepB(cvadj_mem, hminB);
 
  /* set number of max steps */
  status = CVodeSetMaxNumStepsB(cvadj_mem, mxstepsB);

  /* Quadratures? */
  if ( cvm_quadB ) {
    
    status = get_QuadOptions(prhs[3], FALSE,
                             &yQB0, &errconQB, 
                             &itolQB, &reltolQB, &SabstolQB, &VabstolQB);

    if(status)
      mexErrMsgTxt("CVode Backward Initialization:: illegal quadrature input.");      

    if (action == 0) yQB = NewVector(NqB);

    PutData(yQB, yQB0, NqB);

    switch (action) {
    case 0:
      status = CVodeQuadMallocB(cvadj_mem, mtlb_CVodeQUADfctB, yQB);
      break;
    case 1:
      status = CVodeQuadReInitB(cvadj_mem, mtlb_CVodeQUADfctB, yQB);
      break;
    }

    switch (itolQB) {
    case CV_SS:
      abstolQB = (void *) &SabstolQB;
      break;
    case CV_SV:
      NV_abstolQB = N_VClone(yQB);
      PutData(NV_abstolQB, VabstolQB, NqB);
      abstolQB = (void *) NV_abstolQB;
      break;
    }

    status = CVodeSetQuadErrConB(cvadj_mem, errconQB, itolQB, reltolQB, abstolQB);

    if (itolQB == CV_SV) {
      N_VDestroy(NV_abstolQB);
    }

  }

  /* Need a linear solver? */

  if (iterB == CV_NEWTON) {

    status = get_LinSolvOptions(prhs[3], FALSE,
                                &mupperB, &mlowerB,
                                &mudqB, &mldqB, &dqrelyB,
                                &ptypeB, &gstypeB, &maxlB);

    switch(lsB) {
    case LS_DENSE:
      status = CVDenseB(cvadj_mem, NB);
      if (!mxIsEmpty(mx_JACfctB))
        status = CVDenseSetJacFnB(cvadj_mem, mtlb_CVodeDenseJacB, NULL);
      break;
    case LS_DIAG:
      status = CVDiagB(cvadj_mem);
      break;
    case LS_BAND:
      status = CVBandB(cvadj_mem, NB, mupperB, mlowerB);
      if (!mxIsEmpty(mx_JACfctB))
        status = CVBandSetJacFnB(cvadj_mem, mtlb_CVodeBandJacB, NULL);
      break;
    case LS_SPGMR:
      switch (pmB) {
      case PM_NONE:
        status = CVSpgmrB(cvadj_mem, ptypeB, maxlB);
        if (!mxIsEmpty(mx_PSOLfctB)) {
          if (!mxIsEmpty(mx_PSETfctB))
            status = CVSpilsSetPreconditionerB(cvadj_mem, mtlb_CVodeSpilsPsetB, mtlb_CVodeSpilsPsolB, NULL);
          else
            status = CVSpilsSetPreconditionerB(cvadj_mem, NULL, mtlb_CVodeSpilsPsolB, NULL);
        }
        break;
      case PM_BANDPRE:
        status = CVBandPrecAllocB(cvadj_mem, NB, mupperB, mlowerB);
        status = CVBPSpgmrB(cvadj_mem, ptypeB, maxlB);
        break;
      case PM_BBDPRE:
        if (!mxIsEmpty(mx_GCOMfctB)) {
          status = CVBBDPrecAllocB(cvadj_mem, NB, mudqB, mldqB, mupperB, mlowerB, dqrelyB, mtlb_CVodeBBDglocB, mtlb_CVodeBBDgcomB);
        } else {
          status = CVBBDPrecAllocB(cvadj_mem, NB, mudqB, mldqB, mupperB, mlowerB, dqrelyB, mtlb_CVodeBBDglocB, NULL);
        }
        CVBBDSpgmrB(cvadj_mem, ptypeB, maxlB);
        break;
      }
      status = CVSpilsSetGSTypeB(cvadj_mem, gstypeB);
      if (!mxIsEmpty(mx_JACfctB))
        status = CVSpilsSetJacTimesVecFnB(cvadj_mem, mtlb_CVodeSpilsJacB, NULL);
      break;
    case LS_SPBCG:
      switch (pmB) {
      case PM_NONE:
        status = CVSpbcgB(cvadj_mem, ptypeB, maxlB);
        if (!mxIsEmpty(mx_PSOLfctB)) {
          if (!mxIsEmpty(mx_PSETfctB))
            status = CVSpilsSetPreconditionerB(cvadj_mem, mtlb_CVodeSpilsPsetB, mtlb_CVodeSpilsPsolB, NULL);
          else
            status = CVSpilsSetPreconditionerB(cvadj_mem, NULL, mtlb_CVodeSpilsPsolB, NULL);
        }
        break;
      case PM_BANDPRE:
        status = CVBandPrecAllocB(cvadj_mem, NB, mupperB, mlowerB);
        status = CVBPSpbcgB(cvadj_mem, ptypeB, maxlB);
        break;
      case PM_BBDPRE:
        if (!mxIsEmpty(mx_GCOMfctB)) {
          status = CVBBDPrecAllocB(cvadj_mem, NB, mudqB, mldqB, mupperB, mlowerB, dqrelyB, mtlb_CVodeBBDglocB, mtlb_CVodeBBDgcomB);
        } else {
          status = CVBBDPrecAllocB(cvadj_mem, NB, mudqB, mldqB, mupperB, mlowerB, dqrelyB, mtlb_CVodeBBDglocB, NULL);
        }
        CVBBDSpbcgB(cvadj_mem, ptypeB, maxlB);
        break;
      }
      if (!mxIsEmpty(mx_JACfctB))
        status = CVSpilsSetJacTimesVecFnB(cvadj_mem, mtlb_CVodeSpilsJacB, NULL);
      break;
    case LS_SPTFQMR:
      switch (pmB) {
      case PM_NONE:
        status = CVSptfqmrB(cvadj_mem, ptypeB, maxlB);
        if (!mxIsEmpty(mx_PSOLfctB)) {
          if (!mxIsEmpty(mx_PSETfctB))
            status = CVSpilsSetPreconditionerB(cvadj_mem, mtlb_CVodeSpilsPsetB, mtlb_CVodeSpilsPsolB, NULL);
          else
            status = CVSpilsSetPreconditionerB(cvadj_mem, NULL, mtlb_CVodeSpilsPsolB, NULL);
        }
        break;
      case PM_BANDPRE:
        status = CVBandPrecAllocB(cvadj_mem, NB, mupperB, mlowerB);
        status = CVBPSptfqmrB(cvadj_mem, ptypeB, maxlB);
        break;
      case PM_BBDPRE:
        if (!mxIsEmpty(mx_GCOMfctB)) {
          status = CVBBDPrecAllocB(cvadj_mem, NB, mudqB, mldqB, mupperB, mlowerB, dqrelyB, mtlb_CVodeBBDglocB, mtlb_CVodeBBDgcomB);
        } else {
          status = CVBBDPrecAllocB(cvadj_mem, NB, mudqB, mldqB, mupperB, mlowerB, dqrelyB, mtlb_CVodeBBDglocB, NULL);
        }
        CVBBDSptfqmrB(cvadj_mem, ptypeB, maxlB);
        break;
      }
      if (!mxIsEmpty(mx_JACfctB))
        status = CVSpilsSetJacTimesVecFnB(cvadj_mem, mtlb_CVodeSpilsJacB, NULL);
      break;
    }

  } else {

    lsB = LS_NONE;

  }

  /* Do we monitor? */
  
  if (cvm_monB) {
    mtlb_CVodeMonitorB(0, tB0, NULL, NULL);
  }

  return(0);
}


/*
 * CVM_Solve  - Main solution function
 *
 */

int CVM_Solve(int nlhs, mxArray *plhs[], int nrhs, const mxArray *prhs[])
{

  double tout, tret, *ydata;
  int buflen, status, itask, is;
  char *bufval;

  int itask1;
  booleantype iret;
  double h;

  /* Exract tout */

  tout = (double)mxGetScalar(prhs[0]);

  /* Extract itask */

  buflen = mxGetM(prhs[1]) * mxGetN(prhs[1]) + 1;
  bufval = (char*)  mxCalloc(buflen, sizeof(char));
  status = mxGetString(prhs[1], bufval, buflen);
  if(!strcmp(bufval,"Normal")) itask = CV_NORMAL;
  if(!strcmp(bufval,"OneStep")) itask = CV_ONE_STEP;
  if(!strcmp(bufval,"NormalTstop")) itask = CV_NORMAL_TSTOP;
  if(!strcmp(bufval,"OneStepTstop")) itask = CV_ONE_STEP_TSTOP;

  /* Call CVode */

  if (!cvm_mon) {

    if (!cvm_asa)
      status = CVode(cvode_mem, tout, y, &tret, itask);
    else
      status = CVodeF(cvadj_mem, tout, y, &tret, itask, &Nc);

  } else {

    if      (itask == CV_NORMAL)         {iret = FALSE; itask1 = CV_ONE_STEP;}
    else if (itask == CV_ONE_STEP)       {iret = TRUE;  itask1 = CV_ONE_STEP;}
    else if (itask == CV_NORMAL_TSTOP)   {iret = FALSE; itask1 = CV_ONE_STEP_TSTOP;}
    else if (itask == CV_ONE_STEP_TSTOP) {iret = TRUE;  itask1 = CV_ONE_STEP_TSTOP;}
    
    while(1) {
      
      if (!cvm_asa)
        status = CVode(cvode_mem, tout, y, &tret, itask1);
      else
        status = CVodeF(cvadj_mem, tout, y, &tret, itask1, &Nc);

      /* break on CVode error */
      if (status < 0) break;   
      
      /* In NORMAL_MODE test if tout was reached */
      if (!iret) {
        CVodeGetCurrentStep(cvode_mem, &h);
        if ( (tret - tout)*h >= 0.0 ) {
          tret = tout;
          CVodeGetDky(cvode_mem, tout, 0, y);
          iret = TRUE;
        }
      }

      /* If root or tstop return, we'll need to break */
      if (status != CV_SUCCESS) iret = TRUE; 

      if (cvm_quad)
        status = CVodeGetQuad(cvode_mem, tret, yQ);

      if (cvm_fsa)
        status = CVodeGetSens(cvode_mem, tret, yS);

      /* Call the monitoring function */
      mtlb_CVodeMonitor(1, tret, y, yQ, yS);

      /* - Added: update f_data if needed */

      if (mxIsEmpty(mx_RHSfct))
	UpdateFdata(tret,y,f_data,0,NULL);

      /* - End Added - */

      /* break if we need to */
      if(iret)  break;
      
    };

  }

  /* CVODE return flag */
  plhs[0] = mxCreateDoubleScalar((double)status);

  /* Return time */
  plhs[1] = mxCreateDoubleScalar(tret);

  /* Solution vector */
  plhs[2] = mxCreateDoubleMatrix(N,1,mxREAL);
  GetData(y, mxGetPr(plhs[2]), N);


  if (nlhs == 3)
    return(0);

  if (nlhs == 4) {

    if (cvm_quad) {
      plhs[3] = mxCreateDoubleMatrix(Nq,1,mxREAL);
      status = CVodeGetQuad(cvode_mem, tret, yQ);
      GetData(yQ, mxGetPr(plhs[3]), Nq);
      return(0);
    } else if (cvm_fsa) {
      plhs[3] = mxCreateDoubleMatrix(N,Ns,mxREAL);
      ydata = mxGetPr(plhs[3]);
      status = CVodeGetSens(cvode_mem, tret, yS);
      for (is=0; is<Ns; is++)
        GetData(yS[is], &ydata[is*N], N);
      return(0);
    } else {
      mexErrMsgTxt("CVode:: too many output arguments (4).");
      return(-1);
    }

  }

  if ( (!cvm_quad) || (!cvm_fsa) ) {
    mexErrMsgTxt("CVode:: too many output arguments (5).");
    return(-1);
  }

  /* Quadratures */
  plhs[3] = mxCreateDoubleMatrix(Nq,1,mxREAL);
  status = CVodeGetQuad(cvode_mem, tret, yQ);
  GetData(yQ, mxGetPr(plhs[3]), Nq);

  /* Sensitivities */
  plhs[4] = mxCreateDoubleMatrix(N,Ns,mxREAL);
  ydata = mxGetPr(plhs[4]);
  status = CVodeGetSens(cvode_mem, tret, yS);
  for (is=0; is<Ns; is++)
    GetData(yS[is], &ydata[is*N], N);

  return(0);
}

int CVM_SolveB(int nlhs, mxArray *plhs[], int nrhs, const mxArray *prhs[])
{
  double toutB, tretB;
  int itaskB;
  int buflen, status;
  char *bufval;

  void *cvode_memB;
  booleantype iretB;
  double hB;

  /* Exract toutB */

  toutB = (double)mxGetScalar(prhs[0]);

  /* Extract itaskB */

  buflen = mxGetM(prhs[1]) * mxGetN(prhs[1]) + 1;
  bufval = (char *)  mxCalloc(buflen, sizeof(char));
  status = mxGetString(prhs[1], bufval, buflen);
  if(!strcmp(bufval,"Normal"))       itaskB = CV_NORMAL;
  else if(!strcmp(bufval,"OneStep")) itaskB = CV_ONE_STEP;
  else status = -1;

  /* Call CVodeB */

  if (!cvm_monB) {

    status = CVodeB(cvadj_mem, toutB, yB, &tretB, itaskB);

  } else {
    
    if      (itaskB == CV_NORMAL)   iretB = FALSE;
    else if (itaskB == CV_ONE_STEP) iretB = TRUE;

    while(1) {

      status = CVodeB(cvadj_mem, toutB, yB, &tretB, CV_ONE_STEP);

      /* break on CVode error */
      if (status < 0) break;   
      
      /* In NORMAL_MODE test if tout was reached */
      if (!iretB) {
        cvode_memB = CVadjGetCVodeBmem(cvadj_mem);
        CVodeGetCurrentStep(cvode_memB, &hB);
        if ( (tretB - toutB)*hB >= 0.0 ) {
          tretB = toutB;
          CVodeGetDky(cvode_memB, toutB, 0, yB);
          iretB = TRUE;
        }
      }

      if (cvm_quadB)
        status = CVodeGetQuadB(cvadj_mem, yQB);

      /* Call the monitoring function */
      mtlb_CVodeMonitorB(1, tretB, yB, yQB);

      /* break if we need to */
      if(iretB)  break;

    };

  }

  /* CVodeB return flag */
  plhs[0] = mxCreateDoubleScalar((double)status);

  /* Return time */
  plhs[1] = mxCreateDoubleScalar(tretB);

  /* Solution vector */
  plhs[2] = mxCreateDoubleMatrix(NB,1,mxREAL);
  GetData(yB, mxGetPr(plhs[2]), NB);

  if (nlhs == 3)
    return(0);

  if(!cvm_quadB) {
    mexErrMsgTxt("CVodeB:: too many output arguments.");
    return(-1);
  }

  plhs[3] = mxCreateDoubleMatrix(NqB,1,mxREAL);
  status = CVodeGetQuadB(cvadj_mem, yQB);
  GetData(yQB, mxGetPr(plhs[3]), NqB);

  return(0);
}

int CVM_Stats(int nlhs, mxArray *plhs[], int nrhs, const mxArray *prhs[])
{
  const char *fnames_intgr[]={
    "nst",
    "nfe",
    "nge",
    "nsetups",
    "netf",
    "nni",
    "ncfn",
    "qlast",
    "qcur",
    "h0used",
    "hlast",
    "hcur",
    "tcur",
    "RootInfo",
    "QuadInfo",
    "LSInfo",
    "FSAInfo"
  };
  const char *fnames_root[]={
    "nge",
    "roots"
  };
  const char *fnames_dense[]={
    "name",
    "njeD",
    "nfeD"
  };
  const char *fnames_diag[]={
    "name",
    "nfeDI"
  };
  const char *fnames_band[]={
    "name",
    "njeB",
    "nfeB"
  };
  const char *fnames_spils[]={
    "name",
    "nli",
    "npe",
    "nps",
    "ncfl",
    "njeSG",
    "nfeSG"
  };
  const char *fnames_quad[]={
    "nfQe",
    "netfQ"
  };
  const char *fnames_sens[]={
    "nfSe",
    "nfeS",
    "nsetupsS",
    "netfS",
    "nniS",
    "ncfnS",
  };

  long int nst, nfe, nsetups, nni, ncfn, netf, nge;
  int qlast, qcur;
  double h0used, hlast, hcur, tcur;
  int *rootsfound;

  long int njeD, nfeD;
  long int nfeDI;
  long int njeB, nfeB;
  long int nli, npe, nps, ncfl, njeSG, nfeSG;

  long int nfQe, netfQ;

  long int nfSe, nfeS, netfS, nsetupsS;
  long int nniS, ncfnS;

  int i, flag;
  mxArray *mx_root, *mx_ls, *mx_quad, *mx_fsa;
  mxArray *mx_rootsfound;
  double *tmp;
  int nfields;

  if (cvm_Cdata == NULL) return(0);

  flag = CVodeGetIntegratorStats(cvode_mem, &nst, &nfe, &nsetups, 
                                 &netf, &qlast, &qcur, &h0used, &hlast, &hcur, &tcur);

  flag = CVodeGetNonlinSolvStats(cvode_mem, &nni, &ncfn);

  nfields = sizeof(fnames_intgr)/sizeof(*fnames_intgr);
  plhs[0] = mxCreateStructMatrix(1, 1, nfields, fnames_intgr);
 
  mxSetField(plhs[0], 0, "nst",     mxCreateDoubleScalar((double)nst));
  mxSetField(plhs[0], 0, "nfe",     mxCreateDoubleScalar((double)nfe));
  mxSetField(plhs[0], 0, "nsetups", mxCreateDoubleScalar((double)nsetups));
  mxSetField(plhs[0], 0, "netf",    mxCreateDoubleScalar((double)netf));
  mxSetField(plhs[0], 0, "nni",     mxCreateDoubleScalar((double)nni));
  mxSetField(plhs[0], 0, "ncfn",    mxCreateDoubleScalar((double)ncfn));
  mxSetField(plhs[0], 0, "qlast",   mxCreateDoubleScalar((double)qlast));
  mxSetField(plhs[0], 0, "qcur",    mxCreateDoubleScalar((double)qcur));
  mxSetField(plhs[0], 0, "h0used",  mxCreateDoubleScalar(h0used));
  mxSetField(plhs[0], 0, "hlast",   mxCreateDoubleScalar(hlast));
  mxSetField(plhs[0], 0, "hcur",    mxCreateDoubleScalar(hcur));
  mxSetField(plhs[0], 0, "tcur",    mxCreateDoubleScalar(tcur));


  /* Root Finding Statistics */

  if (Ng > 0) {

    flag = CVodeGetNumGEvals(cvode_mem, &nge);

    nfields = sizeof(fnames_root)/sizeof(*fnames_root);
    mx_root = mxCreateStructMatrix(1, 1, nfields, fnames_root);

    mxSetField(mx_root, 0, "nge", mxCreateDoubleScalar((double)nge));

    rootsfound = (int *) malloc(nge*sizeof(int));
    flag = CVodeGetRootInfo(cvode_mem, rootsfound);
    mx_rootsfound = mxCreateDoubleMatrix(Ng,1,mxREAL);
    tmp = mxGetPr(mx_rootsfound);
    for (i=0;i<Ng;i++)
      tmp[i] = (double)rootsfound[i];
    mxSetField(mx_root, 0, "roots", mx_rootsfound);

  } else {

    mx_root = mxCreateDoubleMatrix(0,0,mxREAL);

  }
  
  mxSetField(plhs[0], 0, "RootInfo", mx_root);

  /* Quadrature Statistics */

  if (cvm_quad) {

    flag = CVodeGetQuadStats(cvode_mem, &nfQe, &netfQ);

    nfields = sizeof(fnames_quad)/sizeof(*fnames_quad);
    mx_quad = mxCreateStructMatrix(1, 1, nfields, fnames_quad);

    mxSetField(mx_quad, 0, "nfQe",  mxCreateDoubleScalar((double)nfQe));
    mxSetField(mx_quad, 0, "netfQ", mxCreateDoubleScalar((double)netfQ));

  } else {

    mx_quad = mxCreateDoubleMatrix(0,0,mxREAL);

  }
  
  mxSetField(plhs[0], 0, "QuadInfo", mx_quad);

  /* Linear Solver Statistics */

  switch(ls){

  case LS_NONE:

    mx_ls = mxCreateDoubleMatrix(0,0,mxREAL);
    break;

  case LS_DENSE:
    
    flag = CVDenseGetNumJacEvals(cvode_mem, &njeD);
    flag = CVDenseGetNumRhsEvals(cvode_mem, &nfeD);
    
    nfields = sizeof(fnames_dense)/sizeof(*fnames_dense);
    mx_ls = mxCreateStructMatrix(1, 1, nfields, fnames_dense);
    
    mxSetField(mx_ls, 0, "name", mxCreateString("Dense"));
    mxSetField(mx_ls, 0, "njeD", mxCreateDoubleScalar((double)njeD));
    mxSetField(mx_ls, 0, "nfeD", mxCreateDoubleScalar((double)nfeD));
    
    break;

  case LS_DIAG:

    flag = CVDiagGetNumRhsEvals(cvode_mem, &nfeDI);
      
    nfields = sizeof(fnames_diag)/sizeof(*fnames_diag);
    mx_ls = mxCreateStructMatrix(1, 1, nfields, fnames_diag);
 
    mxSetField(mx_ls, 0, "name", mxCreateString("Diag"));
    mxSetField(mx_ls, 0, "nfeDI", mxCreateDoubleScalar((double)nfeDI));
      
    break;

  case LS_BAND:
      
    flag = CVBandGetNumJacEvals(cvode_mem, &njeB);
    flag = CVBandGetNumRhsEvals(cvode_mem, &nfeB);
      
    nfields = sizeof(fnames_band)/sizeof(*fnames_band);
    mx_ls = mxCreateStructMatrix(1, 1, nfields, fnames_band);
 
    mxSetField(mx_ls, 0, "name", mxCreateString("Band"));
    mxSetField(mx_ls, 0, "njeB", mxCreateDoubleScalar((double)njeB));
    mxSetField(mx_ls, 0, "nfeB", mxCreateDoubleScalar((double)nfeB));
      
    break;

  case LS_SPGMR:
  case LS_SPBCG:
  case LS_SPTFQMR:

    flag = CVSpilsGetNumLinIters(cvode_mem, &nli);
    flag = CVSpilsGetNumPrecEvals(cvode_mem, &npe);
    flag = CVSpilsGetNumPrecSolves(cvode_mem, &nps);
    flag = CVSpilsGetNumConvFails(cvode_mem, &ncfl);
    flag = CVSpilsGetNumJtimesEvals(cvode_mem, &njeSG);
    flag = CVSpilsGetNumRhsEvals(cvode_mem, &nfeSG);
    
    nfields = sizeof(fnames_spils)/sizeof(*fnames_spils);
    mx_ls = mxCreateStructMatrix(1, 1, nfields, fnames_spils);
    
    if (ls == LS_SPGMR)
      mxSetField(mx_ls, 0, "name",  mxCreateString("GMRES"));
    else if (ls == LS_SPBCG)
      mxSetField(mx_ls, 0, "name",  mxCreateString("BiCGStab"));
    else
      mxSetField(mx_ls, 0, "name",  mxCreateString("TFQMR"));

    mxSetField(mx_ls, 0, "nli",   mxCreateDoubleScalar((double)nli));
    mxSetField(mx_ls, 0, "npe",   mxCreateDoubleScalar((double)npe));
    mxSetField(mx_ls, 0, "nps",   mxCreateDoubleScalar((double)nps));
    mxSetField(mx_ls, 0, "ncfl",  mxCreateDoubleScalar((double)ncfl));
    mxSetField(mx_ls, 0, "njeSG", mxCreateDoubleScalar((double)njeSG));
    mxSetField(mx_ls, 0, "nfeSG", mxCreateDoubleScalar((double)nfeSG));
    
    break;
    
  }

  mxSetField(plhs[0], 0, "LSInfo", mx_ls);

  /* Forward Sensitivity Statistics */

  if (cvm_fsa) {

    flag = CVodeGetSensStats(cvode_mem, &nfSe, &nfeS, &netfS, &nsetupsS); 

    flag = CVodeGetSensNonlinSolvStats(cvode_mem, &nniS, &ncfnS);

    nfields = sizeof(fnames_sens)/sizeof(*fnames_sens);
    mx_fsa = mxCreateStructMatrix(1, 1, nfields, fnames_sens);
    
    mxSetField(mx_fsa, 0, "nfSe",     mxCreateDoubleScalar((double)nfSe));
    mxSetField(mx_fsa, 0, "nfeS",     mxCreateDoubleScalar((double)nfeS));
    mxSetField(mx_fsa, 0, "nsetupsS", mxCreateDoubleScalar((double)nsetupsS));
    mxSetField(mx_fsa, 0, "netfS",    mxCreateDoubleScalar((double)netfS));
    mxSetField(mx_fsa, 0, "nniS",     mxCreateDoubleScalar((double)nniS));
    mxSetField(mx_fsa, 0, "ncfnS",    mxCreateDoubleScalar((double)ncfnS));
    
  } else {

    mx_fsa = mxCreateDoubleMatrix(0,0,mxREAL);

  }
  
  mxSetField(plhs[0], 0, "FSAInfo", mx_fsa);

  return(0);
}

int CVM_StatsB(int nlhs, mxArray *plhs[], int nrhs, const mxArray *prhs[])
{
  const char *fnames_intgr[]={
    "nst",
    "nfe",
    "nge",
    "nsetups",
    "netf",
    "nni",
    "ncfn",
    "qlast",
    "qcur",
    "h0used",
    "hlast",
    "hcur",
    "tcur",
    "QuadInfo",
    "LSInfo",
  };
  const char *fnames_dense[]={
    "name",
    "njeD",
    "nfeD"
  };
  const char *fnames_diag[]={
    "name",
    "nfeDI"
  };
  const char *fnames_band[]={
    "name",
    "njeB",
    "nfeB"
  };
  const char *fnames_spils[]={
    "name",
    "nli",
    "npe",
    "nps",
    "ncfl",
    "njeSG",
    "nfeSG"
  };
  const char *fnames_quad[]={
    "nfQe",
    "netfQ"
  };

  void *cvode_memB;

  long int nst, nfe, nsetups, nni, ncfn, netf;
  int qlast, qcur;
  double h0used, hlast, hcur, tcur;

  long int njeD, nfeD;
  long int nfeDI;
  long int njeB, nfeB;
  long int nli, npe, nps, ncfl, njeSG, nfeSG;

  long int nfQe, netfQ;

  int flag;
  mxArray *mx_ls, *mx_quad;
  int nfields;

  cvode_memB = CVadjGetCVodeBmem(cvadj_mem);

  flag = CVodeGetIntegratorStats(cvode_memB, &nst, &nfe, &nsetups, 
                                 &netf, &qlast, &qcur, &h0used, &hlast, &hcur, &tcur);

  flag = CVodeGetNonlinSolvStats(cvode_memB, &nni, &ncfn);

  nfields = sizeof(fnames_intgr)/sizeof(*fnames_intgr);
  plhs[0] = mxCreateStructMatrix(1, 1, nfields, fnames_intgr);
 
  mxSetField(plhs[0], 0, "nst",     mxCreateDoubleScalar((double)nst));
  mxSetField(plhs[0], 0, "nfe",     mxCreateDoubleScalar((double)nfe));
  mxSetField(plhs[0], 0, "nsetups", mxCreateDoubleScalar((double)nsetups));
  mxSetField(plhs[0], 0, "netf",    mxCreateDoubleScalar((double)netf));
  mxSetField(plhs[0], 0, "nni",     mxCreateDoubleScalar((double)nni));
  mxSetField(plhs[0], 0, "ncfn",    mxCreateDoubleScalar((double)ncfn));
  mxSetField(plhs[0], 0, "qlast",   mxCreateDoubleScalar((double)qlast));
  mxSetField(plhs[0], 0, "qcur",    mxCreateDoubleScalar((double)qcur));
  mxSetField(plhs[0], 0, "h0used",  mxCreateDoubleScalar(h0used));
  mxSetField(plhs[0], 0, "hlast",   mxCreateDoubleScalar(hlast));
  mxSetField(plhs[0], 0, "hcur",    mxCreateDoubleScalar(hcur));
  mxSetField(plhs[0], 0, "tcur",    mxCreateDoubleScalar(tcur));


  /* Quadrature Statistics */

  if (cvm_quadB) {

    flag = CVodeGetQuadStats(cvode_memB, &nfQe, &netfQ);

    nfields = sizeof(fnames_quad)/sizeof(*fnames_quad);
    mx_quad = mxCreateStructMatrix(1, 1, nfields, fnames_quad);

    mxSetField(mx_quad, 0, "nfQe",  mxCreateDoubleScalar((double)nfQe));
    mxSetField(mx_quad, 0, "netfQ", mxCreateDoubleScalar((double)netfQ));

  } else {

    mx_quad = mxCreateDoubleMatrix(0,0,mxREAL);

  }
  
  mxSetField(plhs[0], 0, "QuadInfo", mx_quad);

  /* Linear Solver Statistics */

  switch(lsB){

  case LS_NONE:

    mx_ls = mxCreateDoubleMatrix(0,0,mxREAL);
    break;

  case LS_DENSE:
    
    flag = CVDenseGetNumJacEvals(cvode_memB, &njeD);
    flag = CVDenseGetNumRhsEvals(cvode_memB, &nfeD);
    
    nfields = sizeof(fnames_dense)/sizeof(*fnames_dense);
    mx_ls = mxCreateStructMatrix(1, 1, nfields, fnames_dense);

    mxSetField(mx_ls, 0, "name", mxCreateString("Dense"));
    mxSetField(mx_ls, 0, "njeD", mxCreateDoubleScalar((double)njeD));
    mxSetField(mx_ls, 0, "nfeD", mxCreateDoubleScalar((double)nfeD));
    
    break;

  case LS_DIAG:

    flag = CVDiagGetNumRhsEvals(cvode_memB, &nfeDI);
      
    nfields = sizeof(fnames_diag)/sizeof(*fnames_diag);
    mx_ls = mxCreateStructMatrix(1, 1, nfields, fnames_diag);
 
    mxSetField(mx_ls, 0, "name", mxCreateString("Diag"));
    mxSetField(mx_ls, 0, "nfeDI", mxCreateDoubleScalar((double)nfeDI));
      
    break;

  case LS_BAND:
      
    flag = CVBandGetNumJacEvals(cvode_memB, &njeB);
    flag = CVBandGetNumRhsEvals(cvode_memB, &nfeB);
      
    nfields = sizeof(fnames_band)/sizeof(*fnames_band);
    mx_ls = mxCreateStructMatrix(1, 1, nfields, fnames_band);
 
    mxSetField(mx_ls, 0, "name", mxCreateString("Band"));
    mxSetField(mx_ls, 0, "njeB", mxCreateDoubleScalar((double)njeB));
    mxSetField(mx_ls, 0, "nfeB", mxCreateDoubleScalar((double)nfeB));
      
    break;

  case LS_SPGMR:
  case LS_SPBCG:
  case LS_SPTFQMR:

    flag = CVSpilsGetNumLinIters(cvode_memB, &nli);
    flag = CVSpilsGetNumPrecEvals(cvode_memB, &npe);
    flag = CVSpilsGetNumPrecSolves(cvode_memB, &nps);
    flag = CVSpilsGetNumConvFails(cvode_memB, &ncfl);
    flag = CVSpilsGetNumJtimesEvals(cvode_memB, &njeSG);
    flag = CVSpilsGetNumRhsEvals(cvode_memB, &nfeSG);
    
    nfields = sizeof(fnames_spils)/sizeof(*fnames_spils);
    mx_ls = mxCreateStructMatrix(1, 1, nfields, fnames_spils);
 
    if (lsB == LS_SPGMR)
      mxSetField(mx_ls, 0, "name",  mxCreateString("GMRES"));
    else if (lsB == LS_SPBCG)
      mxSetField(mx_ls, 0, "name",  mxCreateString("BiCGStab"));
    else
      mxSetField(mx_ls, 0, "name",  mxCreateString("TFQMR"));

    mxSetField(mx_ls, 0, "nli",   mxCreateDoubleScalar((double)nli));
    mxSetField(mx_ls, 0, "npe",   mxCreateDoubleScalar((double)npe));
    mxSetField(mx_ls, 0, "nps",   mxCreateDoubleScalar((double)nps));
    mxSetField(mx_ls, 0, "ncfl",  mxCreateDoubleScalar((double)ncfl));
    mxSetField(mx_ls, 0, "njeSG", mxCreateDoubleScalar((double)njeSG));
    mxSetField(mx_ls, 0, "nfeSG", mxCreateDoubleScalar((double)nfeSG));
    
    break;
  }

  mxSetField(plhs[0], 0, "LSInfo", mx_ls);

  return(0);
}


int CVM_Set(int nlhs, mxArray *plhs[], int nrhs, const mxArray *prhs[])
{
  return(0);
}

int CVM_Get(int nlhs, mxArray *plhs[], int nrhs, const mxArray *prhs[])
{
  double t;
  N_Vector yd, ewt;
  double *tthis, *next;
  int key, k, which, status, i, nfields;
  mxArray *mx_y, *mx_yd;

  CVadjCheckPointRec *ckpnt;
  const char *fnames_ckpnt[]={
    "t0",
    "t1",
    "nstep",
    "order",
    "step"
  };

  key = (int) (*mxGetPr(prhs[0]));

  switch (key) {
  case 1:    /* DerivSolution */

    t = *mxGetPr(prhs[1]);
    k = (int) (*mxGetPr(prhs[2]));

    plhs[0] = mxCreateDoubleMatrix(N,1,mxREAL);
    status = CVodeGetDky(cvode_mem, t, k, y);
    GetData(y, mxGetPr(plhs[0]), N);

    break;

  case 2:    /* ErrorWeights */

    ewt = N_VClone(y);

    plhs[0] = mxCreateDoubleMatrix(N,1,mxREAL);
    status = CVodeGetErrWeights(cvode_mem, ewt);
    GetData(ewt, mxGetPr(plhs[0]), N);

    N_VDestroy(ewt);

    break;

  case 3:    /* not used */

    break;

  case 4:    /* CheckPointsInfo */

    ckpnt = (CVadjCheckPointRec *) malloc ( (Nc+1)*sizeof(CVadjCheckPointRec));
    CVadjGetCheckPointsInfo(cvadj_mem, ckpnt);
    nfields = sizeof(fnames_ckpnt)/sizeof(*fnames_ckpnt);
    plhs[0] = mxCreateStructMatrix(Nc+1, 1, nfields, fnames_ckpnt);
    for (i=0; i<=Nc; i++) {
      tthis = (double *)(ckpnt[Nc-i].my_addr);
      next = (double *)(ckpnt[Nc-i].next_addr);
      mxSetField(plhs[0], i, "t0",    mxCreateDoubleScalar((double)(ckpnt[Nc-i].t0)));
      mxSetField(plhs[0], i, "t1",    mxCreateDoubleScalar((double)(ckpnt[Nc-i].t1)));
      mxSetField(plhs[0], i, "nstep", mxCreateDoubleScalar((double)(ckpnt[Nc-i].nstep)));
      mxSetField(plhs[0], i, "order", mxCreateDoubleScalar((double)(ckpnt[Nc-i].order)));
      mxSetField(plhs[0], i, "step",  mxCreateDoubleScalar((double)(ckpnt[Nc-i].step)));
    }

    break;

  case 5:    /* CurrentCheckPoint */

    status = CVadjGetCurrentCheckPoint(cvadj_mem, (void **)(&tthis));

    plhs[0] = mxCreateDoubleScalar(*tthis);

    break;

  case 6:    /* DataPointInfo */
    
    which = (int) (*mxGetPr(prhs[1]));

    if (interp == CV_HERMITE) {
    
      yd = N_VClone(y);

      status = CVadjGetDataPointHermite(cvadj_mem, which, &t, y, yd);

      plhs[0] = mxCreateCellMatrix(1, 3);

      mxSetCell(plhs[0],1,mxCreateDoubleScalar(t));

      mx_y  = mxCreateDoubleMatrix(N,1,mxREAL);
      GetData(y, mxGetPr(mx_y), N);
      mxSetCell(plhs[0],2,mx_y);

      mx_yd = mxCreateDoubleMatrix(N,1,mxREAL);
      GetData(yd, mxGetPr(mx_yd), N);
      mxSetCell(plhs[0],3,mx_y);


      N_VDestroy(yd);
    }

    break;

  }

  return(0);
}

int CVM_Free(int nlhs, mxArray *plhs[], int nrhs, const mxArray *prhs[])
{

  if (cvm_Cdata == NULL) return(0);

  if (cvm_mon) {
    mtlb_CVodeMonitor(2, 0.0, NULL, NULL, NULL);
  }

  N_VDestroy(y);

  if (cvm_quad) N_VDestroy(yQ);
  if (pm == PM_BANDPRE) CVBandPrecFree(&bp_data);
  if (pm == PM_BBDPRE)  CVBBDPrecFree(&bp_data);

  if (cvm_fsa) N_VDestroyVectorArray(yS, Ns);

  CVodeFree(&cvode_mem);

  /* - Added - Destroy stored tolerances and f_data  */

  if (mxIsEmpty(mx_RHSfct))
    FreeFdata(f_data,mx_data);
  
  if  (itol==CV_SV)
    N_VDestroy(NV_abstol);
  
  if (cvm_fsa)
    N_VDestroyVectorArray(yS0, Ns);

  /* ------------------------------------ */


  if (cvm_asa) {

    if (cvm_monB) {
      mtlb_CVodeMonitorB(2, 0.0, NULL, NULL);
    }

    N_VDestroy(yB);

    if (cvm_quadB) N_VDestroy(yQB);
   
    CVadjFree(&cvadj_mem);

  }

  return(0);
}


void CVM_init()
{
  mxArray *empty;

  /* Allocate space for global CVODES and MATLAB data structures */
  
  cvm_Cdata = (cvm_CVODESdata) mxMalloc(sizeof(struct cvm_CVODESdataStruct));
  cvm_Mdata = (cvm_MATLABdata) mxMalloc(sizeof(struct cvm_MATLABdataStruct));

  /* Initialize global CVODES data */

  cvode_mem = NULL;
  cvadj_mem = NULL;
  bp_data   = NULL;

  y         = NULL;
  yQ        = NULL;
  yS        = NULL;
  yB        = NULL;
  yQB       = NULL;

  N   = 0;
  Nq  = 0;
  Ng  = 0;
  Ns  = 0;
  Nd  = 0;
  Nc  = 0;
  NB  = 0;
  NqB = 0;

  /* - Added --------------------- */
  
    f_data    = NULL;
    itol      = 0 ;
    reltol    = 0.;
    Sabstol   = 0.;
    NV_abstol = NULL;
    yS0       = NULL;

  /* - End Added ----------------- */

  ism = CV_STAGGERED;

  interp = CV_POLYNOMIAL;

  ls  = LS_DENSE;
  lsB = LS_DENSE;
  pm  = PM_NONE;
  pmB = PM_NONE;
  errmsg = TRUE;

  /* Initialize global control variables */

  cvm_quad  = FALSE;
  cvm_quadB = FALSE;
  cvm_fsa   = FALSE;
  cvm_asa   = FALSE;
  cvm_mon   = FALSE;
  cvm_monB  = FALSE;

  /* Initialize global MATLAB data */

  empty = mxCreateDoubleMatrix(0,0,mxREAL);

  mx_data     = mxDuplicateArray(empty);

  mx_RHSfct   = mxDuplicateArray(empty);
  mx_Gfct     = mxDuplicateArray(empty);
  mx_QUADfct  = mxDuplicateArray(empty);
  mx_SRHSfct  = mxDuplicateArray(empty);
  mx_JACfct   = mxDuplicateArray(empty);
  mx_PSETfct  = mxDuplicateArray(empty);
  mx_PSOLfct  = mxDuplicateArray(empty);
  mx_GLOCfct  = mxDuplicateArray(empty);
  mx_GCOMfct  = mxDuplicateArray(empty);

  mx_RHSfctB  = mxDuplicateArray(empty);
  mx_QUADfctB = mxDuplicateArray(empty);
  mx_JACfctB  = mxDuplicateArray(empty);
  mx_PSETfctB = mxDuplicateArray(empty);
  mx_PSOLfctB = mxDuplicateArray(empty);
  mx_GLOCfctB = mxDuplicateArray(empty);
  mx_GCOMfctB = mxDuplicateArray(empty);

  mx_MONfct   = mxDuplicateArray(empty);
  mx_MONdata  = mxDuplicateArray(empty);

  mx_MONfctB  = mxDuplicateArray(empty);
  mx_MONdataB = mxDuplicateArray(empty);  

  mxDestroyArray(empty);

  return;
}

void CVM_makePersistent()
{

  /* Make global memory persistent */
  if (cvm_Cdata != NULL) {
    mexMakeArrayPersistent(mx_data);  
    mexMakeArrayPersistent(mx_RHSfct);
    mexMakeArrayPersistent(mx_Gfct);
    mexMakeArrayPersistent(mx_QUADfct);
    mexMakeArrayPersistent(mx_SRHSfct);
    mexMakeArrayPersistent(mx_JACfct);
    mexMakeArrayPersistent(mx_PSETfct);
    mexMakeArrayPersistent(mx_PSOLfct);
    mexMakeArrayPersistent(mx_GLOCfct);
    mexMakeArrayPersistent(mx_GCOMfct);
    mexMakeArrayPersistent(mx_RHSfctB);
    mexMakeArrayPersistent(mx_QUADfctB);
    mexMakeArrayPersistent(mx_JACfctB);
    mexMakeArrayPersistent(mx_PSETfctB);
    mexMakeArrayPersistent(mx_PSOLfctB);
    mexMakeArrayPersistent(mx_GLOCfctB);
    mexMakeArrayPersistent(mx_GCOMfctB);
    mexMakeArrayPersistent(mx_MONfct);
    mexMakeArrayPersistent(mx_MONdata);  
    mexMakeArrayPersistent(mx_MONfctB);
    mexMakeArrayPersistent(mx_MONdataB);
  
    mexMakeMemoryPersistent(cvm_Cdata);
    mexMakeMemoryPersistent(cvm_Mdata);
  }

  return;
}

void CVM_final()
{  
  
  mxDestroyArray(mx_data); 
  mxDestroyArray(mx_RHSfct);
  mxDestroyArray(mx_Gfct);
  mxDestroyArray(mx_QUADfct);
  mxDestroyArray(mx_SRHSfct);
  mxDestroyArray(mx_JACfct);
  mxDestroyArray(mx_PSETfct);
  mxDestroyArray(mx_PSOLfct);
  mxDestroyArray(mx_GLOCfct);
  mxDestroyArray(mx_GCOMfct);
  
  mxDestroyArray(mx_RHSfctB);
  mxDestroyArray(mx_QUADfctB);
  mxDestroyArray(mx_JACfctB);
  mxDestroyArray(mx_PSETfctB);
  mxDestroyArray(mx_PSOLfctB);
  mxDestroyArray(mx_GLOCfctB);
  mxDestroyArray(mx_GCOMfctB);

  mxDestroyArray(mx_MONfct);
  mxDestroyArray(mx_MONdata);
  
  mxDestroyArray(mx_MONfctB);
  mxDestroyArray(mx_MONdataB);

  mxFree(cvm_Cdata);
  cvm_Cdata = NULL;
  mxFree(cvm_Mdata);
  cvm_Mdata = NULL;

}
