# Supplementary material for: STL-based Analysis of TRAIL-induced Apoptosis Challenges the Notion of Type I/Type II Cell Line Classification
Source: PLoS Comput Biol. 2013 May 9;9(5):e1003056. doi: 10.1371/journal.pcbi.1003056 (PMC3649977; doi:10.1371/journal.pcbi.1003056)
Supplement: Program S1 — Computation of STL diagrams using Breach [33] . The archive contains the freely-distributed Matlab tool Breach, an implementation of EARM1.4 in Breach, initial conditions for each of 12 cell lines used in this article, and example scripts illustrating how to generate STL phase diagrams. (ZIP) [file pcbi.1003056.s008.zip › breach/Core/cvodesTB++/src/cvmOpts.cpp]

/*
 * -----------------------------------------------------------------
 * $Revision: 1.1 $
 * $Date: 2009-06-05 16:26:09 $
 * -----------------------------------------------------------------
 * Programmer: Radu Serban @ LLNL
 * -----------------------------------------------------------------
 * Copyright (c) 2005, The Regents of the University of California.
 * Produced at the Lawrence Livermore National Laboratory.
 * All rights reserved.
 * For details, see sundials-x.y.z/src/cvodes/LICENSE.
 * -----------------------------------------------------------------
 * Option parsing functions for the CVODES Matlab interface.
 * -----------------------------------------------------------------
 */

#include <string.h>
#include <iostream>
#include "cvm.h"

using namespace std;

extern cvm_CVODESdata cvm_Cdata;  /* CVODES data */
extern booleantype cvm_quad;      /* Quadratures? */
extern booleantype cvm_asa;       /* Adjoint sensitivity? */
extern booleantype cvm_fsa;       /* forward sensitivity? */

extern cvm_MATLABdata cvm_Mdata;  /* MATLAB data */

/* 
 * ---------------------------------------------------------------------------------
 * Private constants
 * ---------------------------------------------------------------------------------
 */

#define ONE RCONST(1.0)

/*
 * ---------------------------------------------------------------------------------
 * Redability replacements
 * ---------------------------------------------------------------------------------
 */

#define N           (cvm_Cdata->N) 
#define Ns          (cvm_Cdata->Ns) 
#define Nq          (cvm_Cdata->Nq) 
#define NqB         (cvm_Cdata->NqB) 
#define Ng          (cvm_Cdata->Ng) 
#define ls          (cvm_Cdata->ls) 
#define pm          (cvm_Cdata->pm) 
#define lsB         (cvm_Cdata->lsB) 
#define pmB         (cvm_Cdata->pmB) 
#define errmsg      (cvm_Cdata->errmsg)

#define mx_QUADfct  (cvm_Mdata->mx_QUADfct)
#define mx_JACfct   (cvm_Mdata->mx_JACfct)
#define mx_PSETfct  (cvm_Mdata->mx_PSETfct)
#define mx_PSOLfct  (cvm_Mdata->mx_PSOLfct)
#define mx_GLOCfct  (cvm_Mdata->mx_GLOCfct)
#define mx_GCOMfct  (cvm_Mdata->mx_GCOMfct)
#define mx_Gfct     (cvm_Mdata->mx_Gfct)
#define mx_SRHSfct  (cvm_Mdata->mx_SRHSfct)

#define mx_QUADfctB (cvm_Mdata->mx_QUADfctB)
#define mx_JACfctB  (cvm_Mdata->mx_JACfctB)
#define mx_PSETfctB (cvm_Mdata->mx_PSETfctB)
#define mx_PSOLfctB (cvm_Mdata->mx_PSOLfctB)
#define mx_GLOCfctB (cvm_Mdata->mx_GLOCfctB)
#define mx_GCOMfctB (cvm_Mdata->mx_GCOMfctB)

#define mx_MONfct   (cvm_Mdata->mx_MONfct)
#define mx_MONdata  (cvm_Mdata->mx_MONdata)

#define mx_MONfctB  (cvm_Mdata->mx_MONfctB)
#define mx_MONdataB (cvm_Mdata->mx_MONdataB)

/*
 * ---------------------------------------------------------------------------------
 * Option handling functions
 * ---------------------------------------------------------------------------------
 */

int get_IntgrOptions(const mxArray *options, booleantype fwd,
                     int *lmm, int *iter, int *maxord, booleantype *sld,
                     long int *mxsteps,
                     int *itol, realtype *reltol, double *Sabstol, double **Vabstol,
                     double *hin, double *hmax, double *hmin, 
                     double *tstop, booleantype *tstopSet)
{
  mxArray *opt;
  char *bufval;
  int i, buflen, status, q, m, n;
  double *tmp;
  booleantype tmp_quad;

  /* Set default values */

  *lmm = CV_BDF;
  *iter = CV_NEWTON;
  *maxord = 5;

  *mxsteps = 0;

  *itol = CV_SS;
  *reltol = 1.0e-3;
  *Sabstol = 1.0e-6;
  *Vabstol = NULL;

  *hin = 0.0;
  *hmax = 0.0;
  *hmin = 0.0;
  *tstopSet = FALSE;
  *sld = FALSE;

  tmp_quad = FALSE;

  /* Return now if options was empty */

  if (mxIsEmpty(options)) return(0);

  /* Tolerances */

  opt = mxGetField(options,0,"RelTol");
  if ( !mxIsEmpty(opt) ) {
    *reltol = *mxGetPr(opt);
    if (*reltol < 0.0 )
      mexErrMsgTxt("RelTol is negative.");
  }

  opt = mxGetField(options,0,"AbsTol");
  if ( !mxIsEmpty(opt) ) {
    m = mxGetM(opt);
    n = mxGetN(opt);
    if ( (n != 1) && (m != 1) )
      mexErrMsgTxt("AbsTol is not a scalar or a vector.");
    if ( m > n ) n = m;
    tmp = mxGetPr(opt);
    if (n == 1) {
      *itol = CV_SS;
      *Sabstol = *tmp;
      if (*Sabstol < 0.0)
        mexErrMsgTxt("AbsTol is negative.");
    } else if (n == N) {
      *itol = CV_SV;
      *Vabstol = (double *) malloc(N*sizeof(double));
      for(i=0;i<N;i++) {
        (*Vabstol)[i] = tmp[i];
        if (tmp[i] < 0.0)
          mexErrMsgTxt("AbsTol has a negative component.");
      }
    } else {
      mexErrMsgTxt("AbsTol does not contain N elements.");
    }
  }

  /* LMM */

  opt = mxGetField(options,0,"LMM");
  if ( !mxIsEmpty(opt) ) {
    buflen = mxGetM(opt) * mxGetN(opt) + 1;
    bufval = (char*) mxCalloc(buflen, sizeof(char));
    status = mxGetString(opt, bufval, buflen);
    if(status != 0)
      mexErrMsgTxt("Cannot parse LMM.");
    if(!strcmp(bufval,"Adams")) {*lmm = CV_ADAMS; *maxord = 12;}
    else if(!strcmp(bufval,"BDF")) {*lmm = CV_BDF; *maxord = 5;}
    else mexErrMsgTxt("LMM has an illegal value.");
  }

  /* ITER */
  
  opt = mxGetField(options,0,"NonlinearSolver");
  if ( !mxIsEmpty(opt) ) {
    buflen = mxGetM(opt) * mxGetN(opt) + 1;
    bufval = (char*) mxCalloc(buflen, sizeof(char));
    status = mxGetString(opt, bufval, buflen);
    if(status != 0)
      mexErrMsgTxt("Cannot parse NonlinearSolver.");
    if(!strcmp(bufval,"Functional")) *iter = CV_FUNCTIONAL;
    else if(!strcmp(bufval,"Newton")) *iter = CV_NEWTON;
    else mexErrMsgTxt("NonlinearSolver has an illegal value.");
  }
    
  /* Maximum number of steps */

  opt = mxGetField(options,0,"MaxNumSteps");
  if ( !mxIsEmpty(opt) ) {
    *mxsteps = (int)*mxGetPr(opt);
    if (*mxsteps < 0)
      mexErrMsgTxt("MaxNumSteps is negative.");
  }

  /* Maximum order */
  
  opt = mxGetField(options,0,"MaxOrder");
  if ( !mxIsEmpty(opt) ) {
    q = (int)*mxGetPr(opt);
    if (q <= 0)
      mexErrMsgTxt("MaxOrder must be positive.");
    if (q > *maxord)
      mexErrMsgTxt("MaxOrder is too large for the Method specified.");
    *maxord = q;
  }

  /* Initial step size */

  opt = mxGetField(options,0,"InitialStep");
  if ( !mxIsEmpty(opt) ) {
    *hin = *mxGetPr(opt);
  }

  /* Maximum step size */

  opt = mxGetField(options,0,"MaxStep");
  if ( !mxIsEmpty(opt) ) {
    tmp = mxGetPr(opt);
    if (*tmp < 0.0)
      mexErrMsgTxt("MaxStep is negative.");
    if ( mxIsInf(*tmp) )
      *hmax = 0.0;
    else
      *hmax = *tmp;
  }

  /* Minimum step size */

  opt = mxGetField(options,0,"MinStep");
  if ( !mxIsEmpty(opt) ) {
    *hmin = *mxGetPr(opt);
    if (*hmin < 0.0)
      mexErrMsgTxt("MinStep is negative.");
  }

  /* Stopping time */

  opt = mxGetField(options,0,"StopTime");
  if ( !mxIsEmpty(opt) ) {
    *tstop = *mxGetPr(opt);
    *tstopSet = TRUE;
  }

  /* Stability Limit Detection */

  opt = mxGetField(options,0,"StabilityLimDet");
  if ( !mxIsEmpty(opt) ) {
    buflen = mxGetM(opt) * mxGetN(opt) + 1;
    bufval = (char*) mxCalloc(buflen, sizeof(char));
    status = mxGetString(opt, bufval, buflen);
    if(status != 0) 
      mexErrMsgTxt("Cannot parse StabilityLimDet.");
    if(!strcmp(bufval,"on")) *sld = TRUE;
    else if(!strcmp(bufval,"off")) *sld = FALSE;
    else mexErrMsgTxt("StabilityLimDet has an illegal value.");
  }

  /* Options interpreted only for forward phase */

  if (fwd) {

    /* Number of root functions */
    opt = mxGetField(options,0,"NumRoots");
    if ( !mxIsEmpty(opt) ) {
      Ng = (int)*mxGetPr(opt);
      if (Ng < 0)
        mexErrMsgTxt("NumRoots is negative.");
      if (Ng > 0) {
        /* Roots function */
        opt = mxGetField(options,0,"RootsFn");
        if ( !mxIsEmpty(opt) ) {
          mxDestroyArray(mx_Gfct);
          mx_Gfct = mxDuplicateArray(opt);
        } else {
          mexErrMsgTxt("RootsFn required for NumRoots > 0");
        }
      }
    }

  }

  /* Quadratures? */

  opt = mxGetField(options,0,"Quadratures");
  if ( !mxIsEmpty(opt) ) {
    buflen = mxGetM(opt) * mxGetN(opt) + 1;
    bufval = (char*) mxCalloc(buflen, sizeof(char));
    status = mxGetString(opt, bufval, buflen);
    if(status != 0)
      mexErrMsgTxt("Cannot parse Quadratures.");
    if(!strcmp(bufval,"on")) tmp_quad = TRUE;
    else if(!strcmp(bufval,"off")) tmp_quad = FALSE;
    else mexErrMsgTxt("Quadratures has an illegal value.");
  }

  if (fwd) cvm_quad  = tmp_quad;
  else     cvm_quadB = tmp_quad;

  /* Monitor? */

  opt = mxGetField(options,0,"MonitorFn");
  if ( !mxIsEmpty(opt) ) {
    if (fwd) {
      cvm_mon = TRUE;
      mxDestroyArray(mx_MONfct);
      mx_MONfct = mxDuplicateArray(opt);
    } else {
      cvm_monB = TRUE;
      mxDestroyArray(mx_MONfctB);
      mx_MONfctB = mxDuplicateArray(opt);
    }
    opt = mxGetField(options,0,"MonitorData");
    if ( !mxIsEmpty(opt) ) {
      if (fwd) {
        mxDestroyArray(mx_MONdata);
        mx_MONdata  = mxDuplicateArray(opt);
      } else {
        mxDestroyArray(mx_MONdataB);
        mx_MONdataB = mxDuplicateArray(opt);
      }
    }
  }

  /* Post error messages? */
  opt = mxGetField(options,0,"ErrMessages");
  if ( !mxIsEmpty(opt) ) {
    buflen = mxGetM(opt) * mxGetN(opt) + 1;
    bufval = (char*) mxCalloc(buflen, sizeof(char));
    status = mxGetString(opt, bufval, buflen);
    if(status != 0)
      mexErrMsgTxt("Canot parse ErrMessages.");
    if(!strcmp(bufval,"on")) {
      errmsg = TRUE;
    } else if(!strcmp(bufval,"off")) {
      errmsg = FALSE;
    } else {
      mexErrMsgTxt("ErrMessages has an illegal value.");
    }
  }

  /* We made it here without problems */

  return(0);
}


int get_LinSolvOptions(const mxArray *options, booleantype fwd,
                       int *mupper, int *mlower,
                       int *mudq, int *mldq, double *dqrely,
                       int *ptype, int *gstype, int *maxl)
{
  mxArray *opt;
  char *bufval;
  int buflen, status, tmp_ls, tmp_pm;
  
  *mupper = 0;
  *mlower = 0;

  *mudq = 0;
  *mldq = 0;
  *dqrely = 0.0;

  *ptype = PREC_NONE;
  *gstype = MODIFIED_GS;
  *maxl = 0;

  tmp_ls = LS_DENSE;
  tmp_pm = PM_NONE;

  /* Return now if options was empty */

  if (mxIsEmpty(options)) return(0);

  /* Linear solver type */

  opt = mxGetField(options,0,"LinearSolver");
  if ( !mxIsEmpty(opt) ) {
    buflen = mxGetM(opt) * mxGetN(opt) + 1;
    bufval = (char*) mxCalloc(buflen, sizeof(char));
    status = mxGetString(opt, bufval, buflen);
    if(status != 0) 
      mexErrMsgTxt("Cannot parse LinearSolver.");
    if(!strcmp(bufval,"Diag")) tmp_ls = LS_DIAG;
    else if(!strcmp(bufval,"Band")) tmp_ls = LS_BAND;
    else if(!strcmp(bufval,"GMRES")) tmp_ls = LS_SPGMR;
    else if(!strcmp(bufval,"BiCGStab")) tmp_ls = LS_SPBCG;
    else if(!strcmp(bufval,"TFQMR")) tmp_ls = LS_SPTFQMR;
    else if(!strcmp(bufval,"Dense")) tmp_ls = LS_DENSE;
    else mexErrMsgTxt("LinearSolver has an illegal value.");

    if (fwd) ls  = tmp_ls;
    else     lsB = tmp_ls;
  }
  
  /* Jacobian function */

  opt = mxGetField(options,0,"JacobianFn");
  if ( !mxIsEmpty(opt) ) {
    if (fwd) {
      mxDestroyArray(mx_JACfct);
      mx_JACfct  = mxDuplicateArray(opt);
    } else {
      mxDestroyArray(mx_JACfctB);
      mx_JACfctB = mxDuplicateArray(opt);
    }
  }

  /* Band linear solver */

  if (tmp_ls==LS_BAND) {

    opt = mxGetField(options,0,"UpperBwidth");
    if ( !mxIsEmpty(opt) )
      *mupper = (int)*mxGetPr(opt);
    
    opt = mxGetField(options,0,"LowerBwidth");
    if ( !mxIsEmpty(opt) )
      *mlower = (int)*mxGetPr(opt);

  }

  /* SPGMR linear solver options */
  
  if (tmp_ls==LS_SPGMR) {

    /* Type of Gram-Schmidt procedure */

    opt = mxGetField(options,0,"GramSchmidtType");
    if ( !mxIsEmpty(opt) ) {
      buflen = mxGetM(opt) * mxGetN(opt) + 1;
      bufval = (char*) mxCalloc(buflen, sizeof(char));
      status = mxGetString(opt, bufval, buflen);
      if(status != 0)
        mexErrMsgTxt("Cannot parse GramSchmidtType.");
      if(!strcmp(bufval,"Classical")) *gstype = CLASSICAL_GS;
      else if(!strcmp(bufval,"Modified")) *gstype = MODIFIED_GS;
      else mexErrMsgTxt("GramSchmidtType has an illegal value.");
    }

  }

  /* SPILS linear solver options */

  if ( (tmp_ls==LS_SPGMR) || (tmp_ls==LS_SPBCG) || (tmp_ls==LS_SPTFQMR) ) {

    /* Max. dimension of Krylov subspace */

    opt = mxGetField(options,0,"KrylovMaxDim");
    if ( !mxIsEmpty(opt) ) {
      *maxl = (int)*mxGetPr(opt);
      if (*maxl < 0) 
        mexErrMsgTxt("KrylovMaxDim is negative.");
    }

    /* Preconditioning type */

    opt = mxGetField(options,0,"PrecType");
    if ( !mxIsEmpty(opt) ) {
      buflen = mxGetM(opt) * mxGetN(opt) + 1;
      bufval =(char*) mxCalloc(buflen, sizeof(char));
      status = mxGetString(opt, bufval, buflen);
      if(status != 0)
        mexErrMsgTxt("Cannot parse PrecType.");
      if(!strcmp(bufval,"Left")) *ptype = PREC_LEFT;
      else if(!strcmp(bufval,"Right")) *ptype = PREC_RIGHT;
      else if(!strcmp(bufval,"Both")) *ptype = PREC_BOTH;
      else if(!strcmp(bufval,"None")) *ptype = PREC_NONE;
      else mexErrMsgTxt("PrecType has an illegal value.");
    }

    /* User defined precoditioning */

    opt = mxGetField(options,0,"PrecSetupFn");
    if ( !mxIsEmpty(opt) ) {
      if (fwd) {
        mxDestroyArray(mx_PSETfct);
        mx_PSETfct  = mxDuplicateArray(opt);
      } else {
        mxDestroyArray(mx_PSETfctB);
        mx_PSETfctB = mxDuplicateArray(opt);
      }
    }

    opt = mxGetField(options,0,"PrecSolveFn");
    if ( !mxIsEmpty(opt) ) {
      if (fwd) {
        mxDestroyArray(mx_PSOLfct);
        mx_PSOLfct  = mxDuplicateArray(opt);
      } else {
        mxDestroyArray(mx_PSOLfctB);
        mx_PSOLfctB = mxDuplicateArray(opt);
      }    
    }

    /* Preconditioner module */
  
    opt = mxGetField(options,0,"PrecModule");
    if ( !mxIsEmpty(opt) ) {
      buflen = mxGetM(opt) * mxGetN(opt) + 1;
      bufval =(char*) mxCalloc(buflen, sizeof(char));
      status = mxGetString(opt, bufval, buflen);
      if(status != 0)
        mexErrMsgTxt("Cannot parse PrecModule.");
      if(!strcmp(bufval,"BandPre")) tmp_pm = PM_BANDPRE;
      else if(!strcmp(bufval,"BBDPre")) tmp_pm = PM_BBDPRE;
      else if(!strcmp(bufval,"UserDefined")) tmp_pm = PM_NONE;
      else mexErrMsgTxt("PrecModule has an illegal value.");
      
      if (fwd) pm  = tmp_pm;
      else     pmB = tmp_pm;
    }

    if (tmp_pm != PM_NONE) {
    
      opt = mxGetField(options,0,"UpperBwidth");
      if ( !mxIsEmpty(opt) )
        *mupper = (int)*mxGetPr(opt);
      
      opt = mxGetField(options,0,"LowerBwidth");
      if ( !mxIsEmpty(opt) )
        *mlower = (int)*mxGetPr(opt);
      
    }

    if (tmp_pm == PM_BBDPRE) {
      
      opt = mxGetField(options,0,"UpperBwidthDQ");
      if ( !mxIsEmpty(opt) )
        *mudq = (int)*mxGetPr(opt);

      opt = mxGetField(options,0,"LowerBwidthDQ");
      if ( !mxIsEmpty(opt) )
        *mldq = (int)*mxGetPr(opt);

      opt = mxGetField(options,0,"GlocalFn");
      if ( !mxIsEmpty(opt) ) {
        if (fwd) {
          mxDestroyArray(mx_GLOCfct);
          mx_GLOCfct  = mxDuplicateArray(opt);
        } else {
          mxDestroyArray(mx_GLOCfctB);
          mx_GLOCfctB = mxDuplicateArray(opt);
        }
      } else { 
        mexErrMsgTxt("GlocalFn required for BBD preconditioner.");
      }      

      opt = mxGetField(options,0,"GcommFn");
      if ( !mxIsEmpty(opt) ) {
        if (fwd) {
          mxDestroyArray(mx_GCOMfct);
          mx_GCOMfct  = mxDuplicateArray(opt);
        } else {
          mxDestroyArray(mx_GCOMfctB);
          mx_GCOMfctB = mxDuplicateArray(opt);
        }
      }
    }

  }

  
  /* We made it here without problems */

  return(0);

}


int get_QuadOptions(const mxArray *options, booleantype fwd,
                    double **yQ0, booleantype *errconQ,
                    int *itolQ, double *reltolQ, double *SabstolQ, double **VabstolQ)
{
  mxArray *opt;
  char *bufval;
  int tmp_Nq, i, buflen, status, m, n;
  double *tmp;

  tmp_Nq = 0;
  *yQ0 = NULL;

  *errconQ = FALSE;
  *itolQ = CV_SS;
  *reltolQ = 1.0e-4;
  *SabstolQ = 1.0e-6;
  *VabstolQ = NULL;

  /* Return now if options was empty */

  if (mxIsEmpty(options)) return(0);

  /* Initial conditions for quadratures */

  opt = mxGetField(options,0,"QuadInitCond");
  if ( !mxIsEmpty(opt) ) {
    m = mxGetM(opt);
    n = mxGetN(opt);
    if ( (n != 1) && (m != 1) )
      mexErrMsgTxt("QuadInitCond is not a vector.");
    if ( n > m ) tmp_Nq = n;
    else         tmp_Nq = m;
    tmp = mxGetPr(opt);
    *yQ0 = (double *)malloc((tmp_Nq)*sizeof(double));
    for(i=0;i<tmp_Nq;i++) 
      (*yQ0)[i] = tmp[i];
  } else {
    mexErrMsgTxt("QuadInitCond required for quadrature integration.");
  }

  if (fwd) Nq  = tmp_Nq;
  else     NqB = tmp_Nq;

  /* Quadrature function */

  opt = mxGetField(options,0,"QuadRhsFn");
  if ( !mxIsEmpty(opt) ) {
    if (fwd) {
      mxDestroyArray(mx_QUADfct);
      mx_QUADfct  = mxDuplicateArray(opt);
    } else {
      mxDestroyArray(mx_QUADfctB);
      mx_QUADfctB = mxDuplicateArray(opt);
    }
  } else {
    mexErrMsgTxt("QuadRhsFn required for quadrature integration.");
  }

  /* Quadrature error control and tolerances */

  opt = mxGetField(options,0,"QuadErrControl");
  if ( !mxIsEmpty(opt) ) {
    buflen = mxGetM(opt) * mxGetN(opt) + 1;
    bufval = (char*)mxCalloc(buflen, sizeof(char));
    status = mxGetString(opt, bufval, buflen);
    if(status != 0)
      mexErrMsgTxt("Canot parse QuadErrControl.");
    if(!strcmp(bufval,"on")) {
      *errconQ = TRUE;
      opt = mxGetField(options,0,"QuadRelTol");
      if ( !mxIsEmpty(opt) ) {
        *reltolQ = *mxGetPr(opt);
        if (*reltolQ < 0.0)
          mexErrMsgTxt("QuadRelTol is negative.");
      } 
      opt = mxGetField(options,0,"QuadAbsTol");
      if ( !mxIsEmpty(opt) ) {
        m = mxGetN(opt);
        n = mxGetM(opt);
        if ( (n != 1) && (m != 1) )
          mexErrMsgTxt("QuadAbsTol is not a scalar or a vector.");
        if ( m > n ) n = m;
        tmp = mxGetPr(opt);
        if (n == 1) {
          *itolQ = CV_SS;
          *SabstolQ = *tmp;
          if (*SabstolQ < 0.0)
            mexErrMsgTxt("QuadAbsTol is negative.");
        } else if (n == tmp_Nq) {
          *itolQ = CV_SV;
          *VabstolQ = (double *)malloc(tmp_Nq*sizeof(double));
          for(i=0;i<tmp_Nq;i++) {
            (*VabstolQ)[i] = tmp[i];
            if (tmp[i] < 0.0)
              mexErrMsgTxt("QuadAbsTol has a negative component.");
          }
        } else {
          mexErrMsgTxt("QuadAbsTol does not contain Nq elements.");
        }
      }
    } else if(!strcmp(bufval,"off")) {
      *errconQ = FALSE;
    } else {
      mexErrMsgTxt("QuadErrControl has an illegal value.");
    }
  }

  /* We made it here without problems */

  return(0);
}

int get_FSAOptions(const mxArray *options, 
                   char **pfield_name, int **plist, double **pbar,
                   booleantype *userSRHS, int *dqtype, double *rho,
                   booleantype *errconS, int *itolS, double *reltolS, 
                   double **SabstolS, double **VabstolS)
{
  mxArray *opt;
  char *bufval;
  int i, is, m, n, buflen, status, this_plist;
  double *tmp;

  /* Set default values */

  *userSRHS = FALSE;
  *errconS = TRUE;

  *dqtype = CV_CENTERED;
  *rho = 0.0;

  *itolS = CV_EE;
  *SabstolS = NULL;
  *VabstolS = NULL;

  *pfield_name = NULL;
  *plist = NULL;
  *pbar  = NULL;

  /* Return now if options was empty */

  if (mxIsEmpty(options)) return(0);

  /* Field name in data structure for params. */

  opt = mxGetField(options,0,"ParamField");
  if ( !mxIsEmpty(opt) ) {
    buflen = mxGetM(opt) * mxGetN(opt) + 1;
    bufval = (char*) mxCalloc(buflen, sizeof(char));
    status = mxGetString(opt, bufval, buflen);
    if(status != 0)
      mexErrMsgTxt("Could not parse ParamField.");
    *pfield_name = (char*) mxCalloc(buflen, sizeof(char));
    strcpy((*pfield_name), bufval);
  }  

  /* PLIST */

  opt = mxGetField(options,0,"ParamList");
  if ( !mxIsEmpty(opt) ) {
    tmp = mxGetPr(opt);
    m = mxGetM(opt);
    n = mxGetN(opt);
    if ( (n != 1) && (m != 1) )
      mexErrMsgTxt("ParamList is not a vector.");
    if (m > n) n = m;
    if ( n != Ns)
      mexErrMsgTxt("ParamList does not contain Ns elements.");
    *plist = (int *) malloc(Ns*sizeof(int));
    for (is=0;is<Ns;is++) {
      this_plist = (int) tmp[is];
      if (this_plist <= 0)
        mexErrMsgTxt("ParamList must contain only positive integers.");
      (*plist)[is] = this_plist - 1;
    }
  }

  /* PBAR */

  opt = mxGetField(options,0,"ParamScales");
  if ( !mxIsEmpty(opt) ) {
    m = mxGetM(opt);
    n = mxGetN(opt);
    if ( (n != 1) && (m != 1) )
      mexErrMsgTxt("ParamScales is not a vector.");
    if ( m > n ) n = m;
    if ( n != Ns)
      mexErrMsgTxt("ParamScales does not contain Ns elements.");
    tmp = mxGetPr(opt);
    *pbar = (double *) malloc(Ns*sizeof(double));
    for(i=0;i<Ns;i++)
      (*pbar)[i] = tmp[i];
  }

  /* DQtype and DQparam */

  opt = mxGetField(options,0,"SensDQtype");
  if ( !mxIsEmpty(opt) ) {
    buflen = mxGetM(opt) * mxGetN(opt) + 1;
    bufval = (char*) mxCalloc(buflen, sizeof(char));
    status = mxGetString(opt, bufval, buflen);
    if(status != 0)
      mexErrMsgTxt("Cannot parse SensDQtype.");
    if(!strcmp(bufval,"Centered")) *dqtype = CV_CENTERED;
    else if(!strcmp(bufval,"Forward")) *dqtype = CV_FORWARD;
    else mexErrMsgTxt("SensDQtype has an illegal value.");
  }
  

  opt = mxGetField(options,0,"SensDQparam");
  if ( !mxIsEmpty(opt) )
    *rho = *mxGetPr(opt);

  /* Error control */

  opt = mxGetField(options,0,"SensErrControl");
  if ( !mxIsEmpty(opt) ) {
    buflen = mxGetM(opt) * mxGetN(opt) + 1;
    bufval = (char*) mxCalloc(buflen, sizeof(char));
    status = mxGetString(opt, bufval, buflen);
    if(status != 0)
      mexErrMsgTxt("Canot parse SensErrControl.");
    if(!strcmp(bufval,"off")) *errconS = FALSE;
    else if(!strcmp(bufval,"on")) *errconS = TRUE;
    else mexErrMsgTxt("FSAErrControl has an illegal value.");
  }

  /* Tolerances */
  
  opt = mxGetField(options,0,"SensRelTol");

  if ( !mxIsEmpty(opt) ) {
    *reltolS = *mxGetPr(opt);
    if (*reltolS < 0.0)
      mexErrMsgTxt("SensRelTol is negative.");
    opt = mxGetField(options,0,"SensAbsTol");
    if ( !mxIsEmpty(opt) ) {
      m = mxGetM(opt);
      n = mxGetN(opt);
      if ( (m == 1) && (n == Ns) ) {
        *itolS = CV_SS;
        tmp = mxGetPr(opt);
        *SabstolS = (double *) malloc(Ns*sizeof(double));
        for (is=0; is<Ns; is++) {
          (*SabstolS)[is] = tmp[is];
          if ( tmp[is] < 0.0 )
            mexErrMsgTxt("SensAbsTol has a negative component.");
        }
      } else if ( (m == N) && (n == Ns) ) {
        *itolS = CV_SV;
        tmp = mxGetPr(opt);
        *VabstolS = (double *)malloc(Ns*N*sizeof(double));
        for (i=0; i<Ns*N; i++) {
          (*VabstolS)[i] = tmp[i];
          if ( tmp[i] < 0.0 )
            mexErrMsgTxt("SensAbsTol has a negative component.");
        }
      } else {
        mexErrMsgTxt("SensAbsTol must be either a 1xNs vector or a NxNs matrix.");
      }
    } else {
      *itolS = CV_EE;
    }
  }

  /* Sensitivity RHS function type */

  opt = mxGetField(options,0,"SensRhsFn");
  if ( !mxIsEmpty(opt) ) {
    *userSRHS = TRUE;
    mxDestroyArray(mx_SRHSfct);      
    mx_SRHSfct = mxDuplicateArray(opt);
  } 

  /* We made it here without problems */

  return(0);

}
