# Supplementary material for: STL-based Analysis of TRAIL-induced Apoptosis Challenges the Notion of Type I/Type II Cell Line Classification
Source: PLoS Comput Biol. 2013 May 9;9(5):e1003056. doi: 10.1371/journal.pcbi.1003056 (PMC3649977; doi:10.1371/journal.pcbi.1003056)
Supplement: Program S1 — Computation of STL diagrams using Breach [33] . The archive contains the freely-distributed Matlab tool Breach, an implementation of EARM1.4 in Breach, initial conditions for each of 12 cell lines used in this article, and example scripts illustrating how to generate STL phase diagrams. (ZIP) [file pcbi.1003056.s008.zip › breach/Core/cvodesTB++/src/cvmWrap.cpp]

/*
 * -----------------------------------------------------------------
 * $Revision: 1.1 $
 * $Date: 2009-06-05 16:26:09 $
 * -----------------------------------------------------------------
 * Programmer: Radu Serban @ LLNL
 * -----------------------------------------------------------------
 * Copyright (c) 2005, The Regents of the University of California.
 * Produced at the Lawrence Livermore National Laboratory.
 * All rights reserved.
 * For details, see sundials-x.y.z/src/cvodes/LICENSE.
 * -----------------------------------------------------------------
 * CVODES wrapper functions.
 * -----------------------------------------------------------------
 */

#include "cvm.h"
#include "nvm.h"

static void UpdateUserData(mxArray *mx_data);
static void UpdateMonitorData(mxArray *mx_data);
static void UpdateMonitorDataB(mxArray *mx_data);

/* - Modif : already defined in cvm.cpp ---------------
/* booleantype cvm_quad;      /* Forward quadratures? */
/* boo/leantype cvm_quadB;     /* Backward quadratures? */
/* booleantype cvm_asa;       /* Adjoint sensitivity? */
/* booleantype cvm_fsa;       /* Forward sensitivity? */
/*-------------------------------------------------*/

/*
 * ---------------------------------------------------------------------------------
 * Redability replacements
 * ---------------------------------------------------------------------------------
 */

#define N           (cvm_Cdata->N) 
#define Nq          (cvm_Cdata->Nq) 
#define Ng          (cvm_Cdata->Ng) 
#define Ns          (cvm_Cdata->Ns) 
#define Nd          (cvm_Cdata->Nd) 
#define Nc          (cvm_Cdata->Nc) 
#define ls          (cvm_Cdata->ls) 
#define pm          (cvm_Cdata->pm) 
#define ism         (cvm_Cdata->ism) 
#define NB          (cvm_Cdata->NB) 
#define NqB         (cvm_Cdata->NqB) 
#define lsB         (cvm_Cdata->lsB) 
#define pmB         (cvm_Cdata->pmB) 
#define errmsg      (cvm_Cdata->errmsg)

#define mx_data     (cvm_Mdata->mx_data)

#define mx_RHSfct   (cvm_Mdata->mx_RHSfct)
#define mx_QUADfct  (cvm_Mdata->mx_QUADfct)
#define mx_JACfct   (cvm_Mdata->mx_JACfct)
#define mx_PSETfct  (cvm_Mdata->mx_PSETfct)
#define mx_PSOLfct  (cvm_Mdata->mx_PSOLfct)
#define mx_GLOCfct  (cvm_Mdata->mx_GLOCfct)
#define mx_GCOMfct  (cvm_Mdata->mx_GCOMfct)
#define mx_Gfct     (cvm_Mdata->mx_Gfct)
#define mx_SRHSfct  (cvm_Mdata->mx_SRHSfct)

#define mx_RHSfctB  (cvm_Mdata->mx_RHSfctB)
#define mx_QUADfctB (cvm_Mdata->mx_QUADfctB)
#define mx_JACfctB  (cvm_Mdata->mx_JACfctB)
#define mx_PSETfctB (cvm_Mdata->mx_PSETfctB)
#define mx_PSOLfctB (cvm_Mdata->mx_PSOLfctB)
#define mx_GLOCfctB (cvm_Mdata->mx_GLOCfctB)
#define mx_GCOMfctB (cvm_Mdata->mx_GCOMfctB)

#define mx_MONfct   (cvm_Mdata->mx_MONfct)
#define mx_MONdata  (cvm_Mdata->mx_MONdata)

#define mx_MONfctB  (cvm_Mdata->mx_MONfctB)
#define mx_MONdataB (cvm_Mdata->mx_MONdataB)


/*
 * ---------------------------------------------------------------------------------
 * Error handler
 * ---------------------------------------------------------------------------------
 */

void mtlb_CVodeErrHandler(int error_code, 
                          const char *module, const char *function, 
                          char *msg, void *eh_data)
{
  char err_type[10];

  if (!errmsg) return;

  if (error_code == CV_WARNING)
    sprintf(err_type,"WARNING");
  else
    sprintf(err_type,"ERROR");

  mexPrintf("\n[%s %s]  %s\n",module,err_type,function);
  mexPrintf("  %s\n\n",msg);

  return;
}

/*
 * ---------------------------------------------------------------------------------
 * Wrapper functions
 * ---------------------------------------------------------------------------------
 */

int mtlb_CVodeRhs(realtype t, N_Vector y, N_Vector yd, void *f_data)
{
  mxArray *mx_in[5], *mx_out[3];
  int ret;

  /* Inputs to the Matlab function */
  mx_in[0] = mxCreateDoubleScalar(1.0);        /* type=1: forward ODE */
  mx_in[1] = mxCreateDoubleScalar(t);          /* current t */
  mx_in[2] = mxCreateDoubleMatrix(N,1,mxREAL); /* current y */
  mx_in[3] = mx_RHSfct;                        /* matlab function handle */ 
  mx_in[4] = mx_data;                          /* matlab user data */

  /* Call matlab wrapper */
  GetData(y, mxGetPr(mx_in[2]), N);

  mexCallMATLAB(3,mx_out,5,mx_in,"cvm_rhs");

  PutData(yd, mxGetPr(mx_out[0]), N);
  ret = (int)*mxGetPr(mx_out[1]);

  if (!mxIsEmpty(mx_out[2])) {
    UpdateUserData(mx_out[2]);
  }

  /* Free temporary space */
  mxDestroyArray(mx_in[0]);
  mxDestroyArray(mx_in[1]);
  mxDestroyArray(mx_in[2]);
  mxDestroyArray(mx_out[0]);
  mxDestroyArray(mx_out[1]);
  mxDestroyArray(mx_out[2]);

  return(ret);
}

int mtlb_CVodeQUADfct(realtype t, N_Vector y, N_Vector yQd, void *fQ_data)
{
  mxArray *mx_in[5], *mx_out[3];
  int ret;

  /* Inputs to the Matlab function */
  mx_in[0] = mxCreateDoubleScalar(1.0);        /* type=1: forward ODE */
  mx_in[1] = mxCreateDoubleScalar(t);          /* current t */
  mx_in[2] = mxCreateDoubleMatrix(N,1,mxREAL); /* current y */
  mx_in[3] = mx_QUADfct;                       /* matlab function handle */ 
  mx_in[4] = mx_data;                          /* matlab user data */

  /* Call matlab wrapper */
  GetData(y, mxGetPr(mx_in[2]), N);

  mexCallMATLAB(3,mx_out,5,mx_in,"cvm_rhsQ");

  PutData(yQd, mxGetPr(mx_out[0]), Nq);
  ret = (int)*mxGetPr(mx_out[1]);

  if (!mxIsEmpty(mx_out[2])) {
    UpdateUserData(mx_out[2]);
  }

  /* Free temporary space */
  mxDestroyArray(mx_in[0]);
  mxDestroyArray(mx_in[1]);
  mxDestroyArray(mx_in[2]);
  mxDestroyArray(mx_out[0]);
  mxDestroyArray(mx_out[1]);
  mxDestroyArray(mx_out[2]);

  return(ret);
}

int mtlb_CVodeGfct(realtype t, N_Vector y, double *g, void *g_data)
{
  double *gdata;
  int i, ret;
  mxArray *mx_in[4], *mx_out[3];
  
  /* Inputs to the Matlab function */
  mx_in[0] = mxCreateDoubleScalar(t);          /* current t */
  mx_in[1] = mxCreateDoubleMatrix(N,1,mxREAL); /* current y */
  mx_in[2] = mx_Gfct;                          /* matlab function handle */
  mx_in[3] = mx_data;                          /* matlab user data */
  
  /* Call matlab wrapper */
  GetData(y, mxGetPr(mx_in[1]), N);

  mexCallMATLAB(3,mx_out,4,mx_in,"cvm_root");

  gdata = mxGetPr(mx_out[0]);
  for (i=0;i<Ng;i++) g[i] = gdata[i];

  ret = (int)*mxGetPr(mx_out[1]);

  if (!mxIsEmpty(mx_out[2])) {
    UpdateUserData(mx_out[2]);
  }

  /* Free temporary space */
  mxDestroyArray(mx_in[0]);
  mxDestroyArray(mx_in[1]);
  mxDestroyArray(mx_out[0]);
  mxDestroyArray(mx_out[1]);
  mxDestroyArray(mx_out[2]);

  return(ret);
}


int mtlb_CVodeDenseJac(long int Neq, DenseMat J, realtype t,
                       N_Vector y, N_Vector fy, void *jac_data,
                       N_Vector tmp1, N_Vector tmp2, N_Vector tmp3)
{
  double *J_data;
  long int i;
  int ret;
  mxArray *mx_in[6], *mx_out[3];

  /* Inputs to the Matlab function */
  mx_in[0] = mxCreateDoubleScalar(1.0);         /* type=1: forward ODE */
  mx_in[1] = mxCreateDoubleScalar(t);           /* current t */  
  mx_in[2] = mxCreateDoubleMatrix(N,1,mxREAL);  /* current y */
  mx_in[3] = mxCreateDoubleMatrix(N,1,mxREAL);  /* current fy */
  mx_in[4] = mx_JACfct;                         /* matlab function handle */
  mx_in[5] = mx_data;                           /* matlab user data */
  
  /* Call matlab wrapper */
  GetData(y, mxGetPr(mx_in[2]), N);
  GetData(fy, mxGetPr(mx_in[3]), N);

  mexCallMATLAB(3,mx_out,6,mx_in,"cvm_djac");

  /* Extract data */
  J_data = mxGetPr(mx_out[0]);
  for (i=0;i<N;i++)
    memcpy(DENSE_COL(J,i), J_data + i*N, N*sizeof(double));

  ret = (int)*mxGetPr(mx_out[1]);

  if (!mxIsEmpty(mx_out[2])) {
    UpdateUserData(mx_out[2]);
  }

  /* Free temporary space */
  mxDestroyArray(mx_in[0]);
  mxDestroyArray(mx_in[1]);
  mxDestroyArray(mx_in[2]);
  mxDestroyArray(mx_in[3]);
  mxDestroyArray(mx_out[0]);
  mxDestroyArray(mx_out[1]);
  mxDestroyArray(mx_out[2]);

  return(ret);
}

int mtlb_CVodeBandJac(long int Neq, long int mupper, long int mlower,
                      BandMat J, realtype t,
                      N_Vector y, N_Vector fy, void *jac_data,
                      N_Vector tmp1, N_Vector tmp2, N_Vector tmp3)
{
  double *J_data;
  long int eband, i;
  int ret;
  mxArray *mx_in[6], *mx_out[3];

  /* Inputs to the Matlab function */
  mx_in[0] = mxCreateDoubleScalar(1.0);         /* type=1: forward ODE */
  mx_in[1] = mxCreateDoubleScalar(t);           /* current t */
  mx_in[2] = mxCreateDoubleMatrix(N,1,mxREAL);  /* current y */
  mx_in[3] = mxCreateDoubleMatrix(N,1,mxREAL);  /* current fy */
  mx_in[4] = mx_JACfct;                         /* matlab function handle */
  mx_in[5] = mx_data;                           /* matlab user data */
  
  /* Call matlab wrapper */
  GetData(y, mxGetPr(mx_in[2]), N);
  GetData(fy, mxGetPr(mx_in[3]), N);

  mexCallMATLAB(3,mx_out,6,mx_in,"cvm_bjac");

  /* Extract data */
  eband =  mupper + mlower + 1;
  J_data = mxGetPr(mx_out[0]);
  for (i=0;i<N;i++)
    memcpy(BAND_COL(J,i) - mupper, J_data + i*eband, eband*sizeof(double));

  ret = (int)*mxGetPr(mx_out[1]);
  
  if (!mxIsEmpty(mx_out[2])) {
    UpdateUserData(mx_out[2]);
  }

  /* Free temporary space */
  mxDestroyArray(mx_in[0]);
  mxDestroyArray(mx_in[1]);
  mxDestroyArray(mx_in[2]);
  mxDestroyArray(mx_in[3]);
  mxDestroyArray(mx_out[0]);
  mxDestroyArray(mx_out[1]);
  mxDestroyArray(mx_out[2]);

  return(ret);
}


int mtlb_CVodeSpilsJac(N_Vector v, N_Vector Jv, realtype t,
                       N_Vector y, N_Vector fy,
                       void *jac_data, N_Vector tmp)
{
  mxArray *mx_in[7], *mx_out[3];
  int ret;

  /* Inputs to the Matlab function */
  mx_in[0] = mxCreateDoubleScalar(1.0);         /* type=1: forward ODE */
  mx_in[1] = mxCreateDoubleScalar(t);           /* current t */ 
  mx_in[2] = mxCreateDoubleMatrix(N,1,mxREAL);  /* current y */
  mx_in[3] = mxCreateDoubleMatrix(N,1,mxREAL);  /* current fy */
  mx_in[4] = mxCreateDoubleMatrix(N,1,mxREAL);  /* vector v */
  mx_in[5] = mx_JACfct;                         /* matlab function handle */
  mx_in[6] = mx_data;                           /* matlab user data */
  
  /* Call matlab wrapper */
  GetData(y, mxGetPr(mx_in[2]), N);
  GetData(fy, mxGetPr(mx_in[3]), N);
  GetData(v, mxGetPr(mx_in[4]), N);

  mexCallMATLAB(3,mx_out,7,mx_in,"cvm_jtv");

  PutData(Jv, mxGetPr(mx_out[0]), N);
  ret = (int)*mxGetPr(mx_out[1]);

  if (!mxIsEmpty(mx_out[2])) {
    UpdateUserData(mx_out[2]);
  }

  /* Free temporary space */
  mxDestroyArray(mx_in[0]);
  mxDestroyArray(mx_in[1]);
  mxDestroyArray(mx_in[2]);
  mxDestroyArray(mx_in[3]);
  mxDestroyArray(mx_in[4]);
  mxDestroyArray(mx_out[0]);
  mxDestroyArray(mx_out[1]);
  mxDestroyArray(mx_out[2]);

  return(ret);
}


int mtlb_CVodeSpilsPset(realtype t, N_Vector y, N_Vector fy,
                        booleantype jok, booleantype *jcurPtr,
                        realtype gamma, void *P_data,
                        N_Vector tmp1, N_Vector tmp2,
                        N_Vector tmp3)
{
  mxArray *mx_in[8], *mx_out[3];
  int ret;

  /* Inputs to the Matlab function */
  mx_in[0] = mxCreateDoubleScalar(1.0);         /* type=1: forward ODE */
  mx_in[1] = mxCreateDoubleScalar(t);           /* current t */
  mx_in[2] = mxCreateDoubleMatrix(N,1,mxREAL);  /* current y */
  mx_in[3] = mxCreateDoubleMatrix(N,1,mxREAL);  /* current fy */
  mx_in[4] = mxCreateLogicalScalar(jok);        /* jok flag */
  mx_in[5] = mxCreateDoubleScalar(gamma);       /* gamma value */
  mx_in[6] = mx_PSETfct;                        /* matlab function handle */
  mx_in[7] = mx_data;                           /* matlab user data */
  
  /* Call matlab wrapper */
  GetData(y, mxGetPr(mx_in[2]), N);
  GetData(fy, mxGetPr(mx_in[3]), N);

  mexCallMATLAB(3,mx_out,8,mx_in,"cvm_pset");

  *jcurPtr = mxIsLogicalScalarTrue(mx_out[0]);
  ret = (int)*mxGetPr(mx_out[1]);

  if (!mxIsEmpty(mx_out[2])) {
    UpdateUserData(mx_out[2]);
  }

  /* Free temporary space */
  mxDestroyArray(mx_in[0]);
  mxDestroyArray(mx_in[1]);
  mxDestroyArray(mx_in[2]);
  mxDestroyArray(mx_in[3]);
  mxDestroyArray(mx_in[4]);
  mxDestroyArray(mx_in[5]);
  mxDestroyArray(mx_out[0]);
  mxDestroyArray(mx_out[1]);
  mxDestroyArray(mx_out[2]);

  return(ret);
}


int mtlb_CVodeSpilsPsol(realtype t, N_Vector y, N_Vector fy,
                        N_Vector r, N_Vector z,
                        realtype gamma, realtype delta,
                        int lr, void *P_data, N_Vector tmp)
{
  mxArray *mx_in[7], *mx_out[3];
  int ret;

  /* Inputs to the Matlab function */
  mx_in[0] = mxCreateDoubleScalar(1.0);        /* type=1: forward ODE */
  mx_in[1] = mxCreateDoubleScalar(t);          /* current t */   
  mx_in[2] = mxCreateDoubleMatrix(N,1,mxREAL); /* current y */
  mx_in[3] = mxCreateDoubleMatrix(N,1,mxREAL); /* current fy */
  mx_in[4] = mxCreateDoubleMatrix(N,1,mxREAL); /* right hand side r */
  mx_in[5] = mx_PSOLfct;                       /* matlab function handle */
  mx_in[6] = mx_data;                          /* matlab user data */
  
  /* Call matlab wrapper */
  GetData(y, mxGetPr(mx_in[2]), N);
  GetData(fy, mxGetPr(mx_in[3]), N);
  GetData(r, mxGetPr(mx_in[4]), N);

  mexCallMATLAB(3,mx_out,7,mx_in,"cvm_psol");

  PutData(z, mxGetPr(mx_out[0]), N);
  ret = (int)*mxGetPr(mx_out[1]);

  if (!mxIsEmpty(mx_out[2])) {
    UpdateUserData(mx_out[2]);
  }

  /* Free temporary space */
  mxDestroyArray(mx_in[0]);
  mxDestroyArray(mx_in[1]);
  mxDestroyArray(mx_in[2]);
  mxDestroyArray(mx_in[3]);
  mxDestroyArray(mx_in[4]);
  mxDestroyArray(mx_out[0]);
  mxDestroyArray(mx_out[1]);
  mxDestroyArray(mx_out[2]);

  return(ret);
}

/*
 * ----------------------------
 * BBD PRECONDITONER FUNCTIONS
 * ----------------------------
 */

int mtlb_CVodeBBDgloc(long int Nlocal, realtype t, N_Vector y,
                      N_Vector g, void *f_data)
{
  mxArray *mx_in[5], *mx_out[3];
  int ret;

  /* Inputs to the Matlab function */
  mx_in[0] = mxCreateDoubleScalar(1.0);         /* type=1: forward ODE */
  mx_in[1] = mxCreateDoubleScalar(t);           /* current t */
  mx_in[2] = mxCreateDoubleMatrix(N,1,mxREAL);  /* current y */
  mx_in[3] = mx_GLOCfct;                        /* matlab function handle */
  mx_in[4] = mx_data;                           /* matlab user data */
  
  /* Call matlab wrapper */
  GetData(y, mxGetPr(mx_in[2]), N);

  mexCallMATLAB(3,mx_out,5,mx_in,"cvm_gloc");

  PutData(g, mxGetPr(mx_out[0]), N);
  ret = (int)*mxGetPr(mx_out[1]);

  if (!mxIsEmpty(mx_out[2])) {
    UpdateUserData(mx_out[2]);
  }

  /* Free temporary space */
  mxDestroyArray(mx_in[0]);
  mxDestroyArray(mx_in[1]);
  mxDestroyArray(mx_in[2]);
  mxDestroyArray(mx_out[0]);
  mxDestroyArray(mx_out[1]);
  mxDestroyArray(mx_out[2]);

  return(ret);
}

int mtlb_CVodeBBDgcom(long int Nlocal, realtype t, N_Vector y, void *f_data)
{
  mxArray *mx_in[5], *mx_out[2];
  int ret;

  /* Inputs to the Matlab function */
  mx_in[0] = mxCreateDoubleScalar(1.0);         /* type=1: forward ODE */
  mx_in[1] = mxCreateDoubleScalar(t);           /* current t */
  mx_in[2] = mxCreateDoubleMatrix(N,1,mxREAL);  /* current y */
  mx_in[3] = mx_GCOMfct;                        /* matlab function handle */
  mx_in[4] = mx_data;                           /* matlab user data */
  
  /* Call matlab wrapper */
  GetData(y, mxGetPr(mx_in[3]), N);

  mexCallMATLAB(2,mx_out,5,mx_in,"cvm_gcom");

  ret = (int)*mxGetPr(mx_out[0]);

  if (!mxIsEmpty(mx_out[1])) {
    UpdateUserData(mx_out[1]);
  }

  /* Free temporary space */
  mxDestroyArray(mx_in[0]);
  mxDestroyArray(mx_in[1]);
  mxDestroyArray(mx_in[2]);
  mxDestroyArray(mx_out[0]);
  mxDestroyArray(mx_out[1]);

  return(ret);
}

/*
 * ----------------------------
 * FORWARD SENSITVITY FUNCTIONS
 * ----------------------------
 */

int mtlb_CVodeSensRhs(int Nsens, realtype t,
                      N_Vector y, N_Vector yd,
                      N_Vector *yS, N_Vector *ySd,
                      void *fS_data,
                      N_Vector tmp1, N_Vector tmp2)
{
  mxArray *mx_in[7], *mx_out[3];
  int is, ret;
  double *tmp;

  /* Inputs to the Matlab function */
  mx_in[0] = mxCreateDoubleScalar(t);             /* current t */
  mx_in[1] = mxCreateDoubleMatrix(N,1,mxREAL);    /* current y */
  mx_in[2] = mxCreateDoubleMatrix(N,1,mxREAL);    /* current yd */
  mx_in[3] = mxCreateDoubleScalar(Ns);            /* number of sensitivities */
  mx_in[4] = mxCreateDoubleMatrix(N*Ns,1,mxREAL); /* current yS */
  mx_in[5] = mx_SRHSfct;                          /* matlab function handle */      
  mx_in[6] = mx_data;                             /* matlab user data */
  
  /* Call matlab wrapper */
  GetData(y, mxGetPr(mx_in[1]), N);
  GetData(yd, mxGetPr(mx_in[2]), N);
  tmp = mxGetPr(mx_in[4]);
  for (is=0; is<Ns; is++)
    GetData(yS[is], &tmp[is*N], N);

  mexCallMATLAB(3,mx_out,7,mx_in,"cvm_rhsS");
  
  tmp = mxGetPr(mx_out[0]);

  for(is=0;is<Ns;is++)
    PutData(ySd[is], &tmp[is*N], N);

  ret = (int)*mxGetPr(mx_out[1]);

  if (!mxIsEmpty(mx_out[2])) {
    UpdateUserData(mx_out[2]);
  }

  /* Free temporary space */

  mxDestroyArray(mx_in[0]);
  mxDestroyArray(mx_in[1]);
  mxDestroyArray(mx_in[2]);
  mxDestroyArray(mx_in[3]);
  mxDestroyArray(mx_in[4]);
  mxDestroyArray(mx_out[0]);
  mxDestroyArray(mx_out[1]);
  mxDestroyArray(mx_out[2]);

  return(ret);
}


/*
 * ----------------------------
 * ADJOINT SENSITVITY FUNCTIONS
 * ----------------------------
 */


int mtlb_CVodeRhsB(realtype t, N_Vector y, N_Vector yB, N_Vector yBd, void *f_dataB)
{
  mxArray *mx_in[6], *mx_out[3];
  int ret;

  /* Inputs to the Matlab function */
  mx_in[0] = mxCreateDoubleScalar(-1.0);        /* type=-1: backward ODE */
  mx_in[1] = mxCreateDoubleScalar(t);           /* current t */
  mx_in[2] = mxCreateDoubleMatrix(N,1,mxREAL);  /* current y */
  mx_in[3] = mxCreateDoubleMatrix(NB,1,mxREAL); /* current yB */
  mx_in[4] = mx_RHSfctB;                        /* matlab function handle */ 
  mx_in[5] = mx_data;                           /* matlab user data */
  
  /* Call matlab wrapper */
  GetData(y, mxGetPr(mx_in[2]), N);
  GetData(yB, mxGetPr(mx_in[3]), NB);

  mexCallMATLAB(3,mx_out,6,mx_in,"cvm_rhs");

  PutData(yBd, mxGetPr(mx_out[0]), NB);

  ret = (int)*mxGetPr(mx_out[1]);

  if (!mxIsEmpty(mx_out[2])) {
    UpdateUserData(mx_out[2]);
  }

  /* Free temporary space */
  mxDestroyArray(mx_in[0]);
  mxDestroyArray(mx_in[1]);
  mxDestroyArray(mx_in[2]);
  mxDestroyArray(mx_in[3]);
  mxDestroyArray(mx_out[0]);
  mxDestroyArray(mx_out[1]);
  mxDestroyArray(mx_out[2]);

  return(ret);
}


int mtlb_CVodeQUADfctB(realtype t, N_Vector y, N_Vector yB, N_Vector yQBd, void *fQ_dataB)
{
  mxArray *mx_in[6], *mx_out[3];
  int ret;

  /* Inputs to the Matlab function */
  mx_in[0] = mxCreateDoubleScalar(-1.0);        /* type=-1: backward ODE */
  mx_in[1] = mxCreateDoubleScalar(t);           /* current t */
  mx_in[2] = mxCreateDoubleMatrix(N,1,mxREAL);  /* current y */
  mx_in[3] = mxCreateDoubleMatrix(NB,1,mxREAL); /* current yB */
  mx_in[4] = mx_QUADfctB;                       /* matlab function handle */ 
  mx_in[5] = mx_data;                           /* matlab user data */

  /* Call matlab wrapper */
  GetData(y, mxGetPr(mx_in[2]), N);
  GetData(yB, mxGetPr(mx_in[3]), NB);

  mexCallMATLAB(3,mx_out,6,mx_in,"cvm_rhsQ");

  PutData(yQBd, mxGetPr(mx_out[0]), NqB);

  ret = (int)*mxGetPr(mx_out[1]);

  if (!mxIsEmpty(mx_out[2])) {
    UpdateUserData(mx_out[2]);
  }

  /* Free temporary space */
  mxDestroyArray(mx_in[0]);
  mxDestroyArray(mx_in[1]);
  mxDestroyArray(mx_in[2]);
  mxDestroyArray(mx_in[3]);
  mxDestroyArray(mx_out[0]);
  mxDestroyArray(mx_out[1]);
  mxDestroyArray(mx_out[2]);

  return(ret);
}


int mtlb_CVodeDenseJacB(long int NeqB, DenseMat JB, realtype t,
                        N_Vector y, N_Vector yB, N_Vector fyB,
                        void *jac_dataB, N_Vector tmp1B,
                        N_Vector tmp2B, N_Vector tmp3B)
{
  double *JB_data;
  long int i;
  mxArray *mx_in[7], *mx_out[3];
  int ret;

  /* Inputs to the Matlab function */
  mx_in[0] = mxCreateDoubleScalar(-1.0);        /* type=-1: backward ODE */
  mx_in[1] = mxCreateDoubleScalar(t);           /* current t */  
  mx_in[2] = mxCreateDoubleMatrix(N,1,mxREAL);  /* current y */
  mx_in[3] = mxCreateDoubleMatrix(NB,1,mxREAL); /* current yB */
  mx_in[4] = mxCreateDoubleMatrix(NB,1,mxREAL); /* current fyB */
  mx_in[5] = mx_JACfctB;                        /* matlab function handle */
  mx_in[6] = mx_data;                           /* matlab user data */
  
  /* Call matlab wrapper */
  GetData(y, mxGetPr(mx_in[2]), N);
  GetData(yB, mxGetPr(mx_in[3]), NB);
  GetData(fyB, mxGetPr(mx_in[4]), NB);

  mexCallMATLAB(3,mx_out,7,mx_in,"cvm_djac");

  JB_data = mxGetPr(mx_out[0]);
  for (i=0;i<NB;i++)
    memcpy(DENSE_COL(JB,i), JB_data + i*NB, NB*sizeof(double));

  ret = (int)*mxGetPr(mx_out[1]);

  if (!mxIsEmpty(mx_out[2])) {
    UpdateUserData(mx_out[2]);
  }

  /* Free temporary space */
  mxDestroyArray(mx_in[0]);
  mxDestroyArray(mx_in[1]);
  mxDestroyArray(mx_in[2]);
  mxDestroyArray(mx_in[3]);
  mxDestroyArray(mx_in[4]);
  mxDestroyArray(mx_out[0]);
  mxDestroyArray(mx_out[1]);
  mxDestroyArray(mx_out[2]);

  return(ret);
}


int mtlb_CVodeBandJacB(long int NeqB, long int mupperB,
                       long int mlowerB, BandMat JB,
                       realtype t, N_Vector y,
                       N_Vector yB, N_Vector fyB,
                       void *jac_dataB, N_Vector tmp1B,
                       N_Vector tmp2B, N_Vector tmp3B)
{
  double *JB_data;
  long int ebandB, i;
  mxArray *mx_in[7], *mx_out[3];
  int ret;

  /* Inputs to the Matlab function */
  mx_in[0] = mxCreateDoubleScalar(-1.0);        /* type=-1: backward ODE */
  mx_in[1] = mxCreateDoubleScalar(t);           /* current t */
  mx_in[2] = mxCreateDoubleMatrix(N,1,mxREAL);  /* current y */
  mx_in[3] = mxCreateDoubleMatrix(NB,1,mxREAL); /* current yB */
  mx_in[4] = mxCreateDoubleMatrix(NB,1,mxREAL); /* current fyB */
  mx_in[5] = mx_JACfctB;                        /* matlab function handle */
  mx_in[6] = mx_data;                           /* matlab user data */
  
  /* Call matlab wrapper */
  GetData(y, mxGetPr(mx_in[2]), N);
  GetData(yB, mxGetPr(mx_in[3]), NB);
  GetData(fyB, mxGetPr(mx_in[4]), NB);

  mexCallMATLAB(3,mx_out,7,mx_in,"cvm_bjac");

  ebandB =  mupperB + mlowerB + 1;
  JB_data = mxGetPr(mx_out[0]);
  for (i=0;i<NB;i++)
    memcpy(BAND_COL(JB,i) - mupperB, JB_data + i*ebandB, ebandB*sizeof(double));
    
  ret = (int)*mxGetPr(mx_out[1]);

  if (!mxIsEmpty(mx_out[2])) {
    UpdateUserData(mx_out[2]);
  }

  /* Free temporary space */
  mxDestroyArray(mx_in[0]);
  mxDestroyArray(mx_in[1]);
  mxDestroyArray(mx_in[2]);
  mxDestroyArray(mx_in[3]);
  mxDestroyArray(mx_in[4]);
  mxDestroyArray(mx_out[0]);
  mxDestroyArray(mx_out[1]);
  mxDestroyArray(mx_out[2]);

  return(ret);
}


int mtlb_CVodeSpilsJacB(N_Vector vB, N_Vector JvB, realtype t,
                        N_Vector y, N_Vector yB, N_Vector fyB,
                        void *jac_dataB, N_Vector tmpB)
{
  mxArray *mx_in[8], *mx_out[3];
  int ret;

  /* Inputs to the Matlab function */
  mx_in[0] = mxCreateDoubleScalar(-1.0);        /* type=-1: backward ODE */
  mx_in[1] = mxCreateDoubleScalar(t);           /* current t */ 
  mx_in[2] = mxCreateDoubleMatrix(N,1,mxREAL);  /* current y */
  mx_in[3] = mxCreateDoubleMatrix(NB,1,mxREAL); /* current yB */
  mx_in[4] = mxCreateDoubleMatrix(NB,1,mxREAL); /* current fyB */
  mx_in[5] = mxCreateDoubleMatrix(NB,1,mxREAL); /* vector vB */
  mx_in[6] = mx_JACfctB;                        /* matlab function handle */
  mx_in[7] = mx_data;                           /* matlab user data */
  
  /* Call matlab wrapper */
  GetData(y, mxGetPr(mx_in[2]), N);
  GetData(yB, mxGetPr(mx_in[3]), NB);
  GetData(fyB, mxGetPr(mx_in[4]), NB);
  GetData(vB, mxGetPr(mx_in[5]), NB);

  mexCallMATLAB(3,mx_out,8,mx_in,"cvm_jtv");

  PutData(JvB, mxGetPr(mx_out[0]), NB);
  ret = (int)*mxGetPr(mx_out[1]);
  
  if (!mxIsEmpty(mx_out[2])) {
    UpdateUserData(mx_out[2]);
  }

  /* Free temporary space */
  mxDestroyArray(mx_in[0]);
  mxDestroyArray(mx_in[1]);
  mxDestroyArray(mx_in[2]);
  mxDestroyArray(mx_in[3]);
  mxDestroyArray(mx_in[4]);
  mxDestroyArray(mx_in[5]);
  mxDestroyArray(mx_out[0]);
  mxDestroyArray(mx_out[1]);
  mxDestroyArray(mx_out[2]);

  return(ret);

}


int mtlb_CVodeSpilsPsetB(realtype t, N_Vector y,
                         N_Vector yB, N_Vector fyB,
                         booleantype jokB,
                         booleantype *jcurPtrB, realtype gammaB,
                         void *P_dataB,
                         N_Vector tmp1B, N_Vector tmp2B,
                         N_Vector tmp3B)
{
  mxArray *mx_in[9], *mx_out[3];
  int ret;

  /* Inputs to the Matlab function */
  mx_in[0] = mxCreateDoubleScalar(-1.0);        /* type=-1: backward ODE */
  mx_in[1] = mxCreateDoubleScalar(t);           /* current t */
  mx_in[2] = mxCreateDoubleMatrix(N,1,mxREAL);  /* current y */
  mx_in[3] = mxCreateDoubleMatrix(NB,1,mxREAL); /* current yB */
  mx_in[4] = mxCreateDoubleMatrix(NB,1,mxREAL); /* current fyB */
  mx_in[5] = mxCreateLogicalScalar(jokB);       /* jokB flag */
  mx_in[6] = mxCreateDoubleScalar(gammaB);      /* gammaB value */
  mx_in[7] = mx_PSETfctB;                       /* matlab function handle */
  mx_in[8] = mx_data;                           /* matlab user data */
  
  /* Call matlab wrapper */
  GetData(y, mxGetPr(mx_in[2]), N);
  GetData(yB, mxGetPr(mx_in[3]), NB);
  GetData(fyB, mxGetPr(mx_in[4]), NB);

  mexCallMATLAB(3,mx_out,9,mx_in,"cvm_pset");

  *jcurPtrB = mxIsLogicalScalarTrue(mx_out[0]);
  ret = (int)*mxGetPr(mx_out[1]);

  if (!mxIsEmpty(mx_out[2])) {
    UpdateUserData(mx_out[2]);
  }

  /* Free temporary space */
  mxDestroyArray(mx_in[0]);
  mxDestroyArray(mx_in[1]);
  mxDestroyArray(mx_in[2]);
  mxDestroyArray(mx_in[3]);
  mxDestroyArray(mx_in[4]);
  mxDestroyArray(mx_in[5]);
  mxDestroyArray(mx_in[6]);
  mxDestroyArray(mx_out[0]);
  mxDestroyArray(mx_out[1]);
  mxDestroyArray(mx_out[2]);

  return(ret);

}


int mtlb_CVodeSpilsPsolB(realtype t, N_Vector y,
                         N_Vector yB, N_Vector fyB,
                         N_Vector rB, N_Vector zB,
                         realtype gammaB, realtype deltaB,
                         int lrB, void *P_dataB, N_Vector tmpB)
{
  mxArray *mx_in[8], *mx_out[3];
  int ret;

  /* Inputs to the Matlab function */
  mx_in[0] = mxCreateDoubleScalar(-1.0);        /* type=-1: backward ODE */
  mx_in[1] = mxCreateDoubleScalar(t);           /* current t */   
  mx_in[2] = mxCreateDoubleMatrix(N,1,mxREAL);  /* current y */
  mx_in[3] = mxCreateDoubleMatrix(NB,1,mxREAL); /* current yB */
  mx_in[4] = mxCreateDoubleMatrix(NB,1,mxREAL); /* current fyB */
  mx_in[5] = mxCreateDoubleMatrix(NB,1,mxREAL); /* right hand side rB */
  mx_in[6] = mx_PSOLfctB;                       /* matlab function handle */
  mx_in[7] = mx_data;                           /* matlab user data */
  
  /* Call matlab wrapper */
  GetData(y, mxGetPr(mx_in[2]), N);
  GetData(yB, mxGetPr(mx_in[3]), NB);
  GetData(fyB, mxGetPr(mx_in[4]), NB);
  GetData(rB, mxGetPr(mx_in[5]), NB);

  mexCallMATLAB(3,mx_out,8,mx_in,"cvm_psol");

  PutData(zB, mxGetPr(mx_out[0]), NB);
  ret = (int)*mxGetPr(mx_out[1]);

  if (!mxIsEmpty(mx_out[2])) {
    UpdateUserData(mx_out[2]);
  }

  /* Free temporary space */
  mxDestroyArray(mx_in[0]);
  mxDestroyArray(mx_in[1]);
  mxDestroyArray(mx_in[2]);
  mxDestroyArray(mx_in[3]);
  mxDestroyArray(mx_in[4]);
  mxDestroyArray(mx_in[5]);
  mxDestroyArray(mx_out[0]);
  mxDestroyArray(mx_out[1]);
  mxDestroyArray(mx_out[2]);

  return(ret);

}

int mtlb_CVodeBBDglocB(long int NlocalB, realtype t, N_Vector y,
                       N_Vector yB, N_Vector gB, void *f_dataB)
{
  mxArray *mx_in[6], *mx_out[3];
  int ret;

  /* Inputs to the Matlab function */
  mx_in[0] = mxCreateDoubleScalar(-1.0);        /* type=-1: backward ODE */
  mx_in[1] = mxCreateDoubleScalar(t);           /* current t */
  mx_in[2] = mxCreateDoubleMatrix(N,1,mxREAL);  /* current y */
  mx_in[3] = mxCreateDoubleMatrix(NB,1,mxREAL); /* current yB */
  mx_in[4] = mx_GLOCfctB;                       /* matlab function handle */
  mx_in[5] = mx_data;                           /* matlab user data */
  
  /* Call matlab wrapper */
  GetData(y, mxGetPr(mx_in[2]), N);
  GetData(yB, mxGetPr(mx_in[3]), NB);

  mexCallMATLAB(3,mx_out,6,mx_in,"cvm_gloc");

  PutData(gB, mxGetPr(mx_out[0]), NB);

  ret = (int)*mxGetPr(mx_out[1]);

  if (!mxIsEmpty(mx_out[2])) {
    UpdateUserData(mx_out[2]);
  }

  /* Free temporary space */
  mxDestroyArray(mx_in[0]);
  mxDestroyArray(mx_in[1]);
  mxDestroyArray(mx_in[2]);
  mxDestroyArray(mx_in[3]);
  mxDestroyArray(mx_out[0]);
  mxDestroyArray(mx_out[1]);
  mxDestroyArray(mx_out[2]);

  return(ret);
}

int mtlb_CVodeBBDgcomB(long int NlocalB, realtype t, N_Vector y, 
                       N_Vector yB, void *f_dataB)
{
  mxArray *mx_in[6], *mx_out[2];
  int ret;

  /* Inputs to the Matlab function */
  mx_in[0] = mxCreateDoubleScalar(-1.0);        /* type=-1: backward ODE */
  mx_in[1] = mxCreateDoubleScalar(t);           /* current t */
  mx_in[2] = mxCreateDoubleMatrix(N,1,mxREAL);  /* current y */
  mx_in[3] = mxCreateDoubleMatrix(NB,1,mxREAL); /* current yB */
  mx_in[4] = mx_GCOMfctB;                       /* matlab function handle */
  mx_in[5] = mx_data;                           /* matlab user data */
  
  /* Call matlab wrapper */
  GetData(y, mxGetPr(mx_in[2]), N);
  GetData(yB, mxGetPr(mx_in[3]), NB);

  mexCallMATLAB(2,mx_out,6,mx_in,"cvm_gcom");

  ret = (int)*mxGetPr(mx_out[0]);

  if (!mxIsEmpty(mx_out[1])) {
    UpdateUserData(mx_out[1]);
  }

  /* Free temporary space */
  mxDestroyArray(mx_in[0]);
  mxDestroyArray(mx_in[1]);
  mxDestroyArray(mx_in[2]);
  mxDestroyArray(mx_in[3]);
  mxDestroyArray(mx_out[0]);
  mxDestroyArray(mx_out[1]);

  return(ret);
}

/*
 * ---------------------------------------------------------------------------------
 * Wrapper around matlab monitor function
 * ---------------------------------------------------------------------------------
 */

void mtlb_CVodeMonitor(int call, double t, N_Vector y, N_Vector yQ, N_Vector *yS)
{
  mxArray *mx_in[8], *mx_out[1];
  double *tmp;
  int is;

  mx_in[0] = mxCreateDoubleScalar(call);            /* call type (0:first, 1:interm. 2:last) */
  mx_in[1] = mxCreateDoubleScalar(t);               /* current time */
  mx_in[2] = mxCreateDoubleMatrix(N,1,mxREAL);      /* current solution */
  if (cvm_quad)
    mx_in[3] = mxCreateDoubleMatrix(Nq,1,mxREAL);   /* current quadratures */
  else
    mx_in[3] = mxCreateDoubleMatrix(0,0,mxREAL);
  mx_in[4] = mxCreateDoubleScalar(Ns);              /* number of sensitivities */
  if (cvm_fsa)
    mx_in[5] = mxCreateDoubleMatrix(N*Ns,1,mxREAL); /* current sensitivities */
  else
    mx_in[5] = mxCreateDoubleMatrix(0,0,mxREAL);
  mx_in[6] = mx_MONfct;                             /* Matlab monitor function */
  mx_in[7] = mx_MONdata;                            /* data for monitor function */

  if (call == 1) {

    GetData(y, mxGetPr(mx_in[2]), N);

    if (cvm_quad)
      GetData(yQ, mxGetPr(mx_in[3]), Nq);

    if (cvm_fsa) {
      tmp = mxGetPr(mx_in[5]);
      for (is=0; is<Ns; is++)
        GetData(yS[is], &tmp[is*N], N);
    }

  }

  mexCallMATLAB(1,mx_out,8,mx_in,"cvm_monitor");

  if (!mxIsEmpty(mx_out[0])) {
    UpdateMonitorData(mx_out[0]);
  }

  mxDestroyArray(mx_in[0]);
  mxDestroyArray(mx_in[1]);
  mxDestroyArray(mx_in[2]);
  mxDestroyArray(mx_in[3]);
  mxDestroyArray(mx_in[4]);
  mxDestroyArray(mx_in[5]);
  mxDestroyArray(mx_out[0]);
}

void mtlb_CVodeMonitorB(int call, double tB, N_Vector yB, N_Vector yQB)
{
  mxArray *mx_in[8], *mx_out[1];

  mx_in[0] = mxCreateDoubleScalar(call);            /* 0: first, 1: interm. 2: last */
  mx_in[1] = mxCreateDoubleScalar(tB);              /* current time */
  mx_in[2] = mxCreateDoubleMatrix(NB,1,mxREAL);     /* current solution */
  if (cvm_quadB)
    mx_in[3] = mxCreateDoubleMatrix(NqB,1,mxREAL);  /* current quadratures */
  else
    mx_in[3] = mxCreateDoubleMatrix(0,0,mxREAL);
  mx_in[4] = mxCreateDoubleScalar(0.0);             /* Ns is always zero here */
  mx_in[5] = mxCreateDoubleMatrix(0,0,mxREAL);      /* yS is always empty here */
  mx_in[6] = mx_MONfctB;
  mx_in[7] = mx_MONdataB;

  if (call == 1) {
    
    GetData(yB, mxGetPr(mx_in[2]), NB);

    if (cvm_quadB)
      GetData(yQB, mxGetPr(mx_in[3]), NqB);
  }

  mexCallMATLAB(1,mx_out,8,mx_in,"cvm_monitor");

  if (!mxIsEmpty(mx_out[0])) {
    UpdateMonitorDataB(mx_out[0]);
  }

  mxDestroyArray(mx_in[0]);
  mxDestroyArray(mx_in[1]);
  mxDestroyArray(mx_in[2]);
  mxDestroyArray(mx_in[3]);
  mxDestroyArray(mx_in[4]);
  mxDestroyArray(mx_in[5]);
  mxDestroyArray(mx_out[0]);
}


/*
 * ---------------------------------------------------------------------------------
 * Private functions to update the user data structures
 * ---------------------------------------------------------------------------------
 */

static void UpdateUserData(mxArray *mx_newdata)
{
  mexUnlock();
  mxDestroyArray(mx_data);
  mx_data = mxDuplicateArray(mx_newdata);
  mexMakeArrayPersistent(mx_data);
  mexLock();
}

static void UpdateMonitorData(mxArray *mx_newdata)
{
  mexUnlock();
  mxDestroyArray(mx_MONdata);
  mx_MONdata = mxDuplicateArray(mx_newdata);
  mexMakeArrayPersistent(mx_MONdata);
  mexLock();
}

static void UpdateMonitorDataB(mxArray *mx_newdata)
{
  mexUnlock();
  mxDestroyArray(mx_MONdataB);
  mx_MONdataB = mxDuplicateArray(mx_newdata);
  mexMakeArrayPersistent(mx_MONdataB);
  mexLock();
}
