# Supplementary material for: STL-based Analysis of TRAIL-induced Apoptosis Challenges the Notion of Type I/Type II Cell Line Classification
Source: PLoS Comput Biol. 2013 May 9;9(5):e1003056. doi: 10.1371/journal.pcbi.1003056 (PMC3649977; doi:10.1371/journal.pcbi.1003056)
Supplement: Program S1 — Computation of STL diagrams using Breach [33] . The archive contains the freely-distributed Matlab tool Breach, an implementation of EARM1.4 in Breach, initial conditions for each of 12 cell lines used in this article, and example scripts illustrating how to generate STL phase diagrams. (ZIP) [file pcbi.1003056.s008.zip › breach/Core/GetPropParamBin.m]

function [p rob] = GetPropParamBin(Sys, phi, P, params, monotony, p_interval, p_tol, traj) 
%  GETPROPPARAMBIN search values for parameters in a formula phi so that
%  phi is satisfied by a set of traces - assumes monotonicity, to be
%  specified by the user
%     
%  Synopsis: [p rob] = GetPropParamBin(Sys, phi, Paramset, params_to_optim, monotony, p_interval, p_tol, traces) 
%   
%  where : 
%  
%  - Sys             is a system structure for Breach
%  - phi             is an STL (QMITL) property
%  - ParamSet        is a Breach set of parameters with param values for phi 
%  - params_to_optim is a cell of property param names to find
%  - monotony        is an array specifying the monotonicity of phi wrt each parameter. should be maximized    
%                    (optim[i] = j) or minimized (optim[i] = -1); in the case of multiple  
%                    possible satisfying values, the order in which the parameter appears   
%                    determines the priority order in which they are
%                    optimized e.g. [1 2] means params{1} is maximized, then
%                    params{2} is maximized; [-2 1] means params{2} is minimized, then
%                    params{1} is maximized, etc                
%  - p_interval      is the search interval(s) for parameter values
%  - p_tol           Precision of the binary search in each parameter                  
%  - traces          is an array of trajectories
%      

  
  for i= 1:numel(params) 
    
    if (monotony(i)>0)
      pb(i) = p_interval(i,2);
      pw(i) = p_interval(i,1);
    else
      pb(i) = p_interval(i,1);
      pw(i) = p_interval(i,2);
    end
  
  end
      
  Pb = SetParam(P, params, pb');
  Pw = SetParam(P, params, pw');
       
  valb = QMITL_Eval(Sys, phi, Pb, traj, 0);
  valw = QMITL_Eval(Sys, phi, Pw, traj, 0);
  
  
%% Check if everybody is sat

  if (all(valw>=0))
    p = pw;
    rob = min(valw);      
    fprintf(['\n Warning: Interval contains only sat params, result may be not tight. Try larger parameter ' ...
               'region. \n']);      
    return
    
  end

  if (any(valb<0))
    p = pb;
    rob = max(valb);      
    fprintf(['\n Error: Interval contains only unsat params, result not tight. Try larger parameter ' ...
               'region. \n']);      
    return
  end

  traj= traj(valw<0);
  % Now we know that there are satisfiable values

  val = min(valb);
  rob = inf;
  for i= 1:numel(params)      % optimize independently in the order
                             % given in params 
    
    fprintf('\nOptimizing %s ', params{i});
    
    timeout=100;
    pimax = p_interval(i,2);
    pimin = p_interval(i,1);
    
    err = p_tol(i);       
    
    rfprintf_reset();
    while (abs(pimax-pimin)>err)

      p_i = (pimax+pimin)/2;            
      Pb = SetParam(Pb, params(i),p_i');            
      valb = QMITL_Eval(Sys, phi, Pb, traj , 0);
      val = min(valb);
      
      %fprintf('  pimin: %g  pimax: %g p_i: %g val %g \n', pimin, pimax, p_i, val);
      res = num2str(p_i);
      rfprintf(res);
      
      if (val>0)
        rob = min(val,rob);
        if monotony(i)<0
          pimin = p_i;
        else
          pimax = p_i;
        end
      else      
        if monotony(i)<0
          pimax = p_i;
        else
          pimin = p_i;
        end
      end
                 
      timeout =timeout-1;
      if timeout==0
        fprintf('Time out !!');
        break;
      end               
    
    end % end while
 
    
    if (val>0)
      p(i) = p_i;
    else
      if monotony(i)>0
        p(i) = pimax;
      else
        p(i) = pimin;
      end      
    end
    Pb = SetParam(Pb, params(i),p(i)');  
  end
  fprintf('\n');
  
