# Supplementary material for: STL-based Analysis of TRAIL-induced Apoptosis Challenges the Notion of Type I/Type II Cell Line Classification
Source: PLoS Comput Biol. 2013 May 9;9(5):e1003056. doi: 10.1371/journal.pcbi.1003056 (PMC3649977; doi:10.1371/journal.pcbi.1003056)
Supplement: Program S1 — Computation of STL diagrams using Breach [33] . The archive contains the freely-distributed Matlab tool Breach, an implementation of EARM1.4 in Breach, initial conditions for each of 12 cell lines used in this article, and example scripts illustrating how to generate STL phase diagrams. (ZIP) [file pcbi.1003056.s008.zip › breach/Core/m_src/BreachGui.m]

function varargout = BreachGui(varargin)
% BREACHGUI M-file for BreachGui.fig
%      BREACHGUI, by itself, creates a new BREACHGUI or raises the existing
%      singleton*.
%
%      H = BREACHGUI returns the handle to a new BREACHGUI or the handle to
%      the existing singleton*.
%
%      BREACHGUI('CALLBACK',hObject,eventData,handles,...) calls the local
%      function named CALLBACK in BREACHGUI.M with the given input arguments.
%
%      BREACHGUI('Property','Value',...) creates a new BREACHGUI or raises the
%      existing singleton*.  Starting from the left, property value pairs are
%      applied to the GUI before BreachGui_OpeningFcn gets called.  An
%      unrecognized property name or invalid value makes property application
%      stop.  All inputs are passed to BreachGui_OpeningFcn via varargin.
%
%      *See GUI Options on GUIDE's Tools menu.  Choose "GUI allows only one
%      instance to run (singleton)".
%
% See also: GUIDE, GUIDATA, GUIHANDLES

% Edit the above text to modify the response to help BreachGui

% Last Modified by GUIDE v2.5 21-Sep-2012 18:13:22

% Begin initialization code - DO NOT EDIT
gui_Singleton = 1;
gui_State = struct('gui_Name',       mfilename, ...
                   'gui_Singleton',  gui_Singleton, ...
                   'gui_OpeningFcn', @BreachGui_OpeningFcn, ...
                   'gui_OutputFcn',  @BreachGui_OutputFcn, ...
                   'gui_LayoutFcn',  [] , ...
                   'gui_Callback',   []);
if nargin && ischar(varargin{1})
    gui_State.gui_Callback = str2func(varargin{1});
end

if nargout
    [varargout{1:nargout}] = gui_mainfcn(gui_State, varargin{:});
else
    gui_mainfcn(gui_State, varargin{:});
end
% End initialization code - DO NOT EDIT


% --- Executes just before BreachGui is made visible.
function BreachGui_OpeningFcn(hObject, eventdata, handles, varargin)
% This function has no output args, see OutputFcn.
% hObject    handle to figure
% eventdata  reserved - to be defined in a future version of MATLAB
% handles    structure with handles and user data (see GUIDATA)
% varargin   command line arguments to BreachGui (see VARARGIN)

  handles = info(handles, 'Starting Breach.... (Memory tip: his first name is Millard)');
  crd = pwd;  
  set(hObject, 'Name', ['Breach (' crd  ')']);  

  % used to memorize previous entries
  handles.last_options =[];
  handles.check_prop_options =[];
    
  % Init system panel  
  Sys = varargin{2};
  SysName = varargin{3};
  handles.Sys=Sys;

  handles.system_name_file = [ SysName '.mat' ];
  if (isfield(Sys,'tspan'))
     handles.last_tspan = ['0:' dbl2str(Sys.tspan(2)-Sys.tspan(1)) ':' dbl2str(Sys.tspan(end))];
  else
     handles.last_tspan = '';
  end
  
 
  str_name = ['System (' handles.system_name_file ')'];
  if (numel(str_name)>35)
    str_name= [str_name(1:30) '...' str_name(end-5:end)];
  end
  set(handles.system_panel,'Title',str_name );
 
  handles = update_system_panel(handles);  
  handles.figp=[];

  % Init working sets panel

  handles.working_sets_file_name = [SysName '_param_sets.mat'];
  try 
    handles.working_sets = load(handles.working_sets_file_name);
  catch
    P0 = CreateSampling(Sys,1);
    save([SysName '_param_sets.mat'], 'P0');
    handles.working_sets = load(handles.working_sets_file_name);
  end

  fnames = fieldnames(handles.working_sets);
  handles.current_set = fnames{1};
  set(handles.working_sets_listbox, 'Value', 1);
  
  P = handles.working_sets.(handles.current_set);
  nb_pts = size(handles.working_sets.(handles.current_set).pts, 2);
  handles.working_sets.(handles.current_set).selected = zeros(1,nb_pts);
  handles = update_working_sets_panel(handles);

  % Init properties panel

  handles.properties_file_name = [SysName '_properties.mat'];
  try
    handles.properties = load(handles.properties_file_name);
  catch
    phi0 = QMITL_Formula('phi0',[Sys.ParamList{1} '[t]<=.1']) ;
    save([SysName '_properties.mat'], 'phi0');
    handles.properties = load(handles.properties_file_name);
  end
  
  fnames = fieldnames(handles.properties);
  handles.current_prop = fnames{1};
  handles.idx_prop= 1;
  handles = update_properties_panel(handles);

  % Init modif panel

  handles.current_pts=1;
  handles.refine = 1;
  handles.plot_proj = [];
  handles.refine_all = 0;
  handles.halton = 0;
  handles.refine_args = 0;
  
  handles.selected_param=1;
  handles.selected_varying_param = 1;
  
  % Init param pts plot

  handles.current_plot{1} =[];
  handles.current_plot{2} =[];
  handles.current_plot{3} =[];
  handles.current_marked = [];

  handles = update_modif_panel(handles);

  handles = info(handles, 'Ready.');
  
  % Choose default command line output for BreachGui
  handles.output = hObject;

  % Update handles structure
  guidata(hObject, handles);

% UIWAIT makes BreachGui wait for user response (see UIRESUME)
% uiwait(handles.breach);


% --- Outputs from this function are returned to the command line.
function varargout = BreachGui_OutputFcn(hObject, eventdata, handles) 
% varargout  cell array for returning output args (see VARARGOUT);
% hObject    handle to figure
% eventdata  reserved - to be defined in a future version of MATLAB
% handles    structure with handles and user data (see GUIDATA)

% Get default command line output from handles structure
varargout{1} = handles.output;


% --- Executes on selection change in listbox_default_parameters.
function listbox_default_parameters_Callback(hObject, eventdata, handles)
% hObject    handle to listbox_default_parameters (see GCBO)
% eventdata  reserved - to be defined in a future version of MATLAB
% handles    structure with handles and user data (see GUIDATA)
  val= get(hObject,'Value');
  handles.selected_param = val;
  
  if (val<= handles.Sys.DimX)
    whatisit = 'an initial condition.';
  elseif val<= handles.Sys.DimP
    whatisit = 'a system parameter.';
  else
    whatisit = 'a property parameter.';
  end
    
  handles= update_modif_panel(handles);

  set(handles.text_info, 'String', ['Parameter ' ...
                      handles.working_sets.(handles.current_set).ParamList{val} ...
                      ' is ' whatisit])
  guidata(hObject, handles);
% Hints: contents = get(hObject,'String') returns listbox_default_parameters contents as cell array
%        contents{get(hObject,'Value')} returns selected item from listbox_default_parameters


% --- Executes during object creation, after setting all properties.
function listbox_default_parameters_CreateFcn(hObject, eventdata, handles)
% hObject    handle to listbox_default_parameters (see GCBO)
% eventdata  reserved - to be defined in a future version of MATLAB
% handles    empty - handles not created until after all CreateFcns called

% Hint: listbox controls usually have a white background on Windows.
%       See ISPC and COMPUTER.
if ispc && isequal(get(hObject,'BackgroundColor'), get(0,'defaultUicontrolBackgroundColor'))
    set(hObject,'BackgroundColor','white');
end


% --- Executes during object creation, after setting all properties.
function edit_epsi_CreateFcn(hObject, eventdata, handles)
% hObject    handle to edit_epsi (see GCBO)
% eventdata  reserved - to be defined in a future version of MATLAB
% handles    empty - handles not created until after all CreateFcns called

% Hint: edit controls usually have a white background on Windows.
%       See ISPC and COMPUTER.
if ispc && isequal(get(hObject,'BackgroundColor'), get(0,'defaultUicontrolBackgroundColor'))
    set(hObject,'BackgroundColor','white');
end


% --- Executes on button press in button_remove_set.
function button_remove_set_Callback(hObject, eventdata, handles)
  try
    ind = handles.selected_varying_param;
    fn = fieldnames(handles.working_sets);
    st = fn{get(handles.working_sets_listbox,'Value')};
    val = get(handles.working_sets_listbox,'Value');
                
    if (val>1)
      val = val-1;
      set(handles.working_sets_listbox,'Value', val);
      handles.current_set = fn{val};
    else
      handles.current_set = fn{val+1};
    end
    
    handles.working_sets = rmfield(handles.working_sets,st);
    handles =update_working_sets_panel(handles);
    handles= update_properties_panel(handles);
    handles =update_modif_panel(handles);	
    guidata(hObject,handles);
  
  end
% hObject    handle to button_remove_set (see GCBO)
% eventdata  reserved - to be defined in a future version of MATLAB
% handles    structure with handles and user data (see GUIDATA)
  

% --- Executes on selection change in working_sets_listbox.
function working_sets_listbox_Callback(hObject, eventdata, handles)
% hObject    handle to working_sets_listbox (see GCBO)
% eventdata  reserved - to be defined in a future version of MATLAB
% handles    structure with handles and user data (see GUIDATA)
  contents = get(hObject,'String');
  fn = fieldnames(handles.working_sets);
  set_name = fn{get(hObject,'Value')};
  handles.current_set = set_name;
  handles.current_pts = 1;

  handles = update_working_sets_panel(handles);
  handles = update_modif_panel(handles);
  handles= update_properties_panel(handles);
  guidata(hObject, handles);


% Hints: contents = get(hObject,'String') returns working_sets_listbox contents as cell array
%        contents{get(hObject,'Value')} returns selected item from working_sets_listbox


% --- Executes during object creation, after setting all properties.
function working_sets_listbox_CreateFcn(hObject, eventdata, handles)
% hObject    handle to working_sets_listbox (see GCBO)
% eventdata  reserved - to be defined in a future version of MATLAB
% handles    empty - handles not created until after all CreateFcns called

% Hint: listbox controls usually have a white background on Windows.
%       See ISPC and COMPUTER.
if ispc && isequal(get(hObject,'BackgroundColor'), get(0,'defaultUicontrolBackgroundColor'))
    set(hObject,'BackgroundColor','white');
end


% --- Executes on selection change in listbox_system.
function listbox_system_Callback(hObject, eventdata, handles)
% hObject    handle to listbox_system (see GCBO)
% eventdata  reserved - to be defined in a future version of MATLAB
% handles    structure with handles and user data (see GUIDATA)
 
  ival = get(hObject,'Value');
  
  switch(ival)
   case 3    
    set(handles.edit_system_param,'String', dbl2str(handles.Sys.CVodesOptions.RelTol));
   case 4
    set(handles.edit_system_param,'String', dbl2str(handles.Sys.CVodesOptions.AbsTol));
   case 5
    set(handles.edit_system_param,'String', dbl2str(handles.Sys.CVodesOptions.MinStep));
   case 9
    set(handles.edit_system_param,'String', handles.Sys.CVodesSensiOptions.method);
   case 10
    set(handles.edit_system_param,'String', dbl2str(handles.Sys.CVodesSensiOptions.FSAoptions.ParamScales'));
   case 11
    set(handles.edit_system_param,'String', handles.Sys.CVodesSensiOptions.FSAoptions.SensErrControl);    
  end
  
% Hints: contents = get(hObject,'String') returns listbox_system contents as cell array
%        contents{get(hObject,'Value')} returns selected item from listbox_system


% --- Executes during object creation, after setting all properties.
function listbox_system_CreateFcn(hObject, eventdata, handles)
% hObject    handle to listbox_system (see GCBO)
% eventdata  reserved - to be defined in a future version of MATLAB
% handles    empty - handles not created until after all CreateFcns called

% Hint: listbox controls usually have a white background on Windows.
%       See ISPC and COMPUTER.
if ispc && isequal(get(hObject,'BackgroundColor'), get(0,'defaultUicontrolBackgroundColor'))
    set(hObject,'BackgroundColor','white');
end


% --- Executes on selection change in listbox_varying_parameters.
function listbox_varying_parameters_Callback(hObject, eventdata, handles)
% hObject    handle to listbox_varying_parameters (see GCBO)
% eventdata  reserved - to be defined in a future version of MATLAB
% handles    structure with handles and user data (see GUIDATA)

  val= get(hObject,'Value');
  handles.selected_varying_param = val;
  handles= update_modif_panel(handles);
  handles= update_properties_panel(handles);
  guidata(hObject, handles);
  
% Hints: contents = get(hObject,'String') returns listbox_varying_parameters contents as cell array
%        contents{get(hObject,'Value')} returns selected item from listbox_varying_parameters


% --- Executes during object creation, after setting all properties.
function listbox_varying_parameters_CreateFcn(hObject, eventdata, handles)
% hObject    handle to listbox_varying_parameters (see GCBO)
% eventdata  reserved - to be defined in a future version of MATLAB
% handles    empty - handles not created until after all CreateFcns called

% Hint: listbox controls usually have a white background on Windows.
%       See ISPC and COMPUTER.
if ispc && isequal(get(hObject,'BackgroundColor'), get(0,'defaultUicontrolBackgroundColor'))
    set(hObject,'BackgroundColor','white');
end


% --- Executes on button press in button_add_param.
function button_add_param_Callback(hObject, eventdata, handles)
% hObject    handle to button_add_param (see GCBO)
% eventdata  reserved - to be defined in a future version of MATLAB
% handles    structure with handles and user data (see GUIDATA)


  ind = handles.selected_param;
  P = handles.working_sets.(handles.current_set);

  if (size(P.pts,2)>1)
    return;
  end
  
  if find(P.dim==ind)
    return
  end
  
  k = handles.current_pts;
  if (P.pts(ind,k))
    epsi= .1*abs(P.pts(ind));
  else
    epsi = .1;
  end

  P.dim = [P.dim ind];
  P.epsi(end+1,:) = epsi;
  
  handles.selected_varying_param = numel(P.dim);
  handles.working_sets.(handles.current_set) = P; 
  handles = update_modif_panel(handles);
  
  guidata(hObject, handles);

% --- Executes on button press in button_compute_traj.
function button_compute_traj_Callback(hObject, eventdata, handles)
% hObject    handle to button_compute_traj (see GCBO)
% eventdata  reserved - to be defined in a future version of MATLAB
% handles    structure with handles and user data (see GUIDATA)

  
  try            
    tspan = inputdlg('Enter tspan (Format: [ti tf] or [t0 t1 t2 ... tn] or ti:dt:tf)','Compute trajectories', 1, {handles.last_tspan});
    if isempty(tspan)
      return;
    end
    handles.last_tspan = tspan{1};
    tspan = eval(tspan{1});
    
    if (exist([pwd filesep 'cvm'])~=3)
      if (~isfield(handles.Sys,'type'))
        CompileSystem(handles.Sys);
      end
    end
    handles= info(handles,'Computing trajectories...');
    handles.working_sets.(handles.current_set) = ComputeTraj(handles.Sys, handles.working_sets.(handles.current_set), tspan);
    handles= info(handles,'Computing trajectories... Done.');
    
    handles = update_working_sets_panel(handles);
    guidata(hObject, handles);
  catch 
    s = lasterror;
    warndlg(['Problem computing traj: ' s.message] );
    error(s);    
    return
  end

  
% --- Executes on button press in button_remove_param.
function button_remove_param_Callback(hObject, eventdata, handles)
% hObject    handle to button_remove_param (see GCBO)
% eventdata  reserved - to be defined in a future version of MATLAB
% handles    structure with handles and user data (see GUIDATA)
  st =    get(handles.listbox_varying_parameters,'String');
  if  (numel(st)>1)
    P = handles.working_sets.(handles.current_set);    
    if (size(P.pts,2)>1) 
      return;
    end
    ind = handles.selected_varying_param;
    handles.selected_varying_param = max(1,handles.selected_varying_param-1);
    set(handles.listbox_varying_parameters, 'Value', handles.selected_varying_param);
    P.dim = P.dim([1:ind-1 ind+1:end]);
    P.epsi = P.epsi([1:ind-1 ind+1:end],:);  
    handles.working_sets.(handles.current_set) =P;
    handles = update_modif_panel(handles);

    guidata(hObject,handles);
  end
% --- Executes during object creation, after setting all properties.
function edit_tspan_CreateFcn(hObject, eventdata, handles)
% hObject    handle to edit_tspan (see GCBO)
% eventdata  reserved - to be defined in a future version of MATLAB
% handles    empty - handles not created until after all CreateFcns called

% Hint: edit controls usually have a white background on Windows.
%       See ISPC and COMPUTER.
if ispc && isequal(get(hObject,'BackgroundColor'), get(0,'defaultUicontrolBackgroundColor'))
    set(hObject,'BackgroundColor','white');
end

function edit_default_param_Callback(hObject, eventdata, handles)
% hObject    handle to edit_default_param (see GCBO)
% eventdata  reserved - to be defined in a future version of MATLAB
% handles    structure with handles and user data (see GUIDATA)

  val = eval(get(hObject,'String'));
  param = get(handles.edit30,'String');
  i = FindParam(handles.working_sets.(handles.current_set), param);  
  
  if (~any(handles.working_sets.(handles.current_set).dim==i))
          
    handles.working_sets.(handles.current_set) = ...
        SetParam(handles.working_sets.(handles.current_set),param, val);    
    
    handles.selected_param = FindParam(handles.working_sets.(handles.current_set), param);
    
    set(handles.listbox_default_parameters, 'Value',handles.selected_param);
    
    if isfield(handles.working_sets.(handles.current_set), 'traj')
      if (handles.selected_param <= handles.working_sets.(handles.current_set).DimP) 
        tspan=handles.working_sets.(handles.current_set).traj(1).time;   
        handles= info(handles,'Updating trajectories...');
        handles.working_sets.(handles.current_set) = ComputeTraj(handles.Sys,rmfield(handles.working_sets.(handles.current_set),'traj'), tspan);        
        handles= info(handles,'Updating trajectories... Done.');      
      end
    end

    if isfield(handles.working_sets.(handles.current_set), 'props')    
      
      props = handles.working_sets.(handles.current_set).props;
      props_values = handles.working_sets.(handles.current_set).props_values;
      
      P0 = rmfield(handles.working_sets.(handles.current_set),'props');
      P0 = rmfield(P0,'props_names');
      P0 = rmfield(P0,'props_values');    
      
      for i= 1:numel(props) 
        phi = props(i);    
        tau = props_values(i).tau;
        P0 = SEvalProp(handles.Sys, P0, phi, tau);
      end
      handles.working_sets.(handles.current_set) = P0;
    end

    handles = update_modif_panel(handles);
    handles = update_properties_panel(handles);
    
    guidata(hObject,handles);
  
  else
    
    handles = info(handles, 'To change this value, use Modif current subset');    
      
  end
 

% Hints: get(hObject,'String') returns contents of edit_default_param as text
%        str2double(get(hObject,'String')) returns contents of edit_default_param as a double


% --- Executes during object creation, after setting all properties.
function edit_default_param_CreateFcn(hObject, eventdata, handles)
% hObject    handle to edit_default_param (see GCBO)
% eventdata  reserved - to be defined in a future version of MATLAB
% handles    empty - handles not created until after all CreateFcns called

% Hint: edit controls usually have a white background on Windows.
%       See ISPC and COMPUTER.
if ispc && isequal(get(hObject,'BackgroundColor'), get(0,'defaultUicontrolBackgroundColor'))
    set(hObject,'BackgroundColor','white');
end

function edit_uncertainty_Callback(hObject, eventdata, handles)
% hObject    handle to edit_uncertainty (see GCBO)
% eventdata  reserved - to be defined in a future version of MATLAB
% handles    structure with handles and user data (see GUIDATA)

  val = eval(get(hObject,'String'));
  try 
    handles.working_sets.(handles.current_set).epsi(handles.selected_varying_param,handles.current_pts) = val;
    handles = update_modif_panel(handles);
    guidata(hObject,handles);
  end
  
% Hints: get(hObject,'String') returns contents of edit_uncertainty as text
%        str2double(get(hObject,'String')) returns contents of edit_uncertainty as a double


% --- Executes during object creation, after setting all properties.
function edit_uncertainty_CreateFcn(hObject, eventdata, handles)
% hObject    handle to edit_uncertainty (see GCBO)
% eventdata  reserved - to be defined in a future version of MATLAB
% handles    empty - handles not created until after all CreateFcns called

% Hint: edit controls usually have a white background on Windows.
%       See ISPC and COMPUTER.
if ispc && isequal(get(hObject,'BackgroundColor'), get(0,'defaultUicontrolBackgroundColor'))
    set(hObject,'BackgroundColor','white');
end

function edit_refine_Callback(hObject, eventdata, handles)
% hObject    handle to edit_refine (see GCBO)
% eventdata  reserved - to be defined in a future version of MATLAB
% handles    structure with handles and user data (see GUIDATA)
  
  try 
    handles.refine_args = eval(get(hObject,'String'));
  catch
    handles.refine_args = 0;
    return
  end
  
  nb_pts = size(handles.working_sets.(handles.current_set).pts,2);
  
  if (handles.refine_all)
    if (handles.halton)
      nb_pts = nb_pts*handles.refine_args;
    else
      nb_pts = CountRefine(handles.working_sets.(handles.current_set), ...
                  handles.refine_args);
    end
  
  else
    
    ipts = find(handles.working_sets.(handles.current_set).selected);
    if isempty(ipts)
      ipts = handles.current_pts;
    end      
    
    Ptmp = Sselect(handles.working_sets.(handles.current_set),ipts);
    if (handles.halton)
      nb_pts = handles.refine_args * size(Ptmp.pts, 2); 
    else
      nb_pts = CountRefine(Ptmp, handles.refine_args);
    end
    
  end

  set(handles.button_go_refine,'String',['Go (' num2str(nb_pts) ' new pts)']);
  guidata(hObject,handles);
  
% Hints: get(hObject,'String') returns contents of edit_refine as text
%        str2double(get(hObject,'String')) returns contents of edit_refine as a double


% --- Executes during object creation, after setting all properties.
function edit_refine_CreateFcn(hObject, eventdata, handles)
% hObject    handle to edit_refine (see GCBO)
% eventdata  reserved - to be defined in a future version of MATLAB
% handles    empty - handles not created until after all CreateFcns called

% Hint: edit controls usually have a white background on Windows.
%       See ISPC and COMPUTER.
if ispc && isequal(get(hObject,'BackgroundColor'), get(0,'defaultUicontrolBackgroundColor'))
    set(hObject,'BackgroundColor','white');
end

function edit_value_pts_Callback(hObject, eventdata, handles)
% hObject    handle to edit_value_pts (see GCBO)
% eventdata  reserved - to be defined in a future version of MATLAB
% handles    structure with handles and user data (see GUIDATA)

  try
    
    val = eval(get(hObject,'String'));
    ipts = handles.working_sets.(handles.current_set).dim(handles.selected_varying_param);
    handles.working_sets.(handles.current_set).pts(ipts,handles.current_pts) = val;
    handles = update_modif_panel(handles);
    guidata(hObject,handles);
  
  catch 
    s = lasterror;
    warndlg(['Problem edit value: ' s.message] );
    error(s);    
    return
  end


% Hints: get(hObject,'String') returns contents of edit_value_pts as text
%        str2double(get(hObject,'String')) returns contents of edit_value_pts as a double


% --- Executes during object creation, after setting all properties.
function edit_value_pts_CreateFcn(hObject, eventdata, handles)
% hObject    handle to edit_value_pts (see GCBO)
% eventdata  reserved - to be defined in a future version of MATLAB
% handles    empty - handles not created until after all CreateFcns called

% Hint: edit controls usually have a white background on Windows.
%       See ISPC and COMPUTER.
if ispc && isequal(get(hObject,'BackgroundColor'), get(0,'defaultUicontrolBackgroundColor'))
    set(hObject,'BackgroundColor','white');
end


% --- Executes on button press in button_new_set.
function button_new_set_Callback(hObject, eventdata, handles)
% hObject    handle to button_new_set (see GCBO)
% eventdata  reserved - to be defined in a future version of MATLAB
% handles    structure with handles and user data (see GUIDATA)
 try
  names = fieldnames(handles.working_sets);
  new_name =  genvarname('P',names);
  P = CreateSampling(handles.Sys,1);
  P.selected = 0;
  handles.working_sets = setfield(handles.working_sets, new_name, P);
  handles = update_working_sets_panel(handles);  
  guidata(hObject,handles);
    catch 
      s = lasterror;
      warndlg(['Problem new_set: ' s.message] );
      error(s);    
      return
    end

% --------------------------------------------------------------------
function menu_file_Callback(hObject, eventdata, handles)
% hObject    handle to menu_file (see GCBO)
% eventdata  reserved - to be defined in a future version of MATLAB
% handles    structure with handles and user data (see GUIDATA)
  

% --- Executes on button press in compile_button.
function compile_button_Callback(hObject, eventdata, handles)
  
  CompileSystem(handles.Sys,'all');
  

% hObject    handle to compile_button (see GCBO)
% eventdata  reserved - to be defined in a future version of MATLAB
% handles    structure with handles and user data (see GUIDATA)

function edit_system_param_Callback(hObject, eventdata, handles)
% hObject    handle to edit_system_param (see GCBO)
% eventdata  reserved - to be defined in a future version of MATLAB
% handles    structure with handles and user data (see GUIDATA)
  try
  ival = get(handles.listbox_system,'Value');
  nval = get(hObject,'String');
  switch(ival)
   case 3    
    handles.Sys.CVodesOptions.RelTol = eval(nval);
   case 4
    handles.Sys.CVodesOptions.AbsTol = eval(nval);
   case 5
    handles.Sys.CVodesOptions.MinStep = eval(nval);
   case 9
    handles.Sys.CVodesSensiOptions.method = nval;
   case 10
    handles.Sys.CVodesSensiOptions.FSAoptions.ParamScales = eval(nval);
   case 11
    handles.Sys.CVodesSensiOptions.FSAoptions.SensErrControl = nval;    
  end
  Sys = handles.Sys;
  save(handles.system_name_file, 'Sys');
  handles = update_system_panel(handles);
 guidata(hObject,handles);
 
    catch 
      s = lasterror;
      warndlg(['Problem edit_system_param: ' s.message] );
      error(s);    
      return
    end


% Hints: get(hObject,'String') returns contents of edit_system_param as text
%        str2double(get(hObject,'String')) returns contents of edit_system_param as a double


% --- Executes during object creation, after setting all properties.
function edit_system_param_CreateFcn(hObject, eventdata, handles)
% hObject    handle to edit_system_param (see GCBO)
% eventdata  reserved - to be defined in a future version of MATLAB
% handles    empty - handles not created until after all CreateFcns called

% Hint: edit controls usually have a white background on Windows.
%       See ISPC and COMPUTER.
if ispc && isequal(get(hObject,'BackgroundColor'), get(0,'defaultUicontrolBackgroundColor'))
    set(hObject,'BackgroundColor','white');
end


% --------------------------------------------------------------------
function compile_Callback(hObject, eventdata, handles)
% hObject    handle to compile (see GCBO)
% eventdata  reserved - to be defined in a future version of MATLAB
% handles    structure with handles and user data (see GUIDATA)
 try      
   CompileSystem(handles.Sys);
 catch 
   s = lasterror;
   warndlg(['Problem during compilation: ' s.message] );
   error(s);    
   return
 end

% --------------------------------------------------------------------
function test_memory_Callback(hObject, eventdata, handles)
% hObject    handle to test_memory (see GCBO)
% eventdata  reserved - to be defined in a future version of MATLAB
% handles    structure with handles and user data (see GUIDATA)

  msgbox('Who was the 13th president of the United States of America ?', ...
         'Memory Test')

% --------------------------------------------------------------------
function menu_load_working_set_Callback(hObject, eventdata, handles)
% hObject    handle to menu_load_working_set (see GCBO)
% eventdata  reserved - to be defined in a future version of MATLAB
% handles    structure with handles and user data (see GUIDATA)

  
  [FileName,PathName,FilterIndex] = uigetfile('*.mat','Load Parameter Set...');

  if (FileName==0)
    return;
  end

  handles.working_sets_file_name = FileName;
  try 
    handles.working_sets = load(handles.working_sets_file_name);
    handles.current_pts=1;
    set(handles.working_sets_listbox, 'Value', 1);
    contents = get(handles.working_sets_listbox,'String');
    fn = fieldnames(handles.working_sets);
    handles.current_set = fn{1};    
    handles =   update_working_sets_panel(handles);
    guidata(hObject,handles);
      catch 
      s = lasterror;
      warndlg(['Problem loading: ' s.message] );
      error(s);    
      return
    end

      

% --------------------------------------------------------------------
function menu_save_as_Callback(hObject, eventdata, handles)
% hObject    handle to menu_save_as (see GCBO)
% eventdata  reserved - to be defined in a future version of MATLAB
% handles    structure with handles and user data (see GUIDATA)
  try
    FileName = uiputfile('*.mat','Save Parameter Set  As...');
    if (FileName==0)
      return;
    end

    handles.working_sets_file_name = FileName;
    ws = handles.working_sets;
    handles = info(handles, 'Saving parameter set...');
    save(FileName, '-struct','ws');
    handles = info(handles, 'Saving parameter set... Done.');
    handles = update_working_sets_panel(handles);
    guidata(hObject,handles);
  catch 
    s = lasterror;
    warndlg(['Problem saving: ' s.message] );
    error(s);    
    return
  end

  
% --------------------------------------------------------------------
function quit_Callback(hObject, eventdata, handles)
% hObject    handle to quit (see GCBO)
% eventdata  reserved - to be defined in a future version of MATLAB
% handles    structure with handles and user data (see GUIDATA)

  close(handles.breach);

% --- Executes on button press in button_copy_set.
function button_copy_set_Callback(hObject, eventdata, handles)
% hObject    handle to button_copy_set (see GCBO)
% eventdata  reserved - to be defined in a future version of MATLAB
% handles    structure with handles and user data (see GUIDATA)

  val = get(handles.working_sets_listbox, 'Value');
  names = fieldnames(handles.working_sets);
  set_name = names{val};
  new_name =  genvarname(set_name,names);
  handles.working_sets = setfield(handles.working_sets, new_name, handles.working_sets.(set_name));
  handles = update_working_sets_panel(handles); 
  
  guidata(hObject,handles); 
  
function edit_rename_Callback(hObject, eventdata, handles)
% hObject    handle to edit_rename (see GCBO)
% eventdata  reserved - to be defined in a future version of MATLAB
% handles    structure with handles and user data (see GUIDATA)

   try
     new_name= get(hObject,'String');
     if (isfield(handles.working_sets,new_name))
       return
     end     
     handles.working_sets = setfield(handles.working_sets,new_name, ...
                                                   handles.working_sets.(handles.current_set));
     handles.working_sets = rmfield(handles.working_sets, handles.current_set);
     handles.current_set = new_name;
     handles = update_working_sets_panel(handles);
     handles = update_modif_panel(handles);
     handles= update_properties_panel(handles);
     guidata(hObject, handles);
     
   catch 
     s = lasterror;
     warndlg(['Problem renaming: ' s.message] );
     error(s);    
     return
   end

  
% Hints: get(hObject,'String') returns contents of edit_rename as text
%        str2double(get(hObject,'String')) returns contents of edit_rename as a double


% --- Executes during object creation, after setting all properties.
function edit_rename_CreateFcn(hObject, eventdata, handles)
% hObject    handle to edit_rename (see GCBO)
% eventdata  reserved - to be defined in a future version of MATLAB
% handles    empty - handles not created until after all CreateFcns called

% Hint: edit controls usually have a white background on Windows.
%       See ISPC and COMPUTER.
if ispc && isequal(get(hObject,'BackgroundColor'), get(0,'defaultUicontrolBackgroundColor'))
    set(hObject,'BackgroundColor','white');
end


% --------------------------------------------------------------------
function menu_files_Callback(hObject, eventdata, handles)
% hObject    handle to menu_files (see GCBO)
% eventdata  reserved - to be defined in a future version of MATLAB
% handles    structure with handles and user data (see GUIDATA)


% --- Executes on slider movement.
function slider_current_pts_Callback(hObject, eventdata, handles)
% hObject    handle to slider_current_pts (see GCBO)
% eventdata  reserved - to be defined in a future version of MATLAB
% handles    structure with handles and user data (see GUIDATA)

  val = get(hObject,'Value');
  handles.current_pts = round(val);
  handles = update_modif_panel(handles);
  
  guidata(hObject,handles);
  
  
% Hints: get(hObject,'Value') returns position of slider
%        get(hObject,'Min') and get(hObject,'Max') to determine range of slider


% --- Executes during object creation, after setting all properties.
function slider_current_pts_CreateFcn(hObject, eventdata, handles)
% hObject    handle to slider_current_pts (see GCBO)
% eventdata  reserved - to be defined in a future version of MATLAB
% handles    empty - handles not created until after all CreateFcns called

% Hint: slider controls usually have a light gray background.
if isequal(get(hObject,'BackgroundColor'), get(0,'defaultUicontrolBackgroundColor'))
    set(hObject,'BackgroundColor',[.9 .9 .9]);
end


% --- Executes on selection change in popup_pts3.
function popup_pts3_Callback(hObject, eventdata, handles)
% hObject    handle to popup_pts3 (see GCBO)
% eventdata  reserved - to be defined in a future version of MATLAB
% handles    structure with handles and user data (see GUIDATA)
  contents = get(hObject,'String');
  strpop = contents{get(hObject,'Value')};
  handles.current_plot_pts{3} = {strpop};
  handles=  plot_pts(handles);  
  guidata(hObject, handles);

% Hints: contents = get(hObject,'String') returns popup_pts3 contents as cell array
%        contents{get(hObject,'Value')} returns selected item from popup_pts3


% --- Executes during object creation, after setting all properties.
function popup_pts3_CreateFcn(hObject, eventdata, handles)
% hObject    handle to popup_pts3 (see GCBO)
% eventdata  reserved - to be defined in a future version of MATLAB
% handles    empty - handles not created until after all CreateFcns called

% Hint: popupmenu controls usually have a white background on Windows.
%       See ISPC and COMPUTER.
if ispc && isequal(get(hObject,'BackgroundColor'), get(0,'defaultUicontrolBackgroundColor'))
    set(hObject,'BackgroundColor','white');
end


% --- Executes on selection change in popup_pts2.
function popup_pts2_Callback(hObject, eventdata, handles)
% hObject    handle to popup_pts2 (see GCBO)
% eventdata  reserved - to be defined in a future version of MATLAB
% handles    structure with handles and user data (see GUIDATA)

% Hints: contents = get(hObject,'String') returns popup_pts2 contents as cell array
%        contents{get(hObject,'Value')} returns selected item from popup_pts2

 contents = get(hObject,'String');
 strpop = contents{get(hObject,'Value')};
 handles.current_plot_pts{2} = {strpop};
 handles=  plot_pts(handles);
  
 guidata(hObject, handles);

% --- Executes during object creation, after setting all properties.
function popup_pts2_CreateFcn(hObject, eventdata, handles)
% hObject    handle to popup_pts2 (see GCBO)
% eventdata  reserved - to be defined in a future version of MATLAB
% handles    empty - handles not created until after all CreateFcns called

% Hint: popupmenu controls usually have a white background on Windows.
%       See ISPC and COMPUTER.
if ispc && isequal(get(hObject,'BackgroundColor'), get(0,'defaultUicontrolBackgroundColor'))
    set(hObject,'BackgroundColor','white');
end


% --- Executes on selection change in popup_pts1.
function popup_pts1_Callback(hObject, eventdata, handles)
% hObject    handle to popup_pts1 (see GCBO)
% eventdata  reserved - to be defined in a future version of MATLAB
% handles    structure with handles and user data (see GUIDATA)
  
  contents = get(hObject,'String');
  strpop = contents{get(hObject,'Value')};
  handles.current_plot_pts{1} = {strpop};
  handles=  plot_pts(handles);
  guidata(hObject, handles);
  
% Hints: contents = get(hObject,'String') returns popup_pts1 contents as cell array
%        contents{get(hObject,'Value')} returns selected item from popup_pts1


% --- Executes during object creation, after setting all properties.
function popup_pts1_CreateFcn(hObject, eventdata, handles)
% hObject    handle to popup_pts1 (see GCBO)
% eventdata  reserved - to be defined in a future version of MATLAB
% handles    empty - handles not created until after all CreateFcns called

% Hint: popupmenu controls usually have a white background on Windows.
%       See ISPC and COMPUTER.
if ispc && isequal(get(hObject,'BackgroundColor'), get(0,'defaultUicontrolBackgroundColor'))
    set(hObject,'BackgroundColor','white');
end

% --- Executes on button press in checkbox_quasi_random.
function checkbox_quasi_random_Callback(hObject, eventdata, handles)
% hObject    handle to checkbox_quasi_random (see GCBO)
% eventdata  reserved - to be defined in a future version of MATLAB
% handles    structure with handles and user data (see GUIDATA)
  handles.halton =  get(hObject,'Value');
  edit_refine_Callback(handles.edit_refine, eventdata, handles)
  guidata(hObject, handles);
% Hint: get(hObject,'Value') returns toggle state of checkbox_quasi_random


% --------------------------------------------------------------------
function menu_save_Callback(hObject, eventdata, handles)
% hObject    handle to menu_save (see GCBO)
% eventdata  reserved - to be defined in a future version of MATLAB
% handles    structure with handles and user data (see GUIDATA)
  
  handles = info(handles, 'Saving parameter set...\n');
  fprintf('Saving parameter set...');
  ws= handles.working_sets;
  save(handles.working_sets_file_name, '-struct', 'ws');
  handles = info(handles, 'Saving parameter set... Done');
  fprintf('Done.\n');
  guidata(hObject, handles);

% --- Executes on button press in button_save_in.
function button_save_in_Callback(hObject, eventdata, handles)
% hObject    handle to button_save_in (see GCBO)
% eventdata  reserved - to be defined in a future version of MATLAB
% handles    structure with handles and user data (see GUIDATA)
  try 
    FileName = uigetfile('*.mat','Save Parameter Set In...');
    
    if ( FileName ==0)  
      return;
    end
    system(['touch ' FileName]);    
    eval([handles.current_set '= handles.working_sets.(handles.current_set);']);
    save(FileName, '-append', handles.current_set);
    guidata(hObject,handles);
  end

% --- Executes on button press in checkbox_refine_all.
function checkbox_refine_all_Callback(hObject, eventdata, handles)
% hObject    handle to checkbox_refine_all (see GCBO)
% eventdata  reserved - to be defined in a future version of MATLAB
% handles    structure with handles and user data (see GUIDATA)
  handles.refine_all = get(hObject,'Value');
  edit_refine_Callback(handles.edit_refine, eventdata, handles)
  guidata(hObject, handles)% Hint: get(hObject,'Value') returns toggle state of checkbox_refine_all


% --- Executes on button press in button_make_pts_set.
function button_make_pts_set_Callback(hObject, eventdata, handles)
% hObject    handle to button_make_pts_set (see GCBO)
% eventdata  reserved - to be defined in a future version of MATLAB
% handles    structure with handles and user data (see GUIDATA)

  names = fieldnames(handles.working_sets);
  new_name =  genvarname('P',names);
  ipts = find(handles.working_sets.(handles.current_set).selected);
  if (isempty(ipts))
    return
  end
  
  Ptmp = Sselect(handles.working_sets.(handles.current_set),ipts);

  handles.working_sets = setfield(handles.working_sets, new_name, Ptmp);
  handles = update_working_sets_panel(handles); 
  guidata(hObject,handles);


% --- Executes on selection change in listbox_prop.
function listbox_prop_Callback(hObject, eventdata, handles)
% hObject    handle to listbox_prop (see GCBO)
% eventdata  reserved - to be defined in a future version of MATLAB
% handles    structure with handles and user data (see GUIDATA)
  
  idx_prop = get(hObject,'Value');
  fnames = fieldnames(handles.properties);
  handles.current_prop = fnames{idx_prop};
  prop = handles.properties.(handles.current_prop);
  set(handles.text_info, 'String', disp(prop,0));
  handles = plot_pts(handles);
  guidata(hObject,handles);
  
  
% Hints: contents = get(hObject,'String') returns listbox_prop contents as cell array
%        contents{get(hObject,'Value')} returns selected item from listbox_prop


% --- Executes during object creation, after setting all properties.
function listbox_prop_CreateFcn(hObject, eventdata, handles)
% hObject    handle to listbox_prop (see GCBO)
% eventdata  reserved - to be defined in a future version of MATLAB
% handles    empty - handles not created until after all CreateFcns called

% Hint: listbox controls usually have a white background on Windows.
%       See ISPC and COMPUTER.
if ispc && isequal(get(hObject,'BackgroundColor'), get(0,'defaultUicontrolBackgroundColor'))
    set(hObject,'BackgroundColor','white');
end


% --- Executes on button press in button_check_property.
function button_check_property_Callback(hObject, eventdata, handles)
  
  %try
    prop = handles.properties.(handles.current_prop);
    title = 'Check property options';
    prompt = {'Enter tspan for trajectory computation (empty = existing traj), ',...
              'Enter tspan for property evaluation (empty = same as above)'};
    opt.tspan_traj= [];
    opt.tspan_prop_eval = [];
    
    [opt handles.check_prop_options] = structdlg(opt,title,prompt, handles.check_prop_options);
    
    handles.check_prop_options = {handles.check_prop_options{:} '1'}; 
    if isempty(opt)
      return;
    end
    
    if ~isempty(opt.tspan_traj)
      Pphi = ComputeTraj(handles.Sys, handles.working_sets.(handles.current_set), ...
                         opt.tspan_traj);
    else
      Pphi=handles.working_sets.(handles.current_set);
    end
    handles.working_sets.(handles.current_set) = SEvalProp(handles.Sys,Pphi, prop, opt.tspan_prop_eval);
    handles = update_working_sets_panel(handles);
    handles = update_modif_panel(handles);
    handles = update_properties_panel(handles);    
    guidata(hObject,handles);

 % catch 
 %   s = lasterror;
  %  warndlg(['Problem checking property: ' s.message] );
  %  error(s);    
  %  return
  %end
  

% --- Executes on button press in checkbox_selected.
function checkbox_selected_Callback(hObject, eventdata, handles)
% hObject    handle to checkbox_selected (see GCBO)
% eventdata  reserved - to be defined in a future version of MATLAB
% handles    structure with handles and user data (see GUIDATA)

  val =  get(hObject,'Value');
  handles.working_sets.(handles.current_set).selected(handles.current_pts)=val;
  if isempty(find(handles.working_sets.(handles.current_set).selected))
    set(handles.button_plot_selected, 'String', 'Plot trajs')
  else
    set(handles.button_plot_selected, 'String', 'Plot select trajs')
  end
  
  guidata(hObject, handles);  
  
% Hint: get(hObject,'Value') returns toggle state of checkbox_selected


% --- Executes on button press in button_edit_prop.
function button_edit_prop_Callback(hObject, eventdata, handles)
% hObject    handle to button_edit_prop (see GCBO)
% eventdata  reserved - to be defined in a future version of MATLAB
% handles    structure with handles and user data (see GUIDATA)

  prop = handles.properties.(handles.current_prop);
  evalin('base', ['load(''' handles.properties_file_name ''')']);
  load(handles.properties_file_name);
  
  prompt={'Edit formula expression:'};
  name='Edit property';
  numlines=1;
  defaultanswer={disp(prop,-1)};
  opts.Resize='on';
  opts.WindowStyle='normal';   
  str=inputdlg(prompt,name,numlines,defaultanswer, opts);
 
  if isempty(str)
    return;
  end
  
  try
    id = get_id(prop);
    phi_st = str{1};  
    PHI = eval(['QMITL_Formula(''' id ''',''' phi_st ''')']);
    eval([get_id(PHI) '=PHI']); 
  catch 
    s = lasterror;
    warndlg(['Invalid formula: ' s.message] );
    error(s);    
    return
  end
  
  save(handles.properties_file_name, '-append', get_id(PHI));
  
  handles = update_properties_panel(handles);
  guidata(hObject, handles);
  
  

% --- Executes on button press in button_reload.
function button_reload_Callback(hObject, eventdata, handles)
% hObject    handle to button_reload (see GCBO)
% eventdata  reserved - to be defined in a future version of MATLAB
% handles    structure with handles and user data (see GUIDATA)

  handles.working_sets = load(handles.working_sets_file_name);
  handles.properties = load(handles.properties_file_name);
  handles = update_working_sets_panel(handles);
  handles = update_properties_panel(handles);
  handles = update_modif_panel(handles);
  
  guidata(hObject, handles);  
    
  
function handles = update_working_sets_panel(handles)

  try 
    str_name = ['Param. Set (' handles.working_sets_file_name ')'];
    if (numel(str_name)>35)
      str_name= [str_name(1:30) '...' str_name(end-5:end)];
    end
    set(handles.working_sets_panel,'Title',str_name );
    fn = fieldnames(handles.working_sets);

    for i=1:numel(fn)            
      % check if field is indeed a param set
      if (~isfield(handles.working_sets.(fn{i}),'pts'))
        handles.working_sets = rmfield(handles.working_sets, fn{i});        
      end
    end  
    
    fn = fieldnames(handles.working_sets);
    
    for i=1:numel(fn)            
      if isfield(handles.working_sets.(fn{i}),'traj');
        fn{i} = ['*' fn{i}];
      end
    end
        
    set(handles.working_sets_listbox,'String', fn);
    set(handles.edit_rename,'String',handles.current_set);
  catch 
    return    
  end  
  
function handles = update_properties_panel(handles)
  
  str_name = ['Properties (' handles.properties_file_name ')'];
  if (numel(str_name)>35)
    str_name= [str_name(1:30) '...' str_name(end-5:end)];
  end
  set(handles.panel_properties,'Title',str_name );
  
  handles.properties = load(handles.properties_file_name); 
  handles.properties = orderfields(handles.properties); 
  
  fnames = fieldnames(handles.properties);
  content={};
  
  for i = 1:numel(fnames)
    st = disp(handles.properties.(fnames{i}),-1);
    iprop = find_prop(fnames{i},  handles.working_sets.(handles.current_set));
    if (iprop)
      content = {content{:}, ['*' fnames{i} ': ' st]};  
    else
      content = {content{:}, [fnames{i} ': ' st]};  
    end
  end  
  set(handles.listbox_prop,'String', content);
  
 
function handles = update_modif_panel(handles)

  % parameters listbox
     
  nb_pts = size(handles.working_sets.(handles.current_set).pts,2);
  DimP = handles.working_sets.(handles.current_set).DimP;
  ParamList = handles.working_sets.(handles.current_set).ParamList;
  dim = handles.working_sets.(handles.current_set).dim;
  
  if (~isfield(handles.working_sets.(handles.current_set), 'selected'))
    val = get(handles.working_sets_listbox, 'Value');
    names = fieldnames(handles.working_sets);
    set_name = names{val};    
    handles.working_sets.(set_name)= setfield(handles.working_sets.(set_name), ...
                                              'selected', zeros(1,nb_pts));
  end
  
  handles.current_pts = min(handles.current_pts, nb_pts);
  k = handles.current_pts;
  
  content = {};  
  for i=1:numel(ParamList)
    st = ParamList{i};
    st = strcat(st, ':',' ',dbl2str(handles.working_sets.(handles.current_set).pts(i,k)));
    content = {content{:} st};
  end
  
  handles.selected_param = min(handles.selected_param, ...
                                       numel(ParamList));
  
  set(handles.listbox_default_parameters,'String',content);
  set(handles.listbox_default_parameters,'Value',handles.selected_param);
  
  set(handles.edit_default_param, 'String', dbl2str(handles.working_sets.(handles.current_set).pts(handles.selected_param,k)));
  set(handles.edit30, 'String', handles.working_sets.(handles.current_set).ParamList(handles.selected_param));

  % Varying parameters listbox  
    
  content ={};

  for i=1:numel(dim)
    st = get_varying_param_string(handles,i);
    content = {content{:} st};
  end
  set(handles.listbox_varying_parameters,'String',content);
  
  handles.selected_varying_param = min(handles.selected_varying_param, ...
                                       numel(content));
  set(handles.listbox_varying_parameters,'Value',handles.selected_varying_param); 
  
  % edit pts and epsi
  
  ipts = dim(min(handles.selected_varying_param, numel(dim)));
  pts = handles.working_sets.(handles.current_set).pts(ipts,k);
  epsi = handles.working_sets.(handles.current_set).epsi(handles.selected_varying_param,k);
  
  set(handles.edit_value_pts, 'String', dbl2str(pts));
  set(handles.edit_uncertainty, 'String', dbl2str(epsi));
    
  % slider

  tt=strcat('pts ',num2str(handles.current_pts),'/',num2str(nb_pts));
  set(handles.text_pts, 'String', tt );
  set(handles.slider_current_pts, 'Value',handles.current_pts,'Min', .9999, 'Max',nb_pts, 'SliderStep', [1/nb_pts 10/nb_pts]);
  set(handles.checkbox_selected, 'Value', handles.working_sets.(handles.current_set).selected(handles.current_pts));

  % button plot all/selected
  
  if isempty(find(handles.working_sets.(handles.current_set).selected))
    set(handles.button_plot_selected, 'String', 'Plot traj(s)')
  else
    set(handles.button_plot_selected, 'String', 'Plot selected')
  end
  
  % menu for param pts plot

  ParamList = handles.working_sets.(handles.current_set).ParamList;
  dim =  handles.working_sets.(handles.current_set).dim;
  
  set(handles.popup_pts1,'String',ParamList);
  handles.current_plot_pts{1} = ParamList(dim(1));
  set(handles.popup_pts1,'Value', dim(1));
  set(handles.popup_pts2,'String',{'', ParamList{:}});

  if numel(dim)>=2
    handles.current_plot_pts{2} = ParamList(dim(2));
    set(handles.popup_pts2,'Value', dim(2)+1);  
  else
    handles.current_plot_pts{2} = '';
    set(handles.popup_pts2,'Value', 1);  
  end

  set(handles.popup_pts3,'String',{'', ParamList{:}});
  if numel(dim)>=3
    handles.current_plot_pts{3} = ParamList(dim(3));
    set(handles.popup_pts3,'Value', dim(3)+1);  
  else
    handles.current_plot_pts{3} = '';
    set(handles.popup_pts3,'Value', 1);  
  end

  handles =  plot_pts(handles);   
  
function handles = update_system_panel(handles)
 
  Sys = handles.Sys;
  
  stdimx = ['DimX : ' num2str(Sys.DimX) ];
  stdimp = ['DimP : ' num2str(Sys.DimP) ];
  set(handles.text_dimx,'String', stdimx);
  set(handles.text_dimp,'String', stdimp);
  
  if (isfield(Sys, 'type'))
    switch Sys.type        
      case 'traces'   
      return
      case 'Simulink'
      return
    end
  end
  
  st_system_listbox = {'Integrator options'; '----------------';...
                      ['RelTol : ' dbl2str(Sys.CVodesOptions.RelTol) ];...
                      ['AbsTol : ' dbl2str(Sys.CVodesOptions.AbsTol) ];...
                      ['MinStep : ' Sys.CVodesOptions.MinStep ]; 
                      ''; 'Sensitivity options'; '----------------'; ...
                      ['Method : ''' Sys.CVodesSensiOptions.method '''']; ...
                      ['ParamScales : ' dbl2str(Sys.CVodesSensiOptions.FSAoptions.ParamScales')];...
                      ['SensErrControl : ' ...
                      '''' Sys.CVodesSensiOptions.FSAoptions.SensErrControl ...
                      '''']}; 

  set(handles.listbox_system, 'String', st_system_listbox);
  

function st = get_varying_param_string(handles, i)
  
  ipts = handles.working_sets.(handles.current_set).dim(i);
  pts = handles.working_sets.(handles.current_set).pts(ipts,handles.current_pts);
  epsi = handles.working_sets.(handles.current_set).epsi(i, handles.current_pts);
  st = handles.working_sets.(handles.current_set).ParamList{ipts};
  
  min = dbl2str(pts-epsi);
  max = dbl2str(pts+epsi);
  st = [st ': ' dbl2str(pts) ' +/- ' dbl2str(epsi) ' i.e ' '[' min ',' max, ']' ];

function handles= plot_pts(handles)

  axes(handles.axes_pts);
  cla;
  legend off;
  set(gca,'YLimMode','auto');
  
  param_to_plot = handles.current_plot_pts{1};

  if (~isfield(handles.working_sets.(handles.current_set),'selected'))
      handles.working_sets.(handles.current_set).selected = zeros(size(handles.working_sets.(handles.current_set).pts,2))
  end  
  
  ipts = [handles.current_pts find(handles.working_sets.(handles.current_set).selected)];
  ipts = unique(sort(ipts));
  
  if (~strcmp(param_to_plot,''))
    if (~strcmp(handles.current_plot_pts{2},''))
      param_to_plot = {param_to_plot{:} handles.current_plot_pts{2}};
    end
    
    if (~strcmp(handles.current_plot_pts{3},''))
      param_to_plot = {param_to_plot{:} handles.current_plot_pts{3}};
    end
  end
    
  SplotPts(handles.working_sets.(handles.current_set), param_to_plot);
  
  if (~isempty(ipts(2:end)))
    SplotBoxPts(handles.working_sets.(handles.current_set), param_to_plot,ipts(2:end),'+b','y',.1);
  end

  SplotPts(handles.working_sets.(handles.current_set), param_to_plot,handles.current_pts,{'ok', 'MarkerSize',14});
  SplotBoxPts(handles.working_sets.(handles.current_set), param_to_plot,handles.current_pts,{'xk', 'MarkerSize',14} ,'k',.1);
  S = DiscrimPropValues(handles.working_sets.(handles.current_set)); 
  SplotPts(S,param_to_plot);
  
  P = handles.working_sets.(handles.current_set);
  i0=0;
  if (isfield(P, 'props_values'))
    for i=1:numel(P.props_names)
      if strcmp(P.props_names{i}, handles.current_prop)
        i0 = i;
      end
    end
    if i0
      val = cat(1, P.props_values(i0,:).val);
      val = val(:,1);
      iparam = FindParam(P,param_to_plot);
      switch (numel(iparam))
        
       case 1
        x = P.pts(iparam(1),:);
        y = zeros(size(x));
        scatter(x,y, 30, val, 'filled');
        
       case 2
        x = P.pts(iparam(1),:);
        y = P.pts(iparam(2),:);
        scatter(x,y, 30, val, 'filled');
        
       case 3
        x = P.pts(iparam(1),:);
        y = P.pts(iparam(2),:);
        z = P.pts(iparam(3),:);
        scatter3(x,y, z, 30, val, 'filled');
      end
      
      stats = sprintf(['val:' dbl2str(val(handles.current_pts)) ...  
                       '\n#True:' dbl2str(numel(find(val>0))) '/' dbl2str(numel(val))  ...              
                       '\nMean:' dbl2str(mean(val)) ...
                       '\nstd:' dbl2str(std(val)) ... 
                       '\nMax:' dbl2str(max(val)) ...
                       '\nMin:' dbl2str(min(val))]);
      
      legend(stats)
          
      set(gca, 'CLim', sym_clim(val)); 
      colormap([ 1 0 0; 0 1 0 ]);
         
      hold on;
        
      if (~isempty(ipts(2:end)))
        SplotBoxPts(handles.working_sets.(handles.current_set), param_to_plot,ipts(2:end),'+b','y',.1);
      end

      SplotPts(handles.working_sets.(handles.current_set), param_to_plot,handles.current_pts,{'ok', 'MarkerSize',14});
      SplotBoxPts(handles.working_sets.(handles.current_set), param_to_plot,handles.current_pts,{'xk', 'MarkerSize',14} ,'k',.1);
    
    end
  end
 

% --------------------------------------------------------------------
function menu_traj_and_sensi_Callback(hObject, eventdata, handles)
% hObject    handle to menu_traj_and_sensi (see GCBO)
% eventdata  reserved - to be defined in a future version of MATLAB
% handles    structure with handles and user data (see GUIDATA)


% --------------------------------------------------------------------
function menu_compute_traj_Callback(hObject, eventdata, handles)
% hObject    handle to menu_compute_traj (see GCBO)
% eventdata  reserved - to be defined in a future version of MATLAB
% handles    structure with handles and user data (see GUIDATA)
%  try
    
    tspan = inputdlg('Enter tspan (Format: [ti tf] or [t0 t1 t2 ... tn] or ti:dt:tf)','Compute trajectories', 1, {handles.last_tspan});
    if isempty(tspan)
      return;
    end
    handles.last_tspan = tspan{1};
    tspan = eval(tspan{1});
    
    if (exist([pwd filesep 'cvm'])~=3)
      CompileSystem(handles.Sys);
    end
    
    uipause;
    set(handles.text_info, 'Simulation running ...'); 
    guidata(hObject, handles);
    
    handles.working_sets.(handles.current_set) = ComputeTraj(handles.Sys, handles.working_sets.(handles.current_set), tspan);
    handles = update_working_sets_panel(handles);
    uiresume;
    set(handles.text_info, 'Simulation done.'); 
    guidata(hObject, handles);
%  catch 
%    s = lasterror;
%    warndlg(['Problem computing traj: ' s.message] );
%    error(s);    
%    return
%  end
  
% --------------------------------------------------------------------
function menu_compute_sensi_Callback(hObject, eventdata, handles)
% hObject    handle to menu_compute_traj_sensi (see GCBO)
% eventdata  reserved - to be defined in a future version of MATLAB
% handles    structure with handles and user data (see GUIDATA)
  try  
    tspan = inputdlg(['Enter tspan (Format: [ti tf] or [t0 t1 t2 ... tn] ' ...
                      'or ti:dt:tf)'],'Compute trajectories with sensitivities', 1, {handles.last_tspan});
    if isempty(tspan)
      return;
    end
    handles.last_tspan = tspan{1};
    tspan = eval(tspan{1});
    
    if (exist([pwd filesep 'cvm'])~=3)
      CompileSystem(handles.Sys);
    end
       
    handles.working_sets.(handles.current_set) = ComputeTrajSensi(handles.Sys, handles.working_sets.(handles.current_set), tspan);
    handles = update_working_sets_panel(handles);
    guidata(hObject, handles);  
  catch 
    s = lasterror;
    warndlg(['Problem computing traj sensibility: ' s.message] );
    error(s);    
    return
  end
  
% --------------------------------------------------------------------
function menu_purge_traj_Callback(hObject, eventdata, handles)
% hObject    handle to menu_purge_traj (see GCBO)
% eventdata  reserved - to be defined in a future version of MATLAB
% handles    structure with handles and user data (see GUIDATA)
  
  handles.working_sets.(handles.current_set) = ...
     SPurge(handles.working_sets.(handles.current_set));
  handles = update_working_sets_panel(handles);
  handles = update_modif_panel(handles);
  guidata(hObject,handles);  


% --------------------------------------------------------------------
function menu_reach_Callback(hObject, eventdata, handles)
% hObject    handle to menu_reach (see GCBO)
% eventdata  reserved - to be defined in a future version of MATLAB
% handles    structure with handles and user data (see GUIDATA)


% --------------------------------------------------------------------
function menu_refine_prop_bound_Callback(hObject, eventdata, handles)
% hObject    handle to menu_refine_prop_bound (see GCBO)
% eventdata  reserved - to be defined in a future version of MATLAB
% handles    structure with handles and user data (see GUIDATA)

  try
    
    % first save trace if it is imported (no dynamics) 
    
    restore_traj =0;
    if(isfield( handles.Sys, 'type'))
      if (strcmp(handles.Sys.type,'traces'))
        if isfield(handles.working_sets.(handles.current_set), 'traj')
          traj(1) = handles.working_sets.(handles.current_set).traj(1);
          restore_traj =1;
        end
      end
    end    
    
    %  options dialog box
    
    info = 'Refine boundary between regions satisfying different properties'; 
    answers = { handles.current_prop,'','0','3'};
    ins = inputdlg({'Enter array of properties (e.g. [phi1, phi2])', 'Enter tspan for trajectories (empty: tspan of computed trajs)','Enter time for property checking', 'Number of iterations'}, info,1, answers );

    S = handles.working_sets.(handles.current_set);
    if isempty(ins)
      return;
    end
        
    load(handles.properties_file_name);

    if isempty(ins{1})
      prop_name = handles.current_prop;
      prop = handles.properties.(prop_name);
    else
      prop = eval(ins{1});            
    end
       
    if isempty(ins{2})
      tspan = S.traj(1).time;    
    else
      tspan = eval(ins{2});
    end        
    
    tprop = eval(ins{3});        
    nb_iter = eval(ins{4});
  
    S = rmfield(S,'selected'); 
    Sf = SFindPropBoundary(handles.Sys,S, prop, tspan,tprop, nb_iter);
    
    handles.working_sets.(handles.current_set) = Sf;
    handles = update_modif_panel(handles);
    guidata(hObject, handles);
    
  catch 
    s = lasterror;
    warndlg(['Problem refining: ' s.message] );
    error(s);    
    return
  end

% --------------------------------------------------------------------
function menu_plot_property_val_Callback(hObject, eventdata, handles)
% hObject    handle to menu_plot_property_val (see GCBO)
% eventdata  reserved - to be defined in a future version of MATLAB
% handles    structure with handles and user data (see GUIDATA)

  try     
    if (isempty(handles.figp))
      handles.figp = figure;
      hold on;
    else
      figure(handles.figp);    
      hold on;
    end
    
    SplotProp(handles.working_sets.(handles.current_set), handles.properties.(handles.current_prop));
    guidata(hObject,handles);
  catch
    s = lasterror;
    warndlg(['Problem plotting property values:' s.message])
    error(s);    
    return;
end
  
% --------------------------------------------------------------------
function menu_minimize_robustness_Callback(hObject, eventdata, handles)
% hObject    handle to menu_minimize_robustness (see GCBO)
% eventdata  reserved - to be defined in a future version of MATLAB
% handles    structure with handles and user data (see GUIDATA)
  try
    kn = find(handles.working_sets.(handles.current_set).selected);
    if (isempty(kn))
      kn = handles.current_pts;
    end
    Psel = Sselect( handles.working_sets.(handles.current_set), kn);  
    prop_name = handles.current_prop;
    prop = handles.properties.(prop_name);
    
    options.Display= [];
    options.MaxFunEvals= [];
    options.MaxIter= [];
    options.TolFun= [];
    options.TolX= [];
    
    options = structdlg(options);
    if isempty(options)
      return;
    end
    
    options  = optimset('Display',options.Display, 'MaxFunEvals', ...
                        options.MaxFunEvals,'MaxIter',options.MaxIter, 'TolFun',options.TolFun, 'TolX',options.TolX);
  
    Popt = SOptimPropBoundary(handles.Sys,Psel, prop, Psel.traj(1).time,options);
    handles.working_sets.(handles.current_set) = ...
        SReplace(handles.working_sets.(handles.current_set), Popt,kn);
    handles = update_modif_panel(handles);
    guidata(hObject,handles);
    
  catch 
    s = lasterror;
    warndlg(['Problem minimizing: ' s.message] );
    error(s);    
    return
  
  end


  
% --------------------------------------------------------------------
function menu_select_Callback(hObject, eventdata, handles)
% hObject    handle to menu_select (see GCBO)
% eventdata  reserved - to be defined in a future version of MATLAB
% handles    structure with handles and user data (see GUIDATA)


% --------------------------------------------------------------------
function menu_select_prop_gt_Callback(hObject, eventdata, handles)
% hObject    handle to menu_select_prop_gt (see GCBO)
% eventdata  reserved - to be defined in a future version of MATLAB
% handles    structure with handles and user data (see GUIDATA)

  try

    iprop = find_prop(handles.current_prop,handles.working_sets.(handles.current_set) );
    valst = inputdlg('greater than ?');
    if isempty(valst)
      return;
    end
    
    val_threshold = eval(valst{1});
   
    if iprop
      val = cat(1,handles.working_sets.(handles.current_set).props_values(iprop,:).val);
      val = val(:,1);      
      handles.working_sets.(handles.current_set).selected = (val>=val_threshold)';      
    end
    handles = update_modif_panel(handles);
    guidata(hObject,handles);

  catch 
    s = lasterror;
    warndlg(['Problem selection: ' s.message] );
    error(s);    
    return
  end

  
% --------------------------------------------------------------------
function menu_select_prop_abs_st_Callback(hObject, eventdata, handles)
% hObject    handle to menu_select_prop_abs_st (see GCBO)
% eventdata  reserved - to be defined in a future version of MATLAB
% handles    structure with handles and user data (see GUIDATA)

  try
    iprop = find_prop(handles.current_prop,handles.working_sets.(handles.current_set));
    valst = inputdlg('smaller than ?');
    if isempty(valst)
      return;
    end
    val_threshold = eval(valst{1});
    if iprop
      val = cat(1,handles.current_prop,handles.working_sets.(handles.current_set).props_values(iprop,:).val);
      val = val(:,1);      
      handles.working_sets.(handles.current_set).selected = (abs(val)<=val_threshold)';      
    end
    
    handles = update_modif_panel(handles);
    guidata(hObject,handles);
  catch 
    s = lasterror;
    warndlg(['Problem during selection: ' s.message] );
    error(s);    
    return
  end


% --------------------------------------------------------------------
function menu_inverse_selection_Callback(hObject, eventdata, handles)
% hObject    handle to menu_inverse_selection (see GCBO)
% eventdata  reserved - to be defined in a future version of MATLAB
% handles    structure with handles and user data (see GUIDATA)

 handles.working_sets.(handles.current_set).selected = ~ handles.working_sets.(handles.current_set).selected;
 handles = update_modif_panel(handles);
 guidata(hObject,handles);

 
% --------------------------------------------------------------------
function plot_zero_contour_Callback(hObject, eventdata, handles)
% hObject    handle to plot_zero_contour (see GCBO)
% eventdata  reserved - to be defined in a future version of MATLAB
% handles    structure with handles and user data (see GUIDATA)
  try
  axes(handles.axes_pts);
  hold on;
 
  iprop = find_prop(handles.current_prop,  handles.working_sets.(handles.current_set));
  if iprop
    switch numel(Pf.dim)
     case 2
      val = cat(1, Pf.props_values(iprop,:).val);
      Z = val(:,1);
      QuickContourSf(Pf,Z)       
    end
  end
  catch 
    s = lasterror;
    warndlg(['Problem with plot_zero_contour: ' s.message] );
    error(s);    
    return
  end


% --------------------------------------------------------------------
function create_system_Callback(hObject, eventdata, handles)
% hObject    handle to create_system (see GCBO)
% eventdata  reserved - to be defined in a future version of MATLAB
% handles    structure with handles and user data (see GUIDATA)


% --------------------------------------------------------------------
function menu_reach_set_Callback(hObject, eventdata, handles)
% hObject    handle to menu_reach_set (see GCBO)
% eventdata  reserved - to be defined in a future version of MATLAB
% handles    structure with handles and user data (see GUIDATA)
  try
    options.tspan = '0:.01:4';
    options.tol= .01;
    options.delta= [];
    options.NbIterErr = 5;

    options = structdlg(options);
    if isempty(options)
      return;
    end
    
    %options.tspan = eval(options.tspan);
    
    if (~isempty(options.tspan))
      handles.working_sets.(handles.current_set) = sreach(handles.Sys, ...
                                                        handles.working_sets.(handles.current_set), options.tspan,options); 
    end
    handles = update_modif_panel(handles);
    guidata(hObject, handles);
  catch 
    s = lasterror;
    warndlg(['Problem computing reachable set: ' s.message] );
    error(s);    
    return
  end


% --------------------------------------------------------------------
function menu_execute_command_Callback(hObject, eventdata, handles)
% hObject    handle to menu_execute_command (see GCBO)
% eventdata  reserved - to be defined in a future version of MATLAB
% handles    structure with handles and user data (see GUIDATA)
  try
    load(handles.working_sets_file_name);
    load(handles.system_name_file);
    load(handles.properties_file_name);
    com = inputdlg('Excute command');
    if isempty(com)
      return;
    end
    eval(com{:});
    guidata(hObject, handles);
  catch 
    s = lasterror;
    warndlg(['Problem executing command: ' s.message] );
    error(s);    
    return
  end
  

% --------------------------------------------------------------------
function menu_unselect_Callback(hObject, eventdata, handles)
% hObject    handle to menu_unselect (see GCBO)
% eventdata  reserved - to be defined in a future version of MATLAB
% handles    structure with handles and user data (see GUIDATA)
  handles.working_sets.(handles.current_set).selected= 0* ...
      handles.working_sets.(handles.current_set).selected;
  handles= update_modif_panel(handles);

  guidata(hObject,handles);


% --------------------------------------------------------------------
function menu_select_range_st_Callback(hObject, eventdata, handles)
% hObject    handle to menu_select_range_st (see GCBO)
% eventdata  reserved - to be defined in a future version of MATLAB
% handles    structure with handles and user data (see GUIDATA)
  try
    P = handles.working_sets.(handles.current_set);
    deltast = inputdlg('Enter range:');
    if isempty(deltast)
      return;
    end
    delta = eval(deltast{:});    
  
  if numel(delta)==1
    delta = repmat(delta, [size(P.epsi,1) 1]);
  end
  
  Dp = repmat(delta,[1 size(P.epsi,2)]);
  kn = find(sum(P.epsi<=Dp,1));
  handles.working_sets.(handles.current_set).selected(kn)=1;

  handles = update_modif_panel(handles);
  guidata(hObject,handles);
  
  catch 
    s = lasterror;
    warndlg(['Problem in selection: ' s.message] );
    error(s);    
    return
  end


% --- Executes on button press in button_new_prop.
function button_new_prop_Callback(hObject, eventdata, handles)
% hObject    handle to button_new_prop (see GCBO)
% eventdata  reserved - to be defined in a future version of MATLAB
% handles    structure with handles and user data (see GUIDATA)

  prop = handles.properties.(handles.current_prop);
  evalin('base', ['load(''' handles.properties_file_name ''')']);
  load(handles.properties_file_name);

  
  prompt={'Enter id', 'Edit formula expression:'};
  name='New/Copy Formula';
  numlines=1;  
  defaultanswer={genvarname(get_id(prop), fieldnames(handles.properties)), disp(prop,-1)};
  opts.Resize='on';
  opts.WindowStyle='normal';   
  str=inputdlg(prompt,name,numlines,defaultanswer, opts);
 
  if isempty(str)
    return;
  end
  
  try
    id = str{1};
    phi_st = str{2};  
    PHI = eval(['QMITL_Formula(''' id ''',''' phi_st ''')']);
    eval([get_id(PHI) '=PHI']); 
  catch 
    s = lasterror;
    warndlg(['Invalid formula: ' s.message] );
    error(s);    
    return
  end

  save(handles.properties_file_name, '-append', get_id(PHI));
  
  handles = update_properties_panel(handles);
  guidata(hObject, handles);
  
function i = find_prop(st, P)
  i=0;
  
  if (~isfield(P, 'props_names'))
    return;
  else
    props_names =  P.props_names;
  end
  
  for k = 1:numel(props_names)
    if strcmp(st,props_names{k})
      i = k;
      return;
    end    
  end
  
% --- Executes on button press in button_del_property.
function button_del_property_Callback(hObject, eventdata, handles)
% hObject    handle to button_del_property (see GCBO)
% eventdata  reserved - to be defined in a future version of MATLAB
% handles    structure with handles and user data (see GUIDATA)

  try
    
    fn = fieldnames(handles.properties);
    
    if numel(fn)==1
      return
    end
    
    st = fn{get(handles.listbox_prop,'Value')};
    val = get(handles.listbox_prop,'Value');
    
    if (val>1)
      val = val-1;
      set(handles.listbox_prop,'Value', val);  
      handles.current_prop = fn{val};
    else 
      handles.current_prop = fn{val+1};
    end
    
    handles.properties = rmfield(handles.properties,st);
    props = handles.properties;
    save(handles.properties_file_name,'-struct','props');  
    
    handles = update_properties_panel(handles);
    guidata(hObject, handles);
    
  catch 
    s = lasterror;
    warndlg(['Problem deleting property: ' s.message] );
    error(s);    
    return
  end


% --------------------------------------------------------------------
function menu_load_properties_Callback(hObject, eventdata, handles)
% hObject    handle to menu_load_properties (see GCBO)
% eventdata  reserved - to be defined in a future version of MATLAB
% handles    structure with handles and user data (see GUIDATA)

  try
    
    [FileName,PathName,FilterIndex] = uigetfile('*.mat','Load Properties Set...');    

    if (FileName ==0)
      return 
    end
      
    props = load(FileName);
    fnames = fieldnames(props);
    
    % find properties in the file loaded
    nprops = []; 
    
    for j = 1:numel(fnames)
      if (isa(props.(fnames{j}), 'QMITL_Formula'))    
        nprops = [ nprops props.(fnames{j}) ];
      end
    end
    
    if isempty(nprops)
      warndlg('No properties in this file');
      return
    else
      handles.properties = nprops;
    end
    
    handles.properties_file_name = FileName;    
    handles.current_prop = fnames{1};
    handles.idx_prop= 1;
    set(handles.listbox_prop, 'Value', 1);
    handles = update_properties_panel(handles);
    guidata(hObject,handles);

  catch 
    
    s = lasterror;
    warndlg(['Problem loading property: ' s.message] );
    error(s);    
    return
  
  end


% --------------------------------------------------------------------
function menu_save_properties_Callback(hObject, eventdata, handles)
% hObject    handle to menu_save_properties (see GCBO)
% eventdata  reserved - to be defined in a future version of MATLAB
% handles    structure with handles and user data (see GUIDATA)
  try
    FileName = uiputfile('*.mat','Save Properties Set As...');
    
    if (FileName ==0)
      return 
    end
    
    handles.properties_file_name = FileName;
    ws = handles.properties;
    save(FileName, '-struct','ws');
    handles = update_properties_panel(handles);
    guidata(hObject,handles);
    
  catch 
    s = lasterror;
    warndlg(['Problem saving property: ' s.message] );
    error(s);    
    return
  end


% --------------------------------------------------------------------
function menu_param_sets_Callback(hObject, eventdata, handles)
% hObject    handle to menu_param_sets (see GCBO)
% eventdata  reserved - to be defined in a future version of MATLAB
% handles    structure with handles and user data (see GUIDATA)


% --------------------------------------------------------------------
function menu_newset_from_endpts_Callback(hObject, eventdata, handles)
% hObject    handle to menu_newset_from_endpts (see GCBO)
% eventdata  reserved - to be defined in a future version of MATLAB
% handles    structure with handles and user data (see GUIDATA)

  try
    
    Pnew = SXf2X0(handles.working_sets.(handles.current_set));
    val = get(handles.working_sets_listbox, 'Value');
    names = fieldnames(handles.working_sets);
    set_name = names{val};
    new_name =  genvarname(set_name,names);
    handles.working_sets = setfield(handles.working_sets, new_name, Pnew);
    handles = update_working_sets_panel(handles); 
    guidata(hObject,handles); 
    
  catch 
    
    s = lasterror;
    warndlg(['Problem creating new set: ' s.message] );
    error(s);    
    return
  
  end


% --------------------------------------------------------------------
function menu_plot_reach_Callback(hObject, eventdata, handles)
% hObject    handle to menu_plot_reach (see GCBO)
% eventdata  reserved - to be defined in a future version of MATLAB
% handles    structure with handles and user data (see GUIDATA)

%    str = inputdlg({'timespan:','Faces color', 'Edges Color','Opacity', 'Max number of patches'},'Plot Reachable Set', 1, {'0:.1:1', 'none','k','1', '10000'});

  str = inputdlg({'timespan:','Faces color', 'Edges Color','Opacity'},'Plot Reachable Set', 1, {'0:.05:2', 'k','none','.1'});

  if isempty(str)
    return;
  end
  
  try
      
    tspan = eval(str{1});
    facecolor = str{2};
    edgecolor = str{3};
    alph = eval(str{4});
    %      maxf = eval(str{5});
    figure;
    SplotReach(handles.Sys, handles.working_sets.(handles.current_set), tspan, facecolor,edgecolor, alph);% maxf );
    
  catch 
    s = lasterror;
    warndlg(['Problem plotting reachable set: ' s.message] );
    error(s);    
    return
  end


% --------------------------------------------------------------------
function menu_import_traj_Callback(hObject, eventdata, handles)
% hObject    handle to menu_import_traj (see GCBO)
% eventdata  reserved - to be defined in a future version of MATLAB
% handles    structure with handles and user data (see GUIDATA)

  try
    
    str = inputdlg({'Enter filename:'});    

    if isempty(str)
      return;
    end
    
    data_values = load(str{1});
    traj.time = data_values(:,1)';
    traj.X = data_values(:,2:end)';

    P = handles.working_sets.(handles.current_set);
    
    P.ParamList = {};
    
    for j = 0:size(traj.X,1)-1     
      P.ParamList = {P.ParamList{:} ['x' num2str(j)]};            
    end

    P.ParamList = {P.ParamList{:} 'no'};
    
    handles.Sys.ParamList = P.ParamList;
    handles.Sys.x0 = traj.X(:,1);
    handles.Sys.DimX = numel(handles.Sys.x0);
    P.DimX = numel(handles.Sys.x0);
    P.DimP = numel(P.ParamList);
    
    if isfield(P, 'traj')

      nbt = numel(P.traj);      
      traj.param = [traj.X(:,1)' nbt];
      P.pts = [P.pts [traj.X(:,1); nbt]];
      P.epsi = [P.epsi 1];
      P.selected = [P.selected 0];
      P.traj = [P.traj traj];      
                        
    else 

      nbt = 0;
      traj.param = [traj.X(:,1)' nbt];
      P.selected = 0;
      P.traj = traj;      
      P.pts = [P.traj.X(:,1);nbt];
    
    end   
    Sys = handles.Sys;
    save(handles.system_name_file, 'Sys');
    handles.working_sets.(handles.current_set)=P;
    handles = update_working_sets_panel(handles); 
    handles = update_modif_panel(handles);
    handles = update_system_panel(handles); 

    guidata(hObject,handles); 
    
  catch 
    s = lasterror;
    warndlg(['Problem importing trajectory: ' s.message] );
    error(s);    
    return
  end


% --------------------------------------------------------------------
function menu_refine_prop_boundary_sensi_Callback(hObject, eventdata, handles)
% hObject    handle to menu_refine_prop_boundary_sensi (see GCBO)
% eventdata  reserved - to be defined in a future version of MATLAB
% handles    structure with handles and user data (see GUIDATA)

  try
    
    prop_name = handles.current_prop;
    prop = handles.properties.(prop_name);
    
    info = 'NOT TESTED, use without sensi instead'
    ins = inputdlg({'Enter tspan for trajectories','Enter time for property checking', 'Number of iterations'});

    if isempty(ins)
      return;
    end
    
    try 
      tspan = eval(ins{1});
    catch
      tspan = 0:.1:1;
    end
    
    try 
      tprop = eval(ins{2});
    catch
      tprop = 0;
    end
  
    try    
      nb_iter = eval(ins{3});
    catch    
      nb_iter = 1;
    end
  
    S = rmfield(handles.working_sets.(handles.current_set),'selected');
    
    Sf = SCopyEmpty(S);
    Sf.selected = [];

    for i=1:nb_iter

      S = SFindPropBoundaReach(handles.Sys,S, prop, tspan,tprop);   
      Sn = Sselect(S, find(S.IsOnBoundary>0));  
      Snn = Sselect(S, find(S.IsOnBoundary==0));

      nbnn = size(Snn.pts,2);
      if (nbnn)
        Sf = SConcat(Sf, Snn);
        Sf.selected(end+1:end+nbnn) = 0 ;   
      end
      %    S = VoronoiRefine(S);    
      if i<nb_iter
        S = Refine(Sn,2);
      end
    end
    
    Sf = SConcat(Sf, Sn);
    nbn = size(Sn.pts,2);   
    Sf.selected(end+1:end+nbn) = 1;
    handles.working_sets.(handles.current_set) = Sf;    
    handles = update_modif_panel(handles);
    guidata(hObject, handles);
    
  catch 
    s = lasterror;
    warndlg(['Problem refining: ' s.message] );
    error(s);    
    return
  end


% --------------------------------------------------------------------
function menu_plot_local_sensi_histo_Callback(hObject, eventdata, handles)
% hObject    handle to menu_plot_local_sensi_histo (see GCBO)
% eventdata  reserved - to be defined in a future version of MATLAB
% handles    structure with handles and user data (see GUIDATA)

%  P = Sselect(handles.working_sets.(handles.current_set), handles.current_pts);
  try
    P = handles.working_sets.(handles.current_set);
    [M handles.last_options] = SplotSensiBar(handles.Sys, P, [],[]);  

  catch 
    s = lasterror;
    warndlg(['Problem refining: ' s.message] );
    error(s);    
    return
  end

  guidata(hObject, handles);  

% --------------------------------------------------------------------
function menu_plot_local_sensi_histo_prev_Callback(hObject, eventdata, handles)
% hObject    handle to menu_plot_local_sensi_histo_prev (see GCBO)
% eventdata  reserved - to be defined in a future version of MATLAB
% handles    structure with handles and user data (see GUIDATA)

%  P = Sselect(handles.working_sets.(handles.current_set), handles.current_pts);
 
  P = handles.working_sets.(handles.current_set);
  try 
    [M handles.last_options] = SplotSensiBar(handles.Sys, P, [],handles.last_options);
  catch
    handles.last_options = [];
  end
  guidata(hObject, handles);


% --------------------------------------------------------------------
function menu_properties_Callback(hObject, eventdata, handles)
% hObject    handle to menu_properties (see GCBO)
% eventdata  reserved - to be defined in a future version of MATLAB
% handles    structure with handles and user data (see GUIDATA)


% --- Executes on button press in button_go_refine.
function button_go_refine_Callback(hObject, eventdata, handles)
% hObject    handle to button_go_refine (see GCBO)
% eventdata  reserved - to be defined in a future version of MATLAB
% handles    structure with handles and user data (see GUIDATA)

  try 
    
    if (handles.refine_args==0)
      return;
    end
    
    restore_traj =0;
    if(isfield( handles.Sys, 'type'))
      if (strcmp(handles.Sys.type,'traces'))
        if isfield(handles.working_sets.(handles.current_set), 'traj')
          traj = handles.working_sets.(handles.current_set).traj;
          restore_traj =1;
        end
      end
    end 
    
    nb_pts = size(handles.working_sets.(handles.current_set).pts,2);    
    if (handles.refine_all)
      if (handles.halton)
        Pr = QuasiRefine(handles.working_sets.(handles.current_set), ...
                          handles.refine_args);
      else
        Pr = Refine(handles.working_sets.(handles.current_set), ...
                    handles.refine_args);
      end
      nnb_pts = size(Pr.pts,2);
      Pr.selected = zeros(1, nnb_pts);
      handles.working_sets.(handles.current_set) = Pr;
      
    else
    
      ipts = find(handles.working_sets.(handles.current_set).selected);
      if isempty(ipts)
        ipts = handles.current_pts;
      end      
      
      Ptmp = Sselect(handles.working_sets.(handles.current_set),ipts);
      if (handles.halton)
        Pr =QuasiRefine(Ptmp, handles.refine_args);
      else
        Pr = Refine(Ptmp, handles.refine_args);
      end
      nnb_pts = size(Pr.pts,2);
      Pr.selected = zeros(1, nnb_pts);
      nipts = find(~handles.working_sets.(handles.current_set).selected);
      if ipts == handles.current_pts
        nipts = nipts(nipts~=handles.current_pts);    
      end
    
      
      P =  Sselect(handles.working_sets.(handles.current_set), nipts);                
      P = SPurge(P);
      P = SPurge_props(P);

      Sf =  SConcat(Pr,P);
      if (restore_traj)
        Sf.traj = repmat(traj(1), [1 size(Sf.pts,2)]);
        for j = 1:numel(Sf.traj)
          Sf.traj(j).param = Sf.pts(:,j);
        end
      end
      
      handles.working_sets.(handles.current_set) = Sf;
      
  end
  
  set(handles.edit_refine, 'String','');
  set(hObject,'String','Go (0 new subsets)');
  handles.refine_args = 0 ;
  
  handles = update_working_sets_panel(handles);
  handles = update_modif_panel(handles);
  guidata(hObject,handles);
  
  catch 
    s = lasterror;
    set(handles.edit_refine, 'String','');
    set(hObject,'String','Go (0 new subsets)');
    handles.refine_args = 0 ;
    handles = update_working_sets_panel(handles);
    handles = update_modif_panel(handles);
    warndlg(['Problem refining: ' s.message] );
  end


% --- Executes on button press in button_explore_traj.
function button_explore_traj_Callback(hObject, eventdata, handles)
% hObject    handle to button_explore_traj (see GCBO)
% eventdata  reserved - to be defined in a future version of MATLAB
% handles    structure with handles and user data (see GUIDATA)
    
    h = BreachTrajGui('varargin', handles);
 
    


% --------------------------------------------------------------------
function System_Callback(hObject, eventdata, handles)
% hObject    handle to System (see GCBO)
% eventdata  reserved - to be defined in a future version of MATLAB
% handles    structure with handles and user data (see GUIDATA)
dbs


% --- Executes on button press in button_save.
function button_save_Callback(hObject, eventdata, handles)
% hObject    handle to button_save (see GCBO)
% eventdata  reserved - to be defined in a future version of MATLAB
% handles    structure with handles and user data (see GUIDATA)

  ws= handles.working_sets;
  save(handles.working_sets_file_name, '-struct', 'ws');


% --- Executes on button press in button_del_selected.
function button_del_selected_Callback(hObject, eventdata, handles)
% hObject    handle to button_del_selected (see GCBO)
% eventdata  reserved - to be defined in a future version of MATLAB
% handles    structure with handles and user data (see GUIDATA)

  try 
    
    % deals with the case where no dynamics is used (only traces)
    restore_traj =0;
    if(isfield( handles.Sys, 'type'))
      if (strcmp(handles.Sys.type,'traces'))
        if isfield(handles.working_sets.(handles.current_set), 'traj')
          traj = handles.working_sets.(handles.current_set).traj;
          restore_traj =1;
        end
      end
    end 
    
    nb_pts = size(handles.working_sets.(handles.current_set).pts,2);    
    if (nb_pts == 1) % cannot delete a unique subset
      return;
    end
        
    ipts = find(handles.working_sets.(handles.current_set).selected);
    if isempty(ipts)
      return;
    end      
      
    nipts = find(~handles.working_sets.(handles.current_set).selected);
    if ipts == handles.current_pts
      nipts = nipts(nipts~=handles.current_pts);    
    end
    
    P =  Sselect(handles.working_sets.(handles.current_set), nipts);                
          
    handles.working_sets.(handles.current_set) = P;
    handles = update_modif_panel(handles);
    guidata(hObject,handles);
  
  catch 
    s = lasterror;
    warndlg(['Problem deleting selected: ' s.message] );
  end


% --------------------------------------------------------------------
function menu_max_robust_satisfaction_Callback(hObject, eventdata, handles)
% hObject    handle to menu_max_robust_satisfaction (see GCBO)
% eventdata  reserved - to be defined in a future version of MATLAB
% handles    structure with handles and user data (see GUIDATA)

try 
  
  P = handles.working_sets.(handles.current_set);
  info = 'Find max robust satisfaction ';  
  answers = {'','',''};
  ins = inputdlg({'Enter tspan for trajectories', ...
                  'Enter lower bounds', ...
                  'Enter upper bounds'}, info,1, answers );
  if isempty(ins)
    return;
  end
  
  if isempty(ins{1})
    tspan = S.traj(1).time;    
  else
    tspan = eval(ins{1});
  end        

  lbound = eval(ins{2});
  ubound = eval(ins{3});
  
  prop_name = handles.current_prop;
  prop = handles.properties.(prop_name);
  
  Sopt  = SOptimProp(handles.Sys, P, prop , tspan, lbound, ubound);
 
  % add optimized parameter set
  
  val = get(handles.working_sets_listbox, 'Value');
  names = fieldnames(handles.working_sets);
  set_name = names{val};
  new_name =  genvarname(set_name,names);
  handles.working_sets = setfield(handles.working_sets, new_name, Sopt);
  handles= update_modif_panel(handles);

catch 
  s = lasterror;
  warndlg(['Problem deleting selected: ' s.message] );
  error(s);
end
 
guidata(hObject,handles);


% --------------------------------------------------------------------
function menu_remove_prop_Callback(hObject, eventdata, handles)
% hObject    handle to menu_remove_prop (see GCBO)
% eventdata  reserved - to be defined in a future version of MATLAB
% handles    structure with handles and user data (see GUIDATA)

  handles.working_sets.(handles.current_set) = SPurge_props(handles.working_sets.(handles.current_set));
  handles = update_working_sets_panel(handles);
  handles = update_properties_panel(handles);
  handles = update_modif_panel(handles);
  guidata(hObject,handles);  


% --- Executes on button press in button_plot_prop.
function button_plot_prop_Callback(hObject, eventdata, handles)
% hObject    handle to button_plot_prop (see GCBO)
% eventdata  reserved - to be defined in a future version of MATLAB
% handles    structure with handles and user data (see GUIDATA)


  prop = handles.properties.(handles.current_prop);
  title = 'Plot property options';
  prompt = {'Enter tspan for trajectory computation (empty = existing traj), ',...
            'Enter tspan for property evaluation (empty = same as above)' ...
            'Levels of subformulas to plot'};
  opt.tspan_traj= [];
  opt.tspan_prop_eval = [];
  opt.break_lev = 1;
  
  [opt handles.check_prop_options] = structdlg(opt,title,prompt, handles.check_prop_options);
  
  if isempty(opt)
    return;
  end
  
  Ptmp = Sselect(handles.working_sets.(handles.current_set), handles.current_pts)
  
  if ~isempty(opt.tspan_traj)
    Pphi = ComputeTraj(handles.Sys, Ptmp, ...
                       opt.tspan_traj);
  else
    Pphi= Ptmp;
  end
    
    
  SEvalProp(handles.Sys,Pphi, prop, opt.tspan_prop_eval, 1,1,opt.break_lev);    
  guidata(hObject,handles);
 
  

% --- Executes on button press in button_break_prop.
function button_break_prop_Callback(hObject, eventdata, handles)
% hObject    handle to button_break_prop (see GCBO)
% eventdata  reserved - to be defined in a future version of MATLAB
% handles    structure with handles and user data (see GUIDATA)

  prop = handles.properties.(handles.current_prop);  
  props = QMITL_Break(prop);
    
  for i = 1:numel(props)
    PHI_= props(i);
    eval([get_id(PHI_) '=PHI_']);
    handles.properties.(get_id(props(i))) = props(i);
    save(handles.properties_file_name, '-append', get_id(props(i)));
  end
   
  handles =  update_properties_panel(handles);
  
  guidata(hObject, handles);
  
 
% --- Executes on button press in button_plot_selected.
function button_plot_selected_Callback(hObject, eventdata, handles)
% hObject    handle to button_plot_selected (see GCBO)
% eventdata  reserved - to be defined in a future version of MATLAB
% handles    structure with handles and user data (see GUIDATA)

  try
  
    % getting parameters 
    
    if (isfield(handles.Sys, 'time_mult'))
      handles.working_sets.(handles.current_set).time_mult = handles.Sys.time_mult;
    end
    
    ipts = find(handles.working_sets.(handles.current_set).selected);   
    
    if (isfield(handles.working_sets.(handles.current_set), 'plot_args'))
      args = handles.working_sets.(handles.current_set).plot_args;
      args = plots_args_gui(handles.working_sets.(handles.current_set), args);
    else
      args = plots_args_gui(handles.working_sets.(handles.current_set), []);
    end
    
    handles.working_sets.(handles.current_set).plot_args = args; 
      
    if isempty(args)
      return;
    end
    
    h = figure;
    assignin('base','h_breach_', h);
    
    if args.phase_portrait == 1
      SplotTraj(handles.working_sets.(handles.current_set), args.iX ,ipts ,[]);    
    else

      SplotVar(handles.working_sets.(handles.current_set), args.iX,ipts ,[], args.same_axe);
    end
    guidata(hObject, handles);
  
  catch 
    s = lasterror;
    warndlg(['Problem computing traj: ' s.message] );
    error(s);    
    return
  end
    
  return


% --- Executes on key press with focus on breach and none of its controls.
function breach_KeyPressFcn(hObject, eventdata, handles)
% hObject    handle to breach (see GCBO)
% eventdata  structure with the following fields (see FIGURE)
%	Key: name of the key that was pressed, in lower case
%	Character: character interpretation of the key(s) that was pressed
%	Modifier: name(s) of the modifier key(s) (i.e., control, shift) pressed
% handles    structure with handles and user data (see GUIDATA)


function st = dbl2str(x)
  st = num2str(x, '%0.5g');

  
% --------------------------------------------------------------------
function set_space_semantics_Callback(hObject, eventdata, handles)
% hObject    handle to set_space_semantics (see GCBO)
% eventdata  reserved - to be defined in a future version of MATLAB
% handles    structure with handles and user data (see GUIDATA)
  global BreachGlobOpt;
  BreachGlobOpt.RobustSemantics = 0;
  set(handles.text_info, 'String', 'Quantitative semantics set to space');
   guidata(hObject, handles);
  

% --------------------------------------------------------------------
function set_semantics_Callback(hObject, eventdata, handles)
% hObject    handle to set_semantics (see GCBO)
% eventdata  reserved - to be defined in a future version of MATLAB
% handles    structure with handles and user data (see GUIDATA)


% --------------------------------------------------------------------
function set_ltime_semantics_Callback(hObject, eventdata, handles)
% hObject    handle to set_ltime_semantics (see GCBO)
% eventdata  reserved - to be defined in a future version of MATLAB
% handles    structure with handles and user data (see GUIDATA)
  global BreachGlobOpt;
  BreachGlobOpt.RobustSemantics = -1;
  set(handles.text_info, 'String', 'Quantitative semantics set to left time');
  guidata(hObject, handles);
  

% --------------------------------------------------------------------
function set_rtime_semantics_Callback(hObject, eventdata, handles)
% hObject    handle to set_rtime_semantics (see GCBO)
% eventdata  reserved - to be defined in a future version of MATLAB
% handles    structure with handles and user data (see GUIDATA)
  global BreachGlobOpt;
  BreachGlobOpt.RobustSemantics = 1;
  set(handles.text_info, 'String', 'Quantitative semantics set to right time');
  guidata(hObject, handles);


% --------------------------------------------------------------------
function menu_select_satisfied_Callback(hObject, eventdata, handles)
% hObject    handle to menu_select_satisfied (see GCBO)
% eventdata  reserved - to be defined in a future version of MATLAB
% handles    structure with handles and user data (see GUIDATA)

  try
    
    iprop = find_prop(handles.current_prop,handles.working_sets.(handles.current_set));    
    val_threshold = 0;
    
    if iprop
      val = cat(1,handles.working_sets.(handles.current_set).props_values(iprop,:).val);
      val = val(:,1);      
      handles.working_sets.(handles.current_set).selected = (val>=val_threshold)';      
    end
    
    handles = update_modif_panel(handles);
    guidata(hObject,handles);
    
  catch 
    s = lasterror;
    warndlg(['Problem selection: ' s.message] );
    error(s);    
    return
  end


function edit30_Callback(hObject, eventdata, handles)
% hObject    handle to edit30 (see GCBO)
% eventdata  reserved - to be defined in a future version of MATLAB
% handles    structure with handles and user data (see GUIDATA)

% Hints: get(hObject,'String') returns contents of edit30 as text
%        str2double(get(hObject,'String')) returns contents of edit30 as a double


% --- Executes during object creation, after setting all properties.
function edit30_CreateFcn(hObject, eventdata, handles)
% hObject    handle to edit30 (see GCBO)
% eventdata  reserved - to be defined in a future version of MATLAB
% handles    empty - handles not created until after all CreateFcns called

% Hint: edit controls usually have a white background on Windows.
%       See ISPC and COMPUTER.
if ispc && isequal(get(hObject,'BackgroundColor'), get(0,'defaultUicontrolBackgroundColor'))
    set(hObject,'BackgroundColor','white');
end

function h = info(h,msg)
  set(h.text_info, 'String', msg);
    
  
  
