# Supplementary material for: STL-based Analysis of TRAIL-induced Apoptosis Challenges the Notion of Type I/Type II Cell Line Classification
Source: PLoS Comput Biol. 2013 May 9;9(5):e1003056. doi: 10.1371/journal.pcbi.1003056 (PMC3649977; doi:10.1371/journal.pcbi.1003056)
Supplement: Program S1 — Computation of STL diagrams using Breach [33] . The archive contains the freely-distributed Matlab tool Breach, an implementation of EARM1.4 in Breach, initial conditions for each of 12 cell lines used in this article, and example scripts illustrating how to generate STL phase diagrams. (ZIP) [file pcbi.1003056.s008.zip › breach/Core/m_src/BreachTrajGui.m]

function varargout = BreachTrajGui(varargin)
% BREACHTRAJGUI M-file for BreachTrajGui.fig
%      BREACHTRAJGUI, by itself, creates a new BREACHTRAJGUI or raises the existing
%      singleton*.
%
%      H = BREACHTRAJGUI returns the handle to a new BREACHTRAJGUI or the handle to
%      the existing singleton*.
%
%      BREACHTRAJGUI('CALLBACK',hObject,eventData,handles,...) calls the local
%      function named CALLBACK in BREACHTRAJGUI.M with the given input arguments.
%
%      BREACHTRAJGUI('Property','Value',...) creates a new BREACHTRAJGUI or raises the
%      existing singleton*.  Starting from the left, property value pairs are
%      applied to the GUI before BreachTrajGui_OpeningFcn gets called.  An
%      unrecognized property name or invalid value makes property application
%      stop.  All inputs are passed to BreachTrajGui_OpeningFcn via varargin.
%
%      *See GUI Options on GUIDE's Tools menu.  Choose "GUI allows only one
%      instance to run (singleton)".
%
% See also: GUIDE, GUIDATA, GUIHANDLES

% Edit the above text to modify the response to help BreachTrajGui

% Last Modified by GUIDE v2.5 08-Aug-2012 16:56:10

% Begin initialization code - DO NOT EDIT
gui_Singleton = 1;
gui_State = struct('gui_Name',     mfilename,  ...
                   'gui_Singleton',  gui_Singleton, ...
                   'gui_OpeningFcn', @BreachTrajGui_OpeningFcn, ...
                   'gui_OutputFcn',  @BreachTrajGui_OutputFcn, ...
                   'gui_LayoutFcn',  [] , ...
                   'gui_Callback',   []);
if nargin && ischar(varargin{1})
    gui_State.gui_Callback = str2func(varargin{1});
end

if nargout
    [varargout{1:nargout}] = gui_mainfcn(gui_State, varargin{:});
else
    gui_mainfcn(gui_State, varargin{:});
end
% End initialization code - DO NOT EDIT


% --- Executes just before BreachTrajGui is made visible.
function BreachTrajGui_OpeningFcn(hObject, eventdata, handles, varargin)
% This function has no output args, see OutputFcn.
% hObject    handle to figure
% eventdata  reserved - to be defined in a future version of MATLAB
% handles    structure with handles and user data (see GUIDATA)
% varargin   command line arguments to BreachTrajGui (see VARARGIN)

% load parameter set  

handles_main = varargin{2};    
handles.protected_names = fieldnames(handles_main.working_sets);
handles.working_sets_filename = handles_main.working_sets_file_name;
handles.Sys= handles_main.Sys;
handles.properties= handles_main.properties;
handles.TrajSet= handles_main.working_sets.(handles_main.current_set);

if (isfield(handles.TrajSet, 'traj'))
  if ~isfield(handles.TrajSet, 'traj_ref')
    handles.TrajSet.traj_ref = 1:numel(handles.TrajSet.traj);   
  end
  handles.traj_ref = handles.TrajSet.traj_ref;    
end

%  init things

if (isfield(handles.Sys,'time_mult'))
  time_mult = handles.Sys.time_mult;
else
  time_mult=1;
end
handles.TrajSet.time_mult = time_mult;      

handles.has_dynamics=1;
if(isfield(handles.Sys, 'type'))
  if (strcmp(handles.Sys.type,'traces'))
    handles.has_dynamics = 0;
  end
end

handles.auto_recompute = 1;
set(handles.recompute_auto,'Value',1);
handles.traj_opt = {'b'};
plist = handles.TrajSet.ParamList(1:handles.TrajSet.DimX);

pnames = fieldnames(handles.properties);
plist = {plist{:} pnames{:}};

while (numel(plist)<3)
  plist = {plist{:} plist{end}};
end  

handles.var_list = plist;
handles.change_tspan_for_all = 0;

set(handles.edit_min_slider_param, 'String', num2str(0));
set(handles.edit_max_slider_param, 'String', num2str(0));

handles.exported_axes=[];
handles.selected_prop =0;

% menu for axes 1
set(handles.param1,'String',plist);
handles.current_var{1,1} = plist(1);
handles.current_var{1,2} = '';
handles.current_var{1,3} = '';

set(handles.param1,'Value', 1);

plist2 = {'' plist{:}};
handles.param_list=handles.TrajSet.ParamList(:);

set(handles.param12,'String',plist2);
handles.current_var{2,1} = plist2(1);
set(handles.param12,'Value', 1);

set(handles.param13,'String',plist2);
handles.current_var{3,1} = plist2(1);
set(handles.param13,'Value', 1);

handles.current_sensi{1,2} = '';
handles.current_sensi{1,3} = '';
handles.current_sensi{2,2} = '';
handles.current_sensi{2,3} = '';
handles.current_sensi{3,2} = '';
handles.current_sensi{3,3} = '';

handles.plot_sensi(1) = 0;
handles.plot_sensi(2) = 0;
handles.plot_sensi(3) = 0;

handles.current_plot{1} =[];
handles.current_plot{2} =[];
handles.current_plot{3} =[];
handles.plot_tout = 0;

% menu for axes 2

if numel(plist)>=2

  set(handles.param2,'String',plist);
  handles.current_var{2,1} = plist(2);
  set(handles.param2,'Value', 2);
  
  set(handles.param22,'String',plist2);
  handles.current_var{2,2} = plist2(1);
  set(handles.param22,'Value', 1);

  set(handles.param23,'String',plist2);
  handles.current_var{2,3} = plist2(1);
  set(handles.param23,'Value', 1);

else

  set(handles.param2,'String',{''})
  handles.current_var{2,1} = '';
  set(handles.param2,'Value',1);
  set(handles.param22,'String',{''})
  set(handles.param22,'Value',1);
  set(handles.param23,'String',{''})
  set(handles.param23,'Value',1);

end
  
% menu for axes 3
if numel(plist)>=3

  set(handles.param3,'String',plist);
  handles.current_var{3,1} = plist(3);
  set(handles.param3,'Value', 3);
  
  set(handles.param32,'String',plist2);
  handles.current_var{3,2} = plist2(1);
  set(handles.param32,'Value', 1);
  
  set(handles.param33,'String',plist2);
  handles.current_var{3,3} = plist2(1);
  set(handles.param33,'Value', 1);

else

  handles.current_var{3,1} = '';
  set(handles.param3,'String',{''})
  set(handles.param3,'Value',1);
  set(handles.param32,'String',{''})
  set(handles.param32,'Value',1);
  set(handles.param33,'String',{''})
  set(handles.param33,'Value',1);

end

% menu for param pts plot

set(handles.popup_pts1,'String',handles.param_list);
handles.current_plot_pts{1} = handles.param_list(handles.TrajSet.dim(1));
set(handles.popup_pts1,'Value', handles.TrajSet.dim(1));

set(handles.popup_pts2,'String',{'', handles.param_list{:}});
if numel(handles.TrajSet.dim)>=2
  handles.current_plot_pts{2} = handles.param_list(handles.TrajSet.dim(2));
  set(handles.popup_pts2,'Value', 3);  
else
  handles.current_plot_pts{2} = '';
  set(handles.popup_pts2,'Value', 1);  
end

set(handles.popup_pts3,'String',{'', handles.param_list{:}});
if numel(handles.TrajSet.dim)>=3
  handles.current_plot_pts{3} = handles.param_list(handles.TrajSet.dim(3));
  set(handles.popup_pts3,'Value', 4);  
else
  handles.current_plot_pts{3} = '';
  set(handles.popup_pts3,'Value', 1);  
end

% init pts_axes

h = figure;
axes;
handles.pts_axes = gca;
handles.pts_figure = h;
set(handles.pts_figure,'Visible','off');

% slider

handles.current_pts = 1;
handles.nb_pts = size(handles.TrajSet.pts,2);
tt=strcat('pts ',num2str(handles.current_pts),'/',num2str(handles.nb_pts));
handles.slider_param_coeff =1;
set(handles.text_pts, 'String', tt );
set(handles.slider2, 'Value',1,'Min', .9999, 'Max',handles.nb_pts, 'SliderStep', [1/handles.nb_pts 10/handles.nb_pts]);

% param list
 
handles.current_change_param = 0; 
handles.tspan= [];

handles = update_listbox_param(handles);
handles = UpdatePlots(handles);

% Choose default command line output for BreachTrajGui
handles.output = hObject;

% Update handles structure
guidata(hObject, handles);

% UIWAIT makes BreachTrajGui wait for user response (see UIRESUME)
% uiwait(handles.figure1);

% --- Outputs from this function are returned to the command line.
function varargout = BreachTrajGui_OutputFcn(hObject, eventdata, handles) 
% varargout  cell array for returning output args (see VARARGOUT);
% hObject    handle to figure
% eventdata  reserved - to be defined in a future version of MATLAB
% handles    structure with handles and user data (see GUIDATA)

% Get default command line output from handles structure
  varargout{1} = handles.output;

% --- Executes on selection change in param1.
function param1_Callback(hObject, eventdata, handles)
% hObject    handle to param1 (see GCBO)
% eventdata  reserved - to be defined in a future version of MATLAB
% handles    structure with handles and user data (see GUIDATA)

  if (handles.plot_tout)
    handles.plot_tout =0;
    handles.traj_opt = {'b'};
    set(handles.plot_tout_button, 'Value', 0);
  end
  
  contents = get(hObject,'String');
  strpop = contents{get(hObject,'Value')};
  handles.current_var{1,1} = {strpop};
  new_plot = plot_param(handles,1);
  handles.current_plot{1} = new_plot;
  guidata(hObject, handles);
  
% Hints: contents = get(hObject,'String') returns param1 contents as cell array
%        contents{get(hObject,'Value')} returns selected item from param1


% --- Executes during object creation, after setting all properties.
function param1_CreateFcn(hObject, eventdata, handles)
% hObject    handle to param1 (see GCBO)
% eventdata  reserved - to be defined in a future version of MATLAB
% handles    empty - handles not created until after all CreateFcns called

% Hint: popupmenu controls usually have a white background on Windows.
%       See ISPC and COMPUTER.
if ispc && isequal(get(hObject,'BackgroundColor'), get(0,'defaultUicontrolBackgroundColor'))
    set(hObject,'BackgroundColor','white');
end


% --- Executes on slider movement.
function slider2_Callback(hObject, eventdata, handles)
% hObject    handle to slider2 (see GCBO)
% eventdata  reserved - to be defined in a future version of MATLAB
% handles    structure with handles and user data (see GUIDATA)
  try
    val = get(hObject,'Value');
    handles.current_pts = round(val);
    tt=strcat('pts ',num2str(handles.current_pts),'/',num2str(handles.nb_pts));
    set(handles.text_pts, 'String', tt );

    %content = get(handles.listbox, 'String');
    %Pf = handles.TrajSet;

    %for i=1:numel(Pf.dim)
    %  st = Pf.ParamList{Pf.dim(i)};
    %  st = strcat(st, ':',' ',dbl2str(Pf.pts(Pf.dim(i), handles.current_pts)));
    %  content{i+2} = st;
    %  content{Pf.dim(i)+6} = st;
    %  handles.current_varying_param{i} = st;    
    %end

    %set(handles.listbox, 'String', content);
    
    handles = update_listbox_param(handles,0);
    handles = UpdatePlots(handles);    
    guidata(hObject,handles);

  catch 
    s = lasterror;
    warndlg(['Problem slider 2: ' s.message] );
    error(s);    
    return
  
  end


% Hints: get(hObject,'Value') returns position of slider
%        get(hObject,'Min') and get(hObject,'Max') to determine range of slider


% --- Executes during object creation, after setting all properties.
function slider2_CreateFcn(hObject, eventdata, handles)
% hObject    handle to slider2 (see GCBO)
% eventdata  reserved - to be defined in a future version of MATLAB
% handles    empty - handles not created until after all CreateFcns called

% Hint: slider controls usually have a light gray background.
if isequal(get(hObject,'BackgroundColor'), get(0,'defaultUicontrolBackgroundColor'))
    set(hObject,'BackgroundColor',[.9 .9 .9]);
end


% --- Executes on selection change in param2.
function param2_Callback(hObject, eventdata, handles)
% hObject    handle to param2 (see GCBO)
% eventdata  reserved - to be defined in a future version of MATLAB
% handles    structure with handles and user data (see GUIDATA)

  if (handles.plot_tout)
    handles.plot_tout =0;
    handles.traj_opt = {'b'};
    set(handles.plot_tout_button, 'Value', 0);
  end
  contents = get(hObject,'String');
  strpop = contents{get(hObject,'Value')};
  handles.current_var{2,1} = {strpop};
  new_plot = plot_param(handles,2);
  handles.current_plot{2} = new_plot;
  guidata(hObject,handles);


% Hints: contents = get(hObject,'String') returns param2 contents as cell array
%        contents{get(hObject,'Value')} returns selected item from param2


% --- Executes during object creation, after setting all properties.
function param2_CreateFcn(hObject, eventdata, handles)
% hObject    handle to param2 (see GCBO)
% eventdata  reserved - to be defined in a future version of MATLAB
% handles    empty - handles not created until after all CreateFcns called

% Hint: popupmenu controls usually have a white background on Windows.
%       See ISPC and COMPUTER.
if ispc && isequal(get(hObject,'BackgroundColor'), get(0,'defaultUicontrolBackgroundColor'))
    set(hObject,'BackgroundColor','white');
end


% --- Executes on selection change in param3.
function param3_Callback(hObject, eventdata, handles)
% hObject    handle to param3 (see GCBO)
% eventdata  reserved - to be defined in a future version of MATLAB
% handles    structure with handles and user data (see GUIDATA)

  if (handles.plot_tout)
    handles.plot_tout =0;
    handles.traj_opt = {'b'};
    set(handles.plot_tout_button, 'Value', 0);
  end
  
  contents = get(hObject,'String');
  strpop = contents{get(hObject,'Value')};
  handles.current_var{3,1} = {strpop};
  new_plot = plot_param(handles,3);
  handles.current_plot{3} = new_plot;
  guidata(hObject,handles);

% Hints: contents = get(hObject,'String') returns param3 contents as cell array
%        contents{get(hObject,'Value')} returns selected item from param3


% --- Executes during object creation, after setting all properties.
function param3_CreateFcn(hObject, eventdata, handles)
% hObject    handle to param3 (see GCBO)
% eventdata  reserved - to be defined in a future version of MATLAB
% handles    empty - handles not created until after all CreateFcns called

% Hint: popupmenu controls usually have a white background on Windows.
%       See ISPC and COMPUTER.
if ispc && isequal(get(hObject,'BackgroundColor'), get(0,'defaultUicontrolBackgroundColor'))
    set(hObject,'BackgroundColor','white');
end


% --- Executes during object creation, after setting all properties.
function axes1_CreateFcn(hObject, eventdata, handles)
% hObject    handle to axes1 (see GCBO)
% eventdata  reserved - to be defined in a future version of MATLAB
% handles    empty - handles not created until after all CreateFcns called

% Hint: place code in OpeningFcn to populate axes1


% --- Executes during object creation, after setting all properties.
function axes2_CreateFcn(hObject, eventdata, handles)
% hObject    handle to axes2 (see GCBO)
% eventdata  reserved - to be defined in a future version of MATLAB
% handles    empty - handles not created until after all CreateFcns called

% Hint: place code in OpeningFcn to populate axes2


% --- Executes during object creation, after setting all properties.
function axes3_CreateFcn(hObject, eventdata, handles)
% hObject    handle to axes3 (see GCBO)
% eventdata  reserved - to be defined in a future version of MATLAB
% handles    empty - handles not created until after all CreateFcns called

% Hint: place code in OpeningFcn to populate axes3

% --- Executes on button press in plot_tout_button.
function plot_tout_button_Callback(hObject, eventdata, handles)
% hObject    handle to plot_tout_button (see GCBO)
% eventdata  reserved - to be defined in a future version of MATLAB
% handles    structure with handles and user data (see GUIDATA)

  handles.plot_tout = get(hObject,'Value');
  if (handles.plot_tout == 0)
    handles.traj_opt = {'b'};
  else
    handles.traj_opt = {'r', 'LineWidth',4};
  end
  handles = plot_tout(handles);
  handles = UpdatePlots(handles);
  guidata(hObject,handles);

% Hint: get(hObject,'Value') returns toggle state of plot_tout_button


% --- Executes on selection change in listbox.
function listbox_Callback(hObject, eventdata, handles)
% hObject    handle to listbox (see GCBO)
% eventdata  reserved - to be defined in a future version of MATLAB
% handles    structure with handles and user data (see GUIDATA)
 try
   val = get(hObject,'Value');
   nbd = numel(handles.TrajSet.dim);
   nbp = numel(handles.TrajSet.ParamList);
   if (val>2&&val<=nbd+2)
     
     val = handles.TrajSet.dim(val-2);
     valpts = handles.TrajSet.pts(val,handles.current_pts);
   
   elseif (val>nbd+5)&&(val<=nbd+5+nbp)
   
     val = val - (5+nbd);
     valpts = handles.TrajSet.pts(val,handles.current_pts);
   
   elseif (handles.indices_selected_prop(val))
   
     pnames = fieldnames(handles.properties);
     prop = handles.properties.(pnames{handles.indices_selected_prop(val)});

     if (handles.indices_selected_prop(val-1)~=handles.indices_selected_prop(val))
      handles.selected_prop = handles.indices_selected_prop(val);
      handles.current_change_param = 0;
      handles = update_listbox_param(handles);
      guidata(hObject,handles);      
      return      
     else
       handles.selected_prop = 0;
     end
     
     par = get_params(prop);
     try
       valpts = min(par.(handles.names_selected_param{val}),1e99);
     catch
       valpts = 0;
     end
     
   else
     
     handles.current_change_param = 0;
     handles = update_listbox_param(handles);
     guidata(hObject,handles);

     return
   end
   
   if (valpts>0)
     minv = 0;
     maxv = 2*valpts;
   elseif (valpts<0)
     minv = 2*valpts;
     maxv = 0;
   else
     minv=-1;
     maxv=1;
   end
   
   lbda = maxv-minv;
   handles.slider_param_coeff = lbda;
   set(handles.slider_param, 'Value', valpts/lbda,'Min', minv/lbda, 'Max',maxv/lbda);
   handles.current_change_param = val;
   handles = update_listbox_param(handles);

   guidata(hObject,handles);

   catch 
      s = lasterror;
      BreachReport(s);       
      return
    end


% Hints: contents = get(hObject,'String') returns listbox contents as cell array
%        contents{get(hObject,'Value')} returns selected item from listbox


% --- Executes during object creation, after setting all properties.
function listbox_CreateFcn(hObject, eventdata, handles)
% hObject    handle to listbox (see GCBO)
% eventdata  reserved - to be defined in a future version of MATLAB
% handles    empty - handles not created until after all CreateFcns called

% Hint: listbox controls usually have a white background on Windows.
%       See ISPC and COMPUTER.
if ispc && isequal(get(hObject,'BackgroundColor'), get(0,'defaultUicontrolBackgroundColor'))
    set(hObject,'BackgroundColor','white');
end


% --- Executes on selection change in param12.
function param12_Callback(hObject, eventdata, handles)
% hObject    handle to param12 (see GCBO)
% eventdata  reserved - to be defined in a future version of MATLAB
% handles    structure with handles and user data (see GUIDATA)

contents = get(hObject,'String');
strpop = contents{get(hObject,'Value')};

if (handles.plot_tout)
  handles.plot_tout =0;
  handles.traj_opt = {'b'};
  set(handles.plot_tout_button, 'Value', 0);
end

if (handles.plot_sensi(1))
  handles.current_sensi{1,2} = {strpop};
else
  handles.current_var{1,2} = {strpop};
end

new_plot = plot_param(handles,1);
handles.current_plot{1} = new_plot;

guidata(hObject, handles);


% Hints: contents = get(hObject,'String') returns param12 contents as cell array
%        contents{get(hObject,'Value')} returns selected item from param12


% --- Executes during object creation, after setting all properties.
function param12_CreateFcn(hObject, eventdata, handles)
% hObject    handle to param12 (see GCBO)
% eventdata  reserved - to be defined in a future version of MATLAB
% handles    empty - handles not created until after all CreateFcns called

% Hint: popupmenu controls usually have a white background on Windows.
%       See ISPC and COMPUTER.
if ispc && isequal(get(hObject,'BackgroundColor'), get(0,'defaultUicontrolBackgroundColor'))
    set(hObject,'BackgroundColor','white');
end


% --- Executes on selection change in param22.
function param22_Callback(hObject, eventdata, handles)
% hObject    handle to param22 (see GCBO)
% eventdata  reserved - to be defined in a future version of MATLAB
% handles    structure with handles and user data (see GUIDATA)

  if (handles.plot_tout)
    handles.plot_tout =0;
    handles.traj_opt = {'b'};
    set(handles.plot_tout_button, 'Value', 0);
  end
  
  contents = get(hObject,'String');
  strpop = contents{get(hObject,'Value')};
  if (handles.plot_sensi(2))
    handles.current_sensi{2,2} = {strpop};
  else
    handles.current_var{2,2} = {strpop};
  end
  new_plot = plot_param(handles,2);
  handles.current_plot{2} = new_plot;
  guidata(hObject, handles);
  
% Hints: contents = get(hObject,'String') returns param22 contents as cell array
%        contents{get(hObject,'Value')} returns selected item from param22


% --- Executes during object creation, after setting all properties.
function param22_CreateFcn(hObject, eventdata, handles)
% hObject    handle to param22 (see GCBO)
% eventdata  reserved - to be defined in a future version of MATLAB
% handles    empty - handles not created until after all CreateFcns called

% Hint: popupmenu controls usually have a white background on Windows.
%       See ISPC and COMPUTER.
if ispc && isequal(get(hObject,'BackgroundColor'), get(0,'defaultUicontrolBackgroundColor'))
    set(hObject,'BackgroundColor','white');
end


% --- Executes on selection change in param32.
function param32_Callback(hObject, eventdata, handles)
% hObject    handle to param32 (see GCBO)
% eventdata  reserved - to be defined in a future version of MATLAB
% handles    structure with handles and user data (see GUIDATA)

  if (handles.plot_tout)
    handles.plot_tout =0;
    handles.traj_opt = {'b'};
    set(handles.plot_tout_button, 'Value', 0);
  end
  
  contents = get(hObject,'String');
  strpop = contents{get(hObject,'Value')};
  if (handles.plot_sensi(3))
    handles.current_sensi{3,2} = {strpop};
  else
    handles.current_var{3,2} = {strpop};
  end
  new_plot = plot_param(handles,3);
  handles.current_plot{3} = new_plot;
  
  guidata(hObject, handles);


% Hints: contents = get(hObject,'String') returns param32 contents as cell array
%        contents{get(hObject,'Value')} returns selected item from param32


% --- Executes during object creation, after setting all properties.
function param32_CreateFcn(hObject, eventdata, handles)
% hObject    handle to param32 (see GCBO)
% eventdata  reserved - to be defined in a future version of MATLAB
% handles    empty - handles not created until after all CreateFcns called

% Hint: popupmenu controls usually have a white background on Windows.
%       See ISPC and COMPUTER.
if ispc && isequal(get(hObject,'BackgroundColor'), get(0,'defaultUicontrolBackgroundColor'))
    set(hObject,'BackgroundColor','white');
end


% --- Executes on selection change in param13.
function param13_Callback(hObject, eventdata, handles)
% hObject    handle to param13 (see GCBO)
% eventdata  reserved - to be defined in a future version of MATLAB
% handles    structure with handles and user data (see GUIDATA)
contents = get(hObject,'String');
strpop = contents{get(hObject,'Value')};

if (handles.plot_tout)
  handles.plot_tout =0;
  handles.traj_opt = {'b'};
  set(handles.plot_tout_button, 'Value', 0);
end

if (handles.plot_sensi(1))
  handles.current_sensi{1,3} = {strpop};
else
  handles.current_var{1,3} = {strpop};
end

new_plot = plot_param(handles,1);
handles.current_plot{1} = new_plot;

guidata(hObject, handles);

% Hints: contents = get(hObject,'String') returns param13 contents as cell array
%        contents{get(hObject,'Value')} returns selected item from param13


% --- Executes during object creation, after setting all properties.
function param13_CreateFcn(hObject, eventdata, handles)
% hObject    handle to param13 (see GCBO)
% eventdata  reserved - to be defined in a future version of MATLAB
% handles    empty - handles not created until after all CreateFcns called

% Hint: popupmenu controls usually have a white background on Windows.
%       See ISPC and COMPUTER.
if ispc && isequal(get(hObject,'BackgroundColor'), get(0,'defaultUicontrolBackgroundColor'))
    set(hObject,'BackgroundColor','white');
end


% --- Executes on selection change in param23.
function param23_Callback(hObject, eventdata, handles)
% hObject    handle to param23 (see GCBO)
% eventdata  reserved - to be defined in a future version of MATLAB
% handles    structure with handles and user data (see GUIDATA)

  if (handles.plot_tout)
    handles.plot_tout =0;
    handles.traj_opt = {'b'};
    set(handles.plot_tout_button, 'Value', 0);
  end
  
  contents = get(hObject,'String');
  strpop = contents{get(hObject,'Value')};

  if (handles.plot_sensi(2))
    handles.current_sensi{2,3} = {strpop};
  else
    handles.current_var{2,3} = {strpop};
  end
  
  new_plot = plot_param(handles,2);
  handles.current_plot{2} = new_plot;
  guidata(hObject, handles);

% Hints: contents = get(hObject,'String') returns param23 contents as cell array
%        contents{get(hObject,'Value')} returns selected item from param23


% --- Executes during object creation, after setting all properties.
function param23_CreateFcn(hObject, eventdata, handles)
% hObject    handle to param23 (see GCBO)
% eventdata  reserved - to be defined in a future version of MATLAB
% handles    empty - handles not created until after all CreateFcns called

% Hint: popupmenu controls usually have a white background on Windows.
%       See ISPC and COMPUTER.
if ispc && isequal(get(hObject,'BackgroundColor'), get(0,'defaultUicontrolBackgroundColor'))
    set(hObject,'BackgroundColor','white');
end


% --- Executes on selection change in param33.
function param33_Callback(hObject, eventdata, handles)
% hObject    handle to param33 (see GCBO)
% eventdata  reserved - to be defined in a future version of MATLAB
% handles    structure with handles and user data (see GUIDATA)

  if (handles.plot_tout)
    handles.plot_tout =0;
    handles.traj_opt = {'b'};
    set(handles.plot_tout_button, 'Value', 0);
  end
  
  contents = get(hObject,'String');
  strpop = contents{get(hObject,'Value')};
  
  if (handles.plot_sensi(3))
    handles.current_sensi{3,3} = {strpop};
  else
    handles.current_var{3,3} = {strpop};
  end
  
  new_plot = plot_param(handles,3);
  handles.current_plot{3} = new_plot;
  guidata(hObject, handles);

% Hints: contents = get(hObject,'String') returns param33 contents as cell array
%        contents{get(hObject,'Value')} returns selected item from param33


% --- Executes during object creation, after setting all properties.
function param33_CreateFcn(hObject, eventdata, handles)
% hObject    handle to param33 (see GCBO)
% eventdata  reserved - to be defined in a future version of MATLAB
% handles    empty - handles not created until after all CreateFcns called

% Hint: popupmenu controls usually have a white background on Windows.
%       See ISPC and COMPUTER.
if ispc && isequal(get(hObject,'BackgroundColor'), get(0,'defaultUicontrolBackgroundColor'))
    set(hObject,'BackgroundColor','white');
end


% --- Executes on button press in export_button1.
function export_button1_Callback(hObject, eventdata, handles)
% hObject    handle to export_button1 (see GCBO)
% eventdata  reserved - to be defined in a future version of MATLAB
% handles    structure with handles and user data (see GUIDATA)
  
  nb_ax=  numel(handles.exported_axes)+3+1;
  handles.current_var{nb_ax,1} = handles.current_var{1,1};
  handles.current_var{nb_ax,2} = handles.current_var{1,2};
  handles.current_var{nb_ax,3} = handles.current_var{1,3};

  handles.current_sensi{nb_ax,1} = handles.current_sensi{1,1};
  handles.current_sensi{nb_ax,2} = handles.current_sensi{1,2};
  handles.current_sensi{nb_ax,3} = handles.current_sensi{1,3};  
  handles.current_plot{nb_ax} = [];

  handles.plot_sensi = [handles.plot_sensi handles.plot_sensi(1)];
  figure;
  axes;
  ax = gca; 
  handles.exported_axes = [handles.exported_axes ax];
  if (handles.plot_tout&&~handles.plot_sensi(1))
    param_to_plot = handles.current_var{1,1};
    if (~strcmp(param_to_plot,''))
      if (~strcmp(handles.current_var{1,2},''))
        param_to_plot = {param_to_plot{:} handles.current_var{1,2}};
      end
      
      if (~strcmp(handles.current_var{1,3},''))
        param_to_plot = {param_to_plot{:} handles.current_var{1,3}};
      end
    end
    SplotTraj(handles.TrajSet, param_to_plot);    
  end
  
  new_plot = plot_param(handles,nb_ax);
  handles.current_plot{nb_ax} = new_plot; 
  grid on;
  guidata(hObject,handles);

  
% --- Executes on button press in export_button2.
function export_button2_Callback(hObject, eventdata, handles)
% hObject    handle to export_button2 (see GCBO)
% eventdata  reserved - to be defined in a future version of MATLAB
% handles    structure with handles and user data (see GUIDATA)
  nb_ax=  numel(handles.exported_axes)+3+1;
  handles.current_var{nb_ax,1} = handles.current_var{2,1};
  handles.current_var{nb_ax,2} = handles.current_var{2,2};
  handles.current_var{nb_ax,3} = handles.current_var{2,3};

  handles.current_sensi{nb_ax,1} = handles.current_sensi{2,1};
  handles.current_sensi{nb_ax,2} = handles.current_sensi{2,2};
  handles.current_sensi{nb_ax,3} = handles.current_sensi{2,3};  
  handles.current_plot{nb_ax} = [];

  handles.plot_sensi = [handles.plot_sensi handles.plot_sensi(2)];
  figure;
  axes;
  ax = gca; 
  handles.exported_axes = [handles.exported_axes ax];
  if (handles.plot_tout&&~handles.plot_sensi(2))
    param_to_plot = handles.current_var{2,1};
    if (~strcmp(param_to_plot,''))
      if (~strcmp(handles.current_var{2,2},''))
        param_to_plot = {param_to_plot{:} handles.current_var{2,2}};
      end
      
      if (~strcmp(handles.current_var{2,3},''))
        param_to_plot = {param_to_plot{:} handles.current_var{2,3}};
      end
    end
    SplotTraj(handles.TrajSet, param_to_plot);    
  end
  
  new_plot = plot_param(handles,nb_ax);
  handles.current_plot{nb_ax} = new_plot;
  grid on;
  guidata(hObject,handles);


% --- Executes on button press in export_button3.
function export_button3_Callback(hObject, eventdata, handles)
% hObject    handle to export_button3 (see GCBO)
% eventdata  reserved - to be defined in a future version of MATLAB
% handles    structure with handles and user data (see GUIDATA)
  nb_ax=  numel(handles.exported_axes)+3+1;
  handles.current_var{nb_ax,1} = handles.current_var{3,1};
  handles.current_var{nb_ax,2} = handles.current_var{3,2};
  handles.current_var{nb_ax,3} = handles.current_var{3,3};
  
  handles.current_sensi{nb_ax,1} = handles.current_sensi{3,1};
  handles.current_sensi{nb_ax,2} = handles.current_sensi{3,2};
  handles.current_sensi{nb_ax,3} = handles.current_sensi{3,3};  
  handles.current_plot{nb_ax} = [];

  handles.plot_sensi = [handles.plot_sensi handles.plot_sensi(2)];
  figure;
  axes;
  ax = gca; 
  handles.exported_axes = [handles.exported_axes ax];
  if (handles.plot_tout&&~handles.plot_sensi(2))
    param_to_plot = handles.current_var{3,1};
    if (~strcmp(param_to_plot,''))
      if (~strcmp(handles.current_var{3,2},''))
        param_to_plot = {param_to_plot{:} handles.current_var{3,2}};
      end
      
      if (~strcmp(handles.current_var{3,3},''))
        param_to_plot = {param_to_plot{:} handles.current_var{3,3}};
      end
    end
    SplotTraj(handles.TrajSet, param_to_plot);    
  end
  
  new_plot = plot_param(handles,nb_ax);
  handles.current_plot{nb_ax} = new_plot;
  grid on;
  guidata(hObject,handles);


function edit_change_param_Callback(hObject, eventdata, handles)
% hObject    handle to edit_change_param (see GCBO)
% eventdata  reserved - to be defined in a future version of MATLAB
% handles    structure with handles and user data (see GUIDATA)

  try
  
    ind_p = handles.current_change_param;
    if (ind_p)
      new_val = str2double(get(hObject,'String'));
      lbda = handles.slider_param_coeff;
      maxv = get(handles.slider_param,'Max')*lbda;
      minv = get(handles.slider_param,'Min')*lbda;
      
      if (new_val>maxv)
        set(handles.slider_param, 'Value', new_val/lbda,'Max',new_val/lbda);
      elseif (new_val<minv)
        set(handles.slider_param, 'Value', new_val/lbda,'Min',new_val/lbda);
      else
        set(handles.slider_param, 'Value', new_val/lbda);
      end
    
      handles = update_listbox_param(handles,1);
      
      guidata(hObject,handles);
      return;
      
    elseif (handles.selected_prop)

      new_val = get(hObject,'String');
      pnames = fieldnames(handles.properties);
      prop = handles.properties.(pnames{handles.selected_prop});
      
      if (~strcmp( new_val , disp(prop,0)  ))

        handles.properties.(pnames{handles.selected_prop}) = QMITL_Formula(get_id(prop), new_val);
        handles = update_listbox_param(handles,1);               
        handles = UpdatePlots(handles);               
        guidata(hObject,handles);
        
      end  
      
    end
  catch
    s = lasterror;
    warndlg(['Problem edit_change_param: ' s.message] );
    return
  end

  
% Hints: get(hObject,'String') returns contents of edit_change_param as text
%        str2double(get(hObject,'String')) returns contents of edit_change_param as a double


% --- Executes during object creation, after setting all properties.
function edit_change_param_CreateFcn(hObject, eventdata, handles)
% hObject    handle to edit_change_param (see GCBO)
% eventdata  reserved - to be defined in a future version of MATLAB
% handles    empty - handles not created until after all CreateFcns called

% Hint: edit controls usually have a white background on Windows.
%       See ISPC and COMPUTER.
if ispc && isequal(get(hObject,'BackgroundColor'), get(0,'defaultUicontrolBackgroundColor'))
    set(hObject,'BackgroundColor','white');
end


% --- Executes on button press in button_save_pts.
function button_save_pts_Callback(hObject, eventdata, handles)
% hObject    handle to button_save_pts (see GCBO)
% eventdata  reserved - to be defined in a future version of MATLAB
% handles    structure with handles and user data (see GUIDATA)
  
  try
    
    Ptmp = select(handles.TrajSet,handles.current_pts);
    Ptmp = rmfield(Ptmp,'traj');
    Ptmp = rmfield(Ptmp,'Xf');
    
    name = handles.traj_set_name;
    new_name = genvarname(name, handles.protected_names);
    eval([new_name '= Ptmp']);   
    save(handles.working_sets_filename,'-append', new_name);
    guidata(hObject,handles);
    
  catch 
    s = lasterror;
    warndlg(['Problem saving: ' s.message] );
    error(s);
    return
  end
  
  
% --- Executes on button press in button_save_all.
function button_save_all_Callback(hObject, eventdata, handles)
% hObject    handle to button_save_all (see GCBO)
% eventdata  reserved - to be defined in a future version of MATLAB
% handles    structure with handles and user data (see GUIDATA)

  try
    Ptmp = rmfield(handles.TrajSet,'traj');
    Ptmp = rmfield(Ptmp,'Xf');
    name = handles.traj_set_name;
    new_name = genvarname(name, handles.protected_names);
    eval([new_name '= Ptmp']);   
    save(handles.working_sets_filename,'-append', new_name);
    
    guidata(hObject,handles);
  catch 
    s = lasterror;
    warndlg(['Problem saving: ' s.message] );
    error(s);
    return
  end

  
  
function edit_change_tspan_Callback(hObject, eventdata, handles)
% hObject    handle to edit_change_tspan (see GCBO)
% eventdata  reserved - to be defined in a future version of MATLAB
% handles    structure with handles and user data (see GUIDATA)
  
  try
  
    handles.tspan= eval(get(hObject,'String'));

    if (handles.auto_recompute)
      handles= update_trajectories(handles);
    end
  
    guidata(hObject,handles);
  catch 
    s = lasterror;
    warndlg(['Problem change_tspan: ' s.message] );
    error(s);
    return
  end

  
% Hints: get(hObject,'String') returns contents of edit_change_tspan as text
%        str2double(get(hObject,'String')) returns contents of edit_change_tspan as a double


% --- Executes during object creation, after setting all properties.
function edit_change_tspan_CreateFcn(hObject, eventdata, handles)
% hObject    handle to edit_change_tspan (see GCBO)
% eventdata  reserved - to be defined in a future version of MATLAB
% handles    empty - handles not created until after all CreateFcns called

% Hint: edit controls usually have a white background on Windows.
%       See ISPC and COMPUTER.
if ispc && isequal(get(hObject,'BackgroundColor'), get(0,'defaultUicontrolBackgroundColor'))
    set(hObject,'BackgroundColor','white');
end


% --- Executes on button press in plot_pts_checkbox.
function plot_pts_checkbox_Callback(hObject, eventdata, handles)
% hObject    handle to plot_pts_checkbox (see GCBO)
% eventdata  reserved - to be defined in a future version of MATLAB
% handles    structure with handles and user data (see GUIDATA)

  val = get(hObject,'Value');
  if (val)
     try 
       set(handles.pts_figure,'Visible','on');           
     catch
       handles= init_pts_figure(handles);
       set(handles.pts_figure,'Visible','on');           
     end
     handles = plot_pts(handles);
  else
    try 
    set(handles.pts_figure,'Visible','off');    
    end
  end
  
  guidata(hObject,handles);
  
% Hint: get(hObject,'Value') returns toggle state of plot_pts_checkbox


% --- Executes on button press in for_all_checkbox.
function for_all_checkbox_Callback(hObject, eventdata, handles)
% hObject    handle to for_all_checkbox (see GCBO)
% eventdata  reserved - to be defined in a future version of MATLAB
% handles    structure with handles and user data (see GUIDATA)

  handles.change_tspan_for_all  = get(hObject,'Value');
  guidata(hObject, handles);
  
% Hint: get(hObject,'Value') returns toggle state of for_all_checkbox


% --- Executes on button press in sensibutton1.
function sensibutton1_Callback(hObject, eventdata, handles)
% hObject    handle to sensibutton1 (see GCBO)
% eventdata  reserved - to be defined in a future version of MATLAB
% handles    structure with handles and user data (see GUIDATA)

val = get(hObject,'Value');
handles.plot_sensi(1) = val;
if (val)
  set(handles.param12,'String',{'' handles.param_list{:}});
  set(handles.param12,'Value',1);
  set(handles.param13,'String',{'' handles.param_list{:}});
  set(handles.param13,'Value',1);
  handles.current_sensi{1,2} = '';
  handles.current_sensi{1,3} = '';
else
  set(handles.param12,'String',{'' handles.var_list{:}});
  set(handles.param12,'Value',1);
  set(handles.param13,'String',{'' handles.var_list{:}});
  set(handles.param13,'Value',1);
  handles.current_var{1,2} = '';
  handles.current_var{1,3} = '';
end

new_plot = plot_param(handles,1);
handles.current_plot{1} = new_plot;

guidata(hObject,handles);

% Hint: get(hObject,'Value') returns toggle state of sensibutton1


% --- Executes on button press in sensi_button2.
function sensi_button2_Callback(hObject, eventdata, handles)
% hObject    handle to sensi_button2 (see GCBO)
% eventdata  reserved - to be defined in a future version of MATLAB
% handles    structure with handles and user data (see GUIDATA)

  val = get(hObject,'Value');
  handles.plot_sensi(2) = val;
  if (val)
    set(handles.param22,'String',{'' handles.param_list{:}});
    set(handles.param22,'Value',1);
    set(handles.param23,'String',{'' handles.param_list{:}});
    set(handles.param23,'Value',1);
    handles.current_sensi{2,2} = '';
    handles.current_sensi{2,3} = '';
  else
    set(handles.param22,'String',{'' handles.var_list{:}});
    set(handles.param22,'Value',1);
    set(handles.param23,'String',{'' handles.var_list{:}});
    set(handles.param23,'Value',1);
    handles.current_var{2,2} = '';
    handles.current_var{2,3} = '';
    
  end

  new_plot = plot_param(handles,2);
  handles.current_plot{2} = new_plot;

  guidata(hObject,handles);

  
% Hint: get(hObject,'Value') returns toggle state of sensi_button2


% --- Executes on button press in sensi_button3.
function sensi_button3_Callback(hObject, eventdata, handles)
% hObject    handle to sensi_button3 (see GCBO)
% eventdata  reserved - to be defined in a future version of MATLAB
% handles    structure with handles and user data (see GUIDATA)
  
  val = get(hObject,'Value');
  handles.plot_sensi(3) = val;
  if (val)    
    set(handles.param32,'String',{'' handles.param_list{:}});
    set(handles.param32,'Value',1);
    set(handles.param33,'String',{'' handles.param_list{:}});
    set(handles.param33,'Value',1);
    handles.current_sensi{3,2} = '';
    handles.current_sensi{3,3} = '';
  else
    set(handles.param32,'String',{'' handles.var_list{:}});
    set(handles.param32,'Value',1);
    set(handles.param33,'String',{'' handles.var_list{:}});
    set(handles.param33,'Value',1);
    handles.current_var{3,2} = '';
    handles.current_var{3,3} = '';
  
  end
  
  new_plot = plot_param(handles,3);
  handles.current_plot{3} = new_plot;
  
  guidata(hObject,handles);

  % Hint: get(hObject,'Value') returns toggle state of sensi_button3


% --- Executes on button press in recompute_auto.
function recompute_auto_Callback(hObject, eventdata, handles)
% hObject    handle to recompute_auto (see GCBO)
% eventdata  reserved - to be defined in a future version of MATLAB
% handles    structure with handles and user data (see GUIDATA)
  handles.auto_recompute = get(hObject,'Value');
  guidata(hObject,handles);


% --- Executes on selection change in popup_pts1.
function popup_pts1_Callback(hObject, eventdata, handles)
% hObject    handle to popup_pts1 (see GCBO)
% eventdata  reserved - to be defined in a future version of MATLAB
% handles    structure with handles and user data (see GUIDATA)

  contents = get(hObject,'String');
  strpop = contents{get(hObject,'Value')};
  handles.current_plot_pts{1} = {strpop};
  handles=  plot_pts(handles);
  
  guidata(hObject, handles);
  
% Hints: contents = get(hObject,'String') returns popup_pts1 contents as cell array
%        contents{get(hObject,'Value')} returns selected item from popup_pts1


% --- Executes during object creation, after setting all properties.
function popup_pts1_CreateFcn(hObject, eventdata, handles)
% hObject    handle to popup_pts1 (see GCBO)
% eventdata  reserved - to be defined in a future version of MATLAB
% handles    empty - handles not created until after all CreateFcns called
  
  
% Hint: popupmenu controls usually have a white background on Windows.
%       See ISPC and COMPUTER.
  
  
  
if ispc && isequal(get(hObject,'BackgroundColor'), get(0,'defaultUicontrolBackgroundColor'))
    set(hObject,'BackgroundColor','white');
end


% --- Executes on selection change in popup_pts2.
function popup_pts2_Callback(hObject, eventdata, handles)
% hObject    handle to popup_pts2 (see GCBO)
% eventdata  reserved - to be defined in a future version of MATLAB
% handles    structure with handles and user data (see GUIDATA)

  contents = get(hObject,'String');
  strpop = contents{get(hObject,'Value')};
  handles.current_plot_pts{2} = {strpop};
  handles=  plot_pts(handles);
  
  guidata(hObject, handles);

  
% Hints: contents = get(hObject,'String') returns popup_pts2 contents as cell array
%        contents{get(hObject,'Value')} returns selected item from popup_pts2


% --- Executes during object creation, after setting all properties.
function popup_pts2_CreateFcn(hObject, eventdata, handles)
% hObject    handle to popup_pts2 (see GCBO)
% eventdata  reserved - to be defined in a future version of MATLAB
% handles    empty - handles not created until after all CreateFcns called

% Hint: popupmenu controls usually have a white background on Windows.
%       See ISPC and COMPUTER.
if ispc && isequal(get(hObject,'BackgroundColor'), get(0,'defaultUicontrolBackgroundColor'))
    set(hObject,'BackgroundColor','white');
end


% --- Executes on selection change in popup_pts3.
function popup_pts3_Callback(hObject, eventdata, handles)
% hObject    handle to popup_pts3 (see GCBO)
% eventdata  reserved - to be defined in a future version of MATLAB
% handles    structure with handles and user data (see GUIDATA)

  contents = get(hObject,'String');
  strpop = contents{get(hObject,'Value')};
  handles.current_plot_pts{3} = {strpop};
  handles=  plot_pts(handles);
  
  guidata(hObject, handles);

% Hints: contents = get(hObject,'String') returns popup_pts3 contents as cell array
%        contents{get(hObject,'Value')} returns selected item from popup_pts3


% --- Executes during object creation, after setting all properties.
function popup_pts3_CreateFcn(hObject, eventdata, handles)
% hObject    handle to popup_pts3 (see GCBO)
% eventdata  reserved - to be defined in a future version of MATLAB
% handles    empty - handles not created until after all CreateFcns called

% Hint: popupmenu controls usually have a white background on Windows.
%       See ISPC and COMPUTER.
if ispc && isequal(get(hObject,'BackgroundColor'), get(0,'defaultUicontrolBackgroundColor'))
    set(hObject,'BackgroundColor','white');
end


% --- Executes on button press in button_go.
function button_go_Callback(hObject, eventdata, handles)
% hObject    handle to button_go (see GCBO)
% eventdata  reserved - to be defined in a future version of MATLAB
% handles    structure with handles and user data (see GUIDATA)

  handles = update_trajectories(handles);
  guidata(hObject,handles); 
  
function handles = UpdatePlots(handles)
  
  handles = plot_pts(handles);
  if (~isfield(handles.TrajSet,'traj'))
    return
  end
  
  new_plot = plot_param(handles,1);
  handles.current_plot{1} = new_plot;
  
  new_plot = plot_param(handles,2);
  handles.current_plot{2} = new_plot;

  new_plot = plot_param(handles,3);
  handles.current_plot{3} = new_plot;
  
  for i=1:numel(handles.exported_axes)
    new_plot = plot_param(handles,3+i);
    handles.current_plot{3+i} = new_plot;  
  end
  
function handles = init_pts_figure(handles)
  
  h = figure;
  axes;
  handles.pts_axes = gca;
  handles.pts_figure = h;
  

function handles= plot_pts(handles)
   
  if (get(handles.plot_pts_checkbox,'Value'))  
    try 
      axes(handles.pts_axes);
    catch
      handles = init_pts_figure(handles);
      axes(handles.pts_axes);
    end
    cla;
    param_to_plot = handles.current_plot_pts{1};

    if (~strcmp(param_to_plot,''))
      if (~strcmp(handles.current_plot_pts{2},''))
        param_to_plot = {param_to_plot{:} handles.current_plot_pts{2}};
      end
      
      if (~strcmp(handles.current_plot_pts{3},''))
        param_to_plot = {param_to_plot{:} handles.current_plot_pts{3}};
      end
    end
        
    %    SplotPts(handles.TrajSet,param_to_plot);  
    S = DiscrimPropValues(handles.TrajSet);
    SplotPts(S,param_to_plot);  
    SplotBoxPts(handles.TrajSet, param_to_plot,handles.current_pts,'+k','r',.1);
  
  end


function new_plot= plot_param(handles,ax)
  
  if (isfield(handles.Sys,'time_mult'))
    time_mult = handles.Sys.time_mult;
  else
    time_mult=1;
  end

  
  if (~isfield(handles.TrajSet,'traj'))
    new_plot = [];
    return
  end
  
  switch (ax)
   case 1
    axes(handles.axes1);
   case 2
    axes(handles.axes2);
   case 3
    axes(handles.axes3);
   otherwise
    try 
      axes(handles.exported_axes(ax-3))
    catch
      new_plot= [];
      return;
    end
  end
  

  param_to_plot = handles.current_var{ax,1};
 
  pnames = fieldnames(handles.properties);
  nprop = find_prop(param_to_plot{1}, pnames);
  
  if (nprop)  % plot values for a property
    if (handles.plot_sensi(ax)) % plot sensitivity of a property
      prop = handles.properties.(pnames{nprop});
      cla;legend('off');
      hold on;
      grid on;
      st = param_to_plot{1};
      ipts = handles.current_pts;
      %      phi_val = handles.TrajSet.props_values(nprop,ipts).val;
      %      phi_tspan = handles.TrajSet.props_values(nprop,ipts).tspan;
        
      sensi_param = [];
      if (~strcmp(handles.current_sensi{ax,2},''))
        sensi_param = [sensi_param  FindParam(handles.TrajSet,handles.current_sensi{ax,2})];
      end

      if (~strcmp(handles.current_sensi{ax,3},''))
        sensi_param = [sensi_param  FindParam(handles.TrajSet,handles.current_sensi{ax,3})];
      end
      colors = {'b','r'};
      if (numel(sensi_param)>0)

        % if needed, recompute sensitivity of the variable and the property 
        plot_done =0;
        for is=1:numel(sensi_param)
          if isfield(handles.TrajSet.traj(handles.current_pts), 'XS')
            isf =find(handles.TrajSet.traj(handles.current_pts).sensis==sensi_param(is));
            if ~isempty(isf) % ok, no need to recompute
              phi_tspan = handles.TrajSet.traj(handles.traj_ref(ipts)).time;
              [phi_val phivald] = QMITL_EvalSensi(handles.Sys,prop,handles.TrajSet.traj(handles.traj_ref(ipts)),phi_tspan);
              plot(phi_tspan*time_mult, phi_vald,colors{is});            
              plot_done=1;            
            end
          end
        
          % recompute
          if (~plot_done)
              
            if isfield(handles.TrajSet, 'traj')
              tspan = handles.TrajSet.traj(handles.current_pts).time;
            else
              if ~isempty(handles.tspan)
                tspan = handles.tspan;
              else
                tspan = [0:.1:1];
              end
            end
              
            Ptmp = CreateSampling(handles.Sys,sensi_param(is));
            Ptmp.pts = handles.TrajSet.pts(:,handles.current_pts);
            Pftmp = ComputeTrajSensi(handles.Sys, Ptmp,tspan);          

%            handles.TrajSet.traj(handles.current_pts) = Pftmp.traj;
            handles.TrajSet.Xf(:,handles.current_pts) = Pftmp.Xf;
            
            phi_tspan = handles.TrajSet.traj(handles.traj_ref(ipts)).time;
            [phi_val phi_vald] = QMITL_EvalSensi(prop,Pftmp.traj,phi_tspan);
            plot(phi_tspan*time_mult, phi_vald,colors{is});
          end
        
        end %for        
        ylabel(['sensi(' short_disp(prop,20) ')'],'Interpreter','none');
        legend(['sensi(' short_disp(prop,100) ')'],'Interpreter','none');
        xlabel(['time']);
             
      end %  if (numel(sensi_param)>0)
    else      
      
      prop = handles.properties.(pnames{nprop});
      cla;legend('off');
      hold on;
      grid on;
      st = param_to_plot{1};
      ipts = handles.current_pts;
      phi_tspan = handles.TrajSet.traj(handles.traj_ref(ipts)).time;      
      
      % checks if sensitivities needs be (re)computed for the formula
      
      %% OBSOLETE, TO REMOVE OR UPDATE...
      is = QMITL_ExtractSensi(prop);
      if (~isempty(is))        
        Ptmp = CreateSampling(handles.Sys,is);
        Ptmp.pts = handles.TrajSet.pts(:,handles.current_pts);
        Pftmp = ComputeTrajSensi(handles.Sys, Ptmp, handles.TrajSet.traj(handles.traj_ref(ipts)).time);          
        phi_val = QMITL_Eval(handles.Sys,prop,Ptmp, Pftmp.traj,phi_tspan);
      else        
        Ptmp = Sselect(handles.TrajSet, ipts);
        phi_val = QMITL_Eval(handles.Sys,prop,Ptmp,handles.TrajSet.traj(handles.traj_ref(ipts)),phi_tspan);   
      end
                 
      
      ylabel(short_disp(prop,18),'Interpreter','none');
      xlabel(['time']);
            
      new_plot = plot(phi_tspan*time_mult, phi_val); 
      hold on; 
      plot([phi_tspan(1) phi_tspan(end)]*time_mult, [0 0],'-k');
      stairs(phi_tspan*time_mult, (phi_val>0)*max(abs(phi_val))/2,'-r');
      lgh = legend(short_disp(prop,100));           
      set(lgh,'Interpreter','none');
      
    end % if (handles.plot_sensi(ax))
    new_plot = [];
    
  else  % plot values for a variable      
      
    if (handles.plot_sensi(ax)) % plot sensitivity of a variable

      cla;legend('off');
      sensi_param = [];
      if (~strcmp(handles.current_sensi{ax,2},''))
        sensi_param = [sensi_param  FindParam(handles.TrajSet,handles.current_sensi{ax,2})];
      end

      if (~strcmp(handles.current_sensi{ax,3},''))
        sensi_param = [sensi_param  FindParam(handles.TrajSet,handles.current_sensi{ax,3})];
      end
 
      if (numel(sensi_param)>0)
        Ptmp = CreateSampling(handles.Sys,sensi_param);
        Ptmp.pts = handles.TrajSet.pts(:,handles.current_pts);
        if isfield(handles.TrajSet, 'traj')
          tspan = handles.TrajSet.traj(handles.current_pts).time;
        else
          if ~isempty(handles.tspan)
            tspan = handles.tspan;
          else
            tspan = [0:.1:1];
          end
        end
        Pftmp = ComputeTrajSensi(handles.Sys, Ptmp, tspan);

        handles.TrajSet.Xf(:,handles.current_pts) = Pftmp.Xf;
        Pftmp.time_mult = time_mult;
        SplotSensi(Pftmp, param_to_plot, sensi_param);

      end
      new_plot=[];
    
    else
      
      if (~strcmp(handles.current_var{ax,2},''))
        param_to_plot = {param_to_plot{:} handles.current_var{ax,2}};
      end
    
      if (~strcmp(handles.current_var{ax,3},''))
        param_to_plot = {param_to_plot{:} handles.current_var{ax,3}};
      end
    
      if (handles.plot_tout)
        if (~isempty(handles.current_plot{ax}))
          for i = 1:numel(handles.current_plot{ax})
            set(handles.current_plot{ax}(i), 'XData',[], 'YData', [], 'ZData', []);
          end
        end
      else
        cla;legend('off');
      end

      SplotTraj(handles.TrajSet, param_to_plot,handles.current_pts, handles.traj_opt);
      children = get(gca, 'Children');
      if (numel(param_to_plot)>1)
        new_plot=  children(1:3);
      else
        new_plot=  children(1);
      end
    end % if (handles.plot_sensi(ax))
  end % if (nprop) 

  
  
function handles= plot_tout(handles)
   
  if (~isfield(handles.TrajSet,'traj'))
    return
  end
    
  axes(handles.axes1); cla;legend('off');
  handles.current_plot{1} = [];
  axes(handles.axes2); cla;legend('off');
  handles.current_plot{2} = [];
  axes(handles.axes3); cla;legend('off');
  handles.current_plot{3} = [];
  for i = 1:numel(handles.exported_axes)-3
    try
      axes(handles.exported_axes(i))
    catch
      continue;
    end
    cla; legend('off');
    handles.current_plot{i+3}=[];
  end
  
  pnames = fieldnames(handles.properties);
  
  if (handles.plot_tout == 1)
    
    % Axes 1
    axes(handles.axes1);
    param_to_plot = handles.current_var{1,1};
    
    if (find_prop(param_to_plot{1}, pnames)==0)&&(~handles.plot_sensi(1))
      
      if (~strcmp(handles.current_var{1,2},''))
        param_to_plot = {param_to_plot{:} handles.current_var{1,2}};
      end

      if (~strcmp(handles.current_var{1,3},''))
        param_to_plot = {param_to_plot{:} handles.current_var{1,3}};
      end

      SplotTraj(handles.TrajSet, param_to_plot);
    end
    
    % Axes2
    axes(handles.axes2);
    param_to_plot = handles.current_var{2,1};
    if (find_prop(param_to_plot{1}, pnames)==0)&&(~handles.plot_sensi(2))
      if (~strcmp(param_to_plot,''))
        if (~strcmp(handles.current_var{2,2},''))
          param_to_plot = {param_to_plot{:} handles.current_var{2,2}};
        end
        if (~strcmp(handles.current_var{2,3},''))
          param_to_plot = {param_to_plot{:} handles.current_var{2,3}};
        end
        SplotTraj(handles.TrajSet, param_to_plot);
      end
    end
    % Axes 3
    axes(handles.axes3);
    param_to_plot = handles.current_var{3,1};
  
    if (find_prop(param_to_plot{1}, pnames)==0)&&(~handles.plot_sensi(3))
      if (~strcmp(param_to_plot,''))
        if (~strcmp(handles.current_var{3,2},''))
          param_to_plot = {param_to_plot{:} handles.current_var{3,2}};
        end

        if (~strcmp(handles.current_var{3,3},''))
          param_to_plot = {param_to_plot{:} handles.current_var{3,3}};
        end
      end
      SplotTraj(handles.TrajSet, param_to_plot);    
    end
    % Other Axes

    for i = 4:numel(handles.exported_axes)+3
      try
        axes(handles.exported_axes(i))
      catch        
        continue;
      end
      param_to_plot = handles.current_var{i,1};
      if (find_prop(param_to_plot{1}, fnames)==0)&&(~handles.plot_sensi(i))
        if (~strcmp(param_to_plot,''))
          if (~strcmp(handles.current_var{i,2},''))
            param_to_plot = {param_to_plot{:} handles.current_var{i,2}};
          end
        
          if (~strcmp(handles.current_var{i,3},''))
            param_to_plot = {param_to_plot{:} handles.current_var{i,3}};
          end
        end
        SplotTraj(handles.TrajSet, param_to_plot);    
      end
    end         
end


% --- Executes on slider movement.
function slider_param_Callback(hObject, eventdata, handles)
% hObject    handle to slider_param (see GCBO)
% eventdata  reserved - to be defined in a future version of MATLAB
% handles    structure with handles and user data (see GUIDATA)
 
    
    handles = update_listbox_param(handles,1);
    guidata(hObject,handles);
  
  
% Hints: get(hObject,'Value') returns position of slider
%        get(hObject,'Min') and get(hObject,'Max') to determine range of slider


% --- Executes during object creation, after setting all properties.
function slider_param_CreateFcn(hObject, eventdata, handles)
% hObject    handle to slider_param (see GCBO)
% eventdata  reserved - to be defined in a future version of MATLAB
% handles    empty - handles not created until after all CreateFcns called

% Hint: slider controls usually have a light gray background.
if isequal(get(hObject,'BackgroundColor'), get(0,'defaultUicontrolBackgroundColor'))
    set(hObject,'BackgroundColor',[.9 .9 .9]);
end


function edit_max_slider_param_Callback(hObject, eventdata, handles)
% hObject    handle to edit_max_slider_param (see GCBO)
% eventdata  reserved - to be defined in a future version of MATLAB
% handles    structure with handles and user data (see GUIDATA)
  try
   
    maxv = str2double(get(hObject,'String'));
    lbda = handles.slider_param_coeff;
    
    val  = get(handles.slider_param,'Value')/lbda;
    minv = get(handles.slider_param,'Min')/lbda;
    old_maxv = get(handles.slider_param,'Max')/lbda;
    old_diff = old_maxv-minv;
    changed=0;

    if (maxv<minv)
      minv = maxv-old_diff;
    end
    
    if (val>maxv)
      val = maxv;
      changed=1;
    end
    
    lbda = maxv-minv;
    handles.slider_param_coeff = lbda;
    
    set(handles.slider_param, 'Value', val/lbda,'Min', minv/lbda, 'Max',maxv/lbda);

    handles = update_listbox_param(handles,changed);
    guidata(hObject, handles);
    
  catch
    s = lasterror;
    warndlg(['Problem edit_max_slider: ' s.message] );
    error(s);
    return
  end
% Hints: get(hObject,'String') returns contents of edit_max_slider_param as text
%        str2double(get(hObject,'String')) returns contents of edit_max_slider_param as a double


% --- Executes during object creation, after setting all properties.
function edit_max_slider_param_CreateFcn(hObject, eventdata, handles)
% hObject    handle to edit_max_slider_param (see GCBO)
% eventdata  reserved - to be defined in a future version of MATLAB
% handles    empty - handles not created until after all CreateFcns called

% Hint: edit controls usually have a white background on Windows.
%       See ISPC and COMPUTER.
if ispc && isequal(get(hObject,'BackgroundColor'), get(0,'defaultUicontrolBackgroundColor'))
    set(hObject,'BackgroundColor','white');
end

function edit_min_slider_param_Callback(hObject, eventdata, handles)
% hObject    handle to edit_min_slider_param (see GCBO)
% eventdata  reserved - to be defined in a future version of MATLAB
% handles    structure with handles and user data (see GUIDATA)
  
  try
    lbda = handles.slider_param_coeff;
    minv = str2double(get(hObject,'String'));
    val  = get(handles.slider_param,'Value')*lbda;
    maxv = get(handles.slider_param,'Max')*lbda;
    old_minv = get(handles.slider_param,'Min')*lbda;
    old_diff = maxv-old_minv;
    changed=0;
    
    if (minv>maxv)
      maxv = minv+old_diff;
    end
    
    if (minv>val)
      val = minv;
      changed=1;
    end
    
    lbda = maxv-minv;
    handles.slider_param_coeff = lbda;    
    set(handles.slider_param, 'Value', val/lbda,'Min', minv/lbda, 'Max',maxv/lbda);
    
    handles = update_listbox_param(handles,changed);
    guidata(hObject, handles);
    
  catch 
    s = lasterror;
    warndlg(['Problem edit_min_slider: ' s.message] );
    error(s);
    return
  end
   
  
% Hints: get(hObject,'String') returns contents of edit_min_slider_param as text
%        str2double(get(hObject,'String')) returns contents of edit_min_slider_param as a double


% --- Executes during object creation, after setting all properties.
function edit_min_slider_param_CreateFcn(hObject, eventdata, handles)
% hObject    handle to edit_min_slider_param (see GCBO)
% eventdata  reserved - to be defined in a future version of MATLAB
% handles    empty - handles not created until after all CreateFcns called

% Hint: edit controls usually have a white background on Windows.
%       See ISPC and COMPUTER.
if ispc && isequal(get(hObject,'BackgroundColor'), get(0,'defaultUicontrolBackgroundColor'))
    set(hObject,'BackgroundColor','white');
end

function handles = update_trajectories(handles)
  
  if isempty(handles.tspan)
    try 
       tspan = handles.TrajSet.traj(handles.current_pts).time;       
    catch
      tspan= [0 1];             
    end
    
  else
    tspan = handles.tspan;
  end
  
  % check if we need to recompute everything
  if (get(handles.for_all_checkbox,'Value')||~isfield(handles.TrajSet,'traj'))
    
    handles.TrajSet = ComputeTraj(handles.Sys, handles.TrajSet, tspan);
    traj_ref = handles.TrajSet.traj_ref;
   
    if isfield(handles.TrajSet,'props')
      for i=1:numel(handles.TrajSet.props)
        prop = handles.TrajSet.props(i);
        for j= 1:size(handles.TrajSet.pts,2)          
          traj = handles.TrajSet.traj(traj_ref(j));
          P = Sselect(handles.TrajSet,j);
          handles.TrajSet.props_values(i,j).val = ...
          QMITL_Eval(handles.Sys,props, P, traj,handles.TrajSet.props_values(i,j).tspan);         
        end
      end
    end    
    new_plot = plot_param(handles,1);
    handles.current_plot{1} = new_plot;
  
    new_plot = plot_param(handles,2);
    handles.current_plot{2} = new_plot;
    
    new_plot = plot_param(handles,3);
    handles.current_plot{3} = new_plot;
    
  else % only one traj needs to be computed
    
    Ptmp = Sselect(handles.TrajSet,handles.current_pts);
    
    % check if sensi had been computed for this traj
           
    if (handles.has_dynamics==1)
      if isfield(Ptmp.traj, 'sensis')
        Ptmp = rmfield(Ptmp,'traj');
        Pftmp = ComputeTrajSensi(handles.Sys, Ptmp, tspan);
      else
        Ptmp = rmfield(Ptmp,'traj');
        Pftmp = ComputeTraj(handles.Sys, Ptmp, tspan);
      end
    else
        Pftmp = Ptmp;
    end
    handles.TrajSet.traj(handles.current_pts) = Pftmp.traj;
    handles.TrajSet.Xf(:,handles.current_pts) = Pftmp.traj.X(:,end);
    
    new_plot = plot_param(handles,1);
    handles.current_plot{1} = new_plot;
    
    new_plot = plot_param(handles,2);
    handles.current_plot{2} = new_plot;
  
    new_plot = plot_param(handles,3);
    handles.current_plot{3} = new_plot;
 
  end
  
function handles =  update_listbox_param(handles, changed)
  
% update values and plots 
  
  if nargin==1
    changed =0;
  end
  
  lbda = handles.slider_param_coeff;
  ind_p = handles.current_change_param;
  
  if (ind_p)
    if (changed)
      new_val = get(handles.slider_param,'Value')*lbda;
      if (ind_p<=numel(handles.TrajSet.ParamList))
        if (get(handles.for_all_checkbox,'Value'))        
          handles.TrajSet.pts(ind_p, :) = new_val;
          if (ind_p<=handles.TrajSet.DimP)
            for i = 1:numel(handles.TrajSet.traj)
              handles.TrajSet.traj(i).param(ind_p) = new_val;
            end
          end
        else
          handles.TrajSet.pts(ind_p, handles.current_pts) = new_val;      
          if (ind_p<=handles.TrajSet.DimP)
            handles.TrajSet.traj(handles.current_pts).param(ind_p) = new_val;
          end
          
        end
       else
         iprop = handles.indices_selected_prop(ind_p);
         par = handles.names_selected_param{ind_p};
         if (new_val>1e98)
           new_val = inf;
         end
         pnames = fieldnames(handles.properties);
         handles.properties.(pnames{iprop}) = set_params(handles.properties.(pnames{iprop}),par,new_val);
      end
      
      if (handles.auto_recompute)
        if (ind_p<=handles.TrajSet.DimP)
          handles = update_trajectories(handles);
        end
        handles = UpdatePlots(handles);
      end
    end
    minv = get(handles.slider_param,'Min')*lbda;
    maxv = get(handles.slider_param,'Max')*lbda;
    val = get(handles.slider_param,'Value')*lbda;
    
    set(handles.edit_min_slider_param, 'String', dbl2str(minv));
    set(handles.edit_max_slider_param, 'String', dbl2str(maxv));
    set(handles.edit_change_param, 'String', dbl2str(val));
    
  elseif (handles.selected_prop)
    pnames = fieldnames(handles.properties);
    set(handles.edit_change_param, 'String', disp(handles.properties.(pnames{handles.selected_prop}),0));    
  else
    set(handles.edit_min_slider_param, 'String', '');
    set(handles.edit_max_slider_param, 'String', '');
    set(handles.edit_change_param, 'String', '');
  
    
  end    
  
  % update listbox display
  
  content = {'Varying parameters' '-------------------'};

  for i=1:numel(handles.TrajSet.dim)
    st = handles.TrajSet.ParamList{handles.TrajSet.dim(i)};
    st = strcat(st, ':',' ',dbl2str(handles.TrajSet.pts(handles.TrajSet.dim(i), handles.current_pts)));
    handles.current_varying_param{i} = st;
  end
  
  content = {content{:} handles.current_varying_param{:} '' 'Systems and props parameters' '-------------------'};

  for i=1:numel(handles.TrajSet.ParamList)
    st = handles.TrajSet.ParamList{i};
    st = strcat(st, ':',' ',dbl2str(handles.TrajSet.pts(i, handles.current_pts)));
    content = {content{:} st};
  end
  
  content = {content{:} ''};
  
  pnames = fieldnames(handles.properties);
  for i= 1:numel(pnames)

    prop = handles.properties.(pnames{i});
    st_prop = disp(prop,-1);
    content = {content{:}  [get_id(prop) ': '  st_prop]  '-------------------'};
 
    indx = numel(content);
    handles.indices_selected_prop(indx-1:indx) = i;
      
    phi_params = get_params(prop);
    param_names = fieldnames(phi_params);
    param_values = struct2cell(phi_params);
      
    for j=1:numel(param_names)
      if ~strcmp(param_names{j},'fn')      
        try
          st = strcat(param_names{j}, ':',' ',dbl2str(param_values{j}));
        catch
          st = strcat(param_names{j}, ':',' ',class(param_values{j}));
        end
        
        content = {content{:} st};
        indx = numel(content);
        handles.indices_selected_prop(indx) = i;
        handles.names_selected_param{indx} = param_names{j};        
      end        
    end
  end
  
  set(handles.listbox,'String', content);
 
function i = find_prop(st, props_names)
  i=0;
  for k = 1:numel(props_names)
    if strcmp(st,props_names{k})
      i = k;
      return;
    end    
  end  
  
  
function expr = evalin_caller(n,expr) 
 
  for i=0:n
    expr = ['evalin(''caller'',' '''' regexprep(expr,'''','''''') ''');'];
  end
  
function st = dbl2str(x)
  st = num2str(x, '%0.5g');
