# Supplementary material for: STL-based Analysis of TRAIL-induced Apoptosis Challenges the Notion of Type I/Type II Cell Line Classification
Source: PLoS Comput Biol. 2013 May 9;9(5):e1003056. doi: 10.1371/journal.pcbi.1003056 (PMC3649977; doi:10.1371/journal.pcbi.1003056)
Supplement: Program S1 — Computation of STL diagrams using Breach [33] . The archive contains the freely-distributed Matlab tool Breach, an implementation of EARM1.4 in Breach, initial conditions for each of 12 cell lines used in this article, and example scripts illustrating how to generate STL phase diagrams. (ZIP) [file pcbi.1003056.s008.zip › breach/Core/m_src/ComputeTrajExp.m]

function Sf = ComputeTrajExp(Sys,S,tspan)

%
%   Sf = ComputeTrajExp(Sys,S0,tspan) 
%  
%   Compute maximum expansion of trajectories issued from points in (the root of) S0 on the
%   time interval tspan. Does not return the trajectories themselves.
%    
%
%   Inputs: 
%   
%    -  Sys      System (needs to be compiled)    
%    -  S0       Initial sampling of the uncertain set  
%    -  tspan    interval of the form [t0, tf];
%
%   Outputs:
%      
%    -  Sf       Sampling structure augmented with the field traj
%                containing computed trajectories
%
  
  if iscell(tspan)
    if (numel(tspan)==2)
      T = [tspan{1} tspan{2} tspan{2}];
    else
      T= cell2mat(tspan);
    end
  else
    T = tspan;
  end
  
  InitSensi(Sys,S);
  
  if (isfield(S,'XS0'))
    if (isempty(S.XS0))
      S = rmfield(S,'XS0');
    end
  end
      
  if (~isfield(S,'XS0'))
    
    if (tspan(1) == 0.)
      
      dims = S.dim;
      Ns = numel(dims);
      N  = S.DimX;
      ix0 = dims(dims<=N); % Parameters in x0
      ip = dims(dims>N); % Parameters NOT in x0
      
      nb_traj= size(S.pts,2);
      xS0=[];
      yS0 = zeros(N,Ns);
      nb_traj= size(S.pts,2);
      
      for i=1:numel(ix0);
        yS0(dims(i),i)= 1;
      end
      
      for i=1:Ns
        xS0 = [xS0 ; yS0(:,i)];
      end
      S.XS0 = repmat(xS0,[1 nb_traj]);       
               
   
      if (tspan(2) == 0.)
        Sf= S;
        Sf.Xf = S.pts;
        Sf.XSf= S.XS0;
        Sf.tf = tspan(2)*ones(1,nb_traj);
        
        Expa0 = zeros(size(S.pts,1),1);
        Sf.traj = [];

        for i = 1:nb_traj
          traj.time = tspan;
          traj.X = Sf.pts(:,i);
          Expa0(S.dim) = Sf.epsi(:,i);
          traj.Expa = [ Expa0  abs(Sf.XSf)*Sf.epsi(:,i)]; 
          traj.U = [];
          Sf.traj =[Sf.traj traj];
        end
                
        return 
      
      end
    end
  end
    
Sf = cvm(92,S,tspan);
