# Supplementary material for: STL-based Analysis of TRAIL-induced Apoptosis Challenges the Notion of Type I/Type II Cell Line Classification
Source: PLoS Comput Biol. 2013 May 9;9(5):e1003056. doi: 10.1371/journal.pcbi.1003056 (PMC3649977; doi:10.1371/journal.pcbi.1003056)
Supplement: Program S1 — Computation of STL diagrams using Breach [33] . The archive contains the freely-distributed Matlab tool Breach, an implementation of EARM1.4 in Breach, initial conditions for each of 12 cell lines used in this article, and example scripts illustrating how to generate STL phase diagrams. (ZIP) [file pcbi.1003056.s008.zip › breach/Core/m_src/filter_vars.m]

function [vars vals] =  filter_vars(mdl, exclude)
%
% FILTER_VAR filter variables found in Simulink models : exclude capitalized
%   constants and change lookup tables into single variables
%
% Syntax: [vars vals] =  filter_var(VarsOut, exclude)
%
%   exclude is a regular expression patterns that should not be in the
%   names of the variables
%  
%   Ex: [vars vals] = filter_vars( 'model', '[A-Z]') will exclude all
%   variable with capitalized letters in them
%
%

load_system(mdl);
  MAX_EL = 100;
  VarsOut = Simulink.findVars(mdl, 'WorkspaceType', 'base');
  newp = 0; % counts parameters found

  if nargin == 1
    exclude= 'tspan';
  end
  
  vars = {'dumb_par_ignore'};
  vals = [0];
  
  for i = 1:numel(VarsOut)
    var  = VarsOut(i);     
    vname = var.Name;
    if any(~cellfun(@isempty, regexp(vname, exclude)))
%      fprintf('excluding %s\n', vname);
      continue;
    end
    v = evalin('base',vname);
    if (isscalar(v))      
      newp= newp+1;
      vars{newp}= vname;
      vals(newp) = v;            
    else
      fprintf('found %s, %d %d table\n', vname,size(v,1), size(v,2) );         
      if numel(v) > MAX_EL
        if input(['Wait, this has ' num2str( numel(v)) ' elements, are you ' ...
                            ' sure to continue (0 or 1) ?'])
          for  i = 1:size(v,1)
            for j= 1:size(v,2)
              if (v(i,j)~=0)   
                newp=newp+1;
                vars{newp} = [vname '_tab_' num2str(i) '_' num2str(j)];
                vals(newp) = v(i,j);                    
              end
            end
          end             
        end
      end
    end                 
  end
