# Supplementary material for: STL-based Analysis of TRAIL-induced Apoptosis Challenges the Notion of Type I/Type II Cell Line Classification
Source: PLoS Comput Biol. 2013 May 9;9(5):e1003056. doi: 10.1371/journal.pcbi.1003056 (PMC3649977; doi:10.1371/journal.pcbi.1003056)
Supplement: Program S1 — Computation of STL diagrams using Breach [33] . The archive contains the freely-distributed Matlab tool Breach, an implementation of EARM1.4 in Breach, initial conditions for each of 12 cell lines used in this article, and example scripts illustrating how to generate STL phase diagrams. (ZIP) [file pcbi.1003056.s008.zip › breach/Core/m_src/GetArgSensiBar.m]

function [iX iP t args] = GetArgSensiBar(DimX, ParamList, args, props)
%    
% Init default parameters
% Might be obsolete
%  
  if ~exist('args')

    default_var = [];
    
    for ip = 1:DimX
      
      sip = size(ParamList{ip},2);
      sdv = size(default_var,2);
      
      if ( sip > sdv)
        default_var = [default_var repmat(' ', size(default_var,1), sip-sdv)];
        param = ParamList{ip};
      elseif ( sdv > sip )
        param = [ParamList{ip} repmat(' ', 1 , sdv-sip)];        
      else
        param = ParamList{ip};
      end
      
      default_var = [default_var; param];   
      
    end
                    
    default_param = [];
    
    for ip = 1:numel(ParamList)
      
      sip = size(ParamList{ip},2);
      sdv = size(default_param,2);
   
      if ( sip > sdv)
        default_param = [default_param repmat(' ', size(default_param,1), sip-sdv)];
        param = ParamList{ip};
      elseif ( sdv > sip )
        param = [ParamList{ip} repmat(' ', 1 , sdv-sip)];        
      else
      param = ParamList{ip};
      end
      
      default_param = [default_param; param];   
      
    end
    defaults = {default_var, default_param, '' };
  else
    defaults = args;
  end
        
  % Call input dialog box
  
  prompt = {'Choose variables to get sensitivities', ...
            'Choose parameters', 'tspan for computing trajectories and sensitivities ([] uses tspan of pre-computed trajectories)'};
  name = 'Choose variables and parameters to plot sensitivities';
 
  numlines = [10; 10; 1];
  
  answer = inputdlg(prompt,name,numlines,defaults);
  
  args = answer;
  vars = answer{1};
  params = answer{2};
  
  iX  = {};
  for i = 1:size(vars,1)
    iX = {iX{:}, strtrim(vars(i,:))};
  end
  
  iP = {};
  for i = 1:size(params,1)
    iP = {iP{:}, strtrim(params(i,:))};
  end
    
  t = [];
  try
    t = eval(answer{3});
  catch
     return
end
  

     
