# Supplementary material for: STL-based Analysis of TRAIL-induced Apoptosis Challenges the Notion of Type I/Type II Cell Line Classification
Source: PLoS Comput Biol. 2013 May 9;9(5):e1003056. doi: 10.1371/journal.pcbi.1003056 (PMC3649977; doi:10.1371/journal.pcbi.1003056)
Supplement: Program S1 — Computation of STL diagrams using Breach [33] . The archive contains the freely-distributed Matlab tool Breach, an implementation of EARM1.4 in Breach, initial conditions for each of 12 cell lines used in this article, and example scripts illustrating how to generate STL phase diagrams. (ZIP) [file pcbi.1003056.s008.zip › breach/Core/m_src/InitSensi.m]

function InitSensi(Sys,S)
  
%  
%  Initialize Cvodes for sensitivity computation of system Sys w.r.t. varying
%  parameters in the set S. Options can be changed in the field CVodesSensiOptions 
% 
%
  
  dims = S.dim;
  N = Sys.DimX;
  ix0 = dims(dims<=N); % Parameters in x0
  ip = dims(dims>N); % Parameters NOT in x0
    
  InitSystem(Sys);
 
  Ns= numel(dims);
  
  if (isfield(Sys,'CVodesSensiOptions'))
    FSAoptions = Sys.CVodesSensiOptions.FSAoptions; 
    FSAoptions = CVodeSetFSAOptions(FSAoptions,'ParamList', dims,...
				    'ParamScales',FSAoptions.ParamScales(dims));
    method = Sys.CVodesSensiOptions.method;    
  
  else
    
    AbsTol = Sys.CVodesOptions.AbsTol;
    if (isscalar(AbsTol))
      pscales = AbsTol*1e6*ones(Ns,1);
    else
      if ~isempty(ix0)
        pscales(dims<=N) = Abstol(dims<=N)*1e6;
      else
        pscales(dims>N) = 1;
      end
    end      
    method = 'Simultaneous';
    FSAoptions = CVodeSetFSAOptions('SensErrControl', 'on',...
                                    'ParamField', 'p',...
                                    'ParamList', dims,...
                                    'ParamScales',pscales );
  end
  
  xS0 = zeros(N,Ns);

  for i=1:numel(ix0);
    xS0(dims(i),i)= 1;
  end;
    
  
  CVodeSensMalloc(Ns, method , xS0, FSAoptions);
  
