# Supplementary material for: STL-based Analysis of TRAIL-induced Apoptosis Challenges the Notion of Type I/Type II Cell Line Classification
Source: PLoS Comput Biol. 2013 May 9;9(5):e1003056. doi: 10.1371/journal.pcbi.1003056 (PMC3649977; doi:10.1371/journal.pcbi.1003056)
Supplement: Program S1 — Computation of STL diagrams using Breach [33] . The archive contains the freely-distributed Matlab tool Breach, an implementation of EARM1.4 in Breach, initial conditions for each of 12 cell lines used in this article, and example scripts illustrating how to generate STL phase diagrams. (ZIP) [file pcbi.1003056.s008.zip › breach/Core/m_src/minimize.m]

function [X, fX, i] = minimize(X, f, length, varargin)

% Minimize a differentiable multivariate function. 
%
% Usage: [X, fX, i] = minimize(X, f, length, P1, P2, P3, ... )
%
% where the starting point is given by "X" (D by 1), and the function named in
% the string "f", must return a function value and a vector of partial
% derivatives of f wrt X, the "length" gives the length of the run: if it is
% positive, it gives the maximum number of line searches, if negative its
% absolute gives the maximum allowed number of function evaluations. You can
% (optionally) give "length" a second component, which will indicate the
% reduction in function value to be expected in the first line-search (defaults
% to 1.0). The parameters P1, P2, P3, ... are passed on to the function f.
%
% The function returns when either its length is up, or if no further progress
% can be made (ie, we are at a (local) minimum, or so close that due to
% numerical problems, we cannot get any closer). NOTE: If the function
% terminates within a few iterations, it could be an indication that the
% function values and derivatives are not consistent (ie, there may be a bug in
% the implementation of your "f" function). The function returns the found
% solution "X", a vector of function values "fX" indicating the progress made
% and "i" the number of iterations (line searches or function evaluations,
% depending on the sign of "length") used.
%
% The Polack-Ribiere flavour of conjugate gradients is used to compute search
% directions, and a line search using quadratic and cubic polynomial
% approximations and the Wolfe-Powell stopping criteria is used together with
% the slope ratio method for guessing initial step sizes. Additionally a bunch
% of checks are made to make sure that exploration is taking place and that
% extrapolation will not be unboundedly large.
%
% See also: checkgrad 
%
% Copyright (C) 2001 - 2006 by Carl Edward Rasmussen (2006-09-08).

INT = 0.1;    % don't reevaluate within 0.1 of the limit of the current bracket
EXT = 3.0;                  % extrapolate maximum 3 times the current step-size
MAX = 20;                         % max 20 function evaluations per line search
RATIO = 10;                                       % maximum allowed slope ratio
SIG = 0.1; RHO = SIG/2; % SIG and RHO are the constants controlling the Wolfe-
% Powell conditions. SIG is the maximum allowed absolute ratio between
% previous and new slopes (derivatives in the search direction), thus setting
% SIG to low (positive) values forces higher precision in the line-searches.
% RHO is the minimum allowed fraction of the expected (from the slope at the
% initial point in the linesearch). Constants must satisfy 0 < RHO < SIG < 1.
% Tuning of SIG (depending on the nature of the function to be optimized) may
% speed up the minimization; it is probably not worth playing much with RHO.

% The code falls naturally into 3 parts, after the initial line search is
% started in the direction of steepest descent. 1) we first enter a while loop
% which uses point 1 (p1) and (p2) to compute an extrapolation (p3), until we
% have extrapolated far enough (Wolfe-Powell conditions). 2) if necessary, we
% enter the second loop which takes p2, p3 and p4 chooses the subinterval
% containing a (local) minimum, and interpolates it, unil an acceptable point
% is found (Wolfe-Powell conditions). Note, that points are always maintained
% in order p0 <= p1 <= p2 < p3 < p4. 3) compute a new search direction using
% conjugate gradients (Polack-Ribiere flavour), or revert to steepest if there
% was a problem in the previous line-search. Return the best value so far, if
% two consecutive line-searches fail, or whenever we run out of function
% evaluations or line-searches. During extrapolation, the "f" function may fail
% either with an error or returning Nan or Inf, and minimize should handle this
% gracefully.

if max(size(length)) == 2, red=length(2); length=length(1); else red=1; end
if length>0, S='Linesearch'; else S='Function evaluation'; end 

i = 0;                                            % zero the run length counter
ls_failed = 0;                             % no previous line search has failed
[f0 df0] = feval(f, X, varargin{:});          % get function value and gradient
fX = f0;
i = i + (length<0);                                            % count epochs?!
s = -df0; d0 = -s'*s;           % initial search direction (steepest) and slope
x3 = red/(1-d0);                                  % initial step is red/(|s|+1)

while i < abs(length)                                      % while not finished
  i = i + (length>0);                                      % count iterations?!

  X0 = X; F0 = f0; dF0 = df0;                   % make a copy of current values
  if length>0, M = MAX; else M = min(MAX, -length-i); end

  while 1                             % keep extrapolating as long as necessary
    x2 = 0; f2 = f0; d2 = d0; f3 = f0; df3 = df0;
    success = 0;
    while ~success && M > 0
      try
        M = M - 1; i = i + (length<0);                         % count epochs?!
        [f3 df3] = feval(f, X+x3*s, varargin{:});
        if isnan(f3) || isinf(f3) || any(isnan(df3)+isinf(df3)), error(''), end
        success = 1;
      catch                                % catch any error which occured in f
        x3 = (x2+x3)/2;                                  % bisect and try again
      end
    end
    if f3 < F0, X0 = X+x3*s; F0 = f3; dF0 = df3; end         % keep best values
    d3 = df3'*s;                                                    % new slope
    if d3 > SIG*d0 || f3 > f0+x3*RHO*d0 || M == 0  % are we done extrapolating?
      break
    end
    x1 = x2; f1 = f2; d1 = d2;                        % move point 2 to point 1
    x2 = x3; f2 = f3; d2 = d3;                        % move point 3 to point 2
    A = 6*(f1-f2)+3*(d2+d1)*(x2-x1);                 % make cubic extrapolation
    B = 3*(f2-f1)-(2*d1+d2)*(x2-x1);
    x3 = x1-d1*(x2-x1)^2/(B+sqrt(B*B-A*d1*(x2-x1))); % num. error possible, ok!
    if ~isreal(x3) || isnan(x3) || isinf(x3) || x3 < 0 % num prob | wrong sign?
      x3 = x2*EXT;                                 % extrapolate maximum amount
    elseif x3 > x2*EXT                  % new point beyond extrapolation limit?
      x3 = x2*EXT;                                 % extrapolate maximum amount
    elseif x3 < x2+INT*(x2-x1)         % new point too close to previous point?
      x3 = x2+INT*(x2-x1);
    end
  end                                                       % end extrapolation

  while (abs(d3) > -SIG*d0 || f3 > f0+x3*RHO*d0) && M > 0  % keep interpolating
    if d3 > 0 || f3 > f0+x3*RHO*d0                         % choose subinterval
      x4 = x3; f4 = f3; d4 = d3;                      % move point 3 to point 4
    else
      x2 = x3; f2 = f3; d2 = d3;                      % move point 3 to point 2
    end
    if f4 > f0           
      x3 = x2-(0.5*d2*(x4-x2)^2)/(f4-f2-d2*(x4-x2));  % quadratic interpolation
    else
      A = 6*(f2-f4)/(x4-x2)+3*(d4+d2);                    % cubic interpolation
      B = 3*(f4-f2)-(2*d2+d4)*(x4-x2);
      x3 = x2+(sqrt(B*B-A*d2*(x4-x2)^2)-B)/A;        % num. error possible, ok!
    end
    if isnan(x3) || isinf(x3)
      x3 = (x2+x4)/2;               % if we had a numerical problem then bisect
    end
    x3 = max(min(x3, x4-INT*(x4-x2)),x2+INT*(x4-x2));  % don't accept too close
    [f3 df3] = feval(f, X+x3*s, varargin{:});
    if f3 < F0, X0 = X+x3*s; F0 = f3; dF0 = df3; end         % keep best values
    M = M - 1; i = i + (length<0);                             % count epochs?!
    d3 = df3'*s;                                                    % new slope
  end                                                       % end interpolation

  if abs(d3) < -SIG*d0 && f3 < f0+x3*RHO*d0          % if line search succeeded
    X = X+x3*s; f0 = f3; fX = [fX' f0]';                     % update variables
    fprintf('%s %6i;  Value %4.6e\r', S, i, f0);
    s = (df3'*df3-df0'*df3)/(df0'*df0)*s - df3;   % Polack-Ribiere CG direction
    df0 = df3;                                               % swap derivatives
    d3 = d0; d0 = df0'*s;
    if d0 > 0                                      % new slope must be negative
      s = -df0; d0 = -s'*s;                  % otherwise use steepest direction
    end
    x3 = x3 * min(RATIO, d3/(d0-realmin));          % slope ratio but max RATIO
    ls_failed = 0;                              % this line search did not fail
  else
    X = X0; f0 = F0; df0 = dF0;                     % restore best point so far
    if ls_failed || i > abs(length)         % line search failed twice in a row
      break;                             % or we ran out of time, so we give up
    end
    s = -df0; d0 = -s'*s;                                        % try steepest
    x3 = 1/(1-d0);                     
    ls_failed = 1;                                    % this line search failed
  end
end
fprintf('\n');
