# Supplementary material for: STL-based Analysis of TRAIL-induced Apoptosis Challenges the Notion of Type I/Type II Cell Line Classification
Source: PLoS Comput Biol. 2013 May 9;9(5):e1003056. doi: 10.1371/journal.pcbi.1003056 (PMC3649977; doi:10.1371/journal.pcbi.1003056)
Supplement: Program S1 — Computation of STL diagrams using Breach [33] . The archive contains the freely-distributed Matlab tool Breach, an implementation of EARM1.4 in Breach, initial conditions for each of 12 cell lines used in this article, and example scripts illustrating how to generate STL phase diagrams. (ZIP) [file pcbi.1003056.s008.zip › breach/Core/m_src/structdlg.m]

function [P answer] = structdlg(P,title,prompt, default)
  
 % helper function that opens a dialog window to edit the fields of a
 % given structure
   
   if (nargin == 1)
     title = 'Edit params';
   end
   if (~exist('prompt'))
     prompt= fieldnames(P);
   end
   
   if (~exist('default'))
     default_values = struct2cell(P);
   elseif (isempty(default))
       default_values = struct2cell(P);
   else
       default_values = default;
   end     
     
   for i = 1:numel(prompt)
     if isnumeric(default_values{i})
       defaultanswer{i}= num2str(default_values{i});
     elseif ~isstr(default_values{i}) 
       defaultanswer{i}= '';
     else
       defaultanswer{i}=default_values{i};
     end
   end
         
   options.Resize='on';
   options.WindowStyle='normal';
   options.Interpreter='tex';
 
   answer = inputdlg(prompt,title ,1,defaultanswer,options); 
   if isempty(answer)
       P = [];
       return
   end
   fnames = fieldnames(P);
   for i = 1:numel(prompt)
       %if (isstr(default_values{i}))
       %  P.(fnames{i}) = answer{i}; 
       %  continue;
       %end
       if (~strcmp(answer{i},'')&&~(isempty(answer{i})))
         try 
           P.(fnames{i}) = eval(answer{i});
         catch
           warndlg('Invalid value');
         end
       end
   end
