# Supplementary material for: STL-based Analysis of TRAIL-induced Apoptosis Challenges the Notion of Type I/Type II Cell Line Classification
Source: PLoS Comput Biol. 2013 May 9;9(5):e1003056. doi: 10.1371/journal.pcbi.1003056 (PMC3649977; doi:10.1371/journal.pcbi.1003056)
Supplement: Program S1 — Computation of STL diagrams using Breach [33] . The archive contains the freely-distributed Matlab tool Breach, an implementation of EARM1.4 in Breach, initial conditions for each of 12 cell lines used in this article, and example scripts illustrating how to generate STL phase diagrams. (ZIP) [file pcbi.1003056.s008.zip › breach/Core/m_src/TrajErr.m]

function S = TrajErr(S)

%  
%  S = TrajErr(S)
%  
%  Compute the average distance between a set of trajectories (S.traj) and a set of
%  trajectories (S.etraj) estimated by sensitivity
% 
    
  nb_traj = numel(S.traj);

  N = size(S.traj(1).X,1);
  Ns = size(S.traj(1).XS,1)/N;
  
  for j = 1:nb_traj
    
    % Synchronize real and estimated trajectories 
    
    n = length(S.traj(j).time);
    Xt = interp1(S.etraj(j).time', S.etraj(j).X', S.traj(j).time')';
    XSt = interp1(S.etraj(j).time', S.etraj(j).XS', S.traj(j).time')';    
    
    % Sensitivity matrices difference
    
    dXSt = abs(S.traj(j).XS-XSt);

    % Construct the initial perturbation vector of the same size as the
    % trajectory  
    
    EPSI=[];
    epsi = S.epsi(:,j);
    for is = 0:Ns-1
      for i = 1:N 
        EPSI(i+N*is,1) = epsi(is+1);     
      end
    end 
    EPSI = repmat(EPSI,1,n);
    
    % Construct the expansion error vector for the trajectory
    
    EXPAErr = EPSI.*dXSt;
    ExpaErr = zeros(N,n);
    for is = 1:Ns-1
      ExpaErr = ExpaErr+EXPAErr(is*N+1:(is+1)*N,:);
    end  
    S.traj(j).ExpaErr = ExpaErr+abs(S.traj(j).X-Xt);
  end

  %  Err = Err/nb_traj; 
%  Err = max(Err);
  
