# Supplementary material for: STL-based Analysis of TRAIL-induced Apoptosis Challenges the Notion of Type I/Type II Cell Line Classification
Source: PLoS Comput Biol. 2013 May 9;9(5):e1003056. doi: 10.1371/journal.pcbi.1003056 (PMC3649977; doi:10.1371/journal.pcbi.1003056)
Supplement: Program S1 — Computation of STL diagrams using Breach [33] . The archive contains the freely-distributed Matlab tool Breach, an implementation of EARM1.4 in Breach, initial conditions for each of 12 cell lines used in this article, and example scripts illustrating how to generate STL phase diagrams. (ZIP) [file pcbi.1003056.s008.zip › breach/Core/QMITL_ReadFile.m]

function props = QMITL_ReadFile(fname) 
%  
%  QMITL_ReadFile define formulas from a text file  
%  
%  Synopsis: props_names = QMITL_ReadFile(fname) 
%  
%  The text file fname should consist of a sequence of definitions of the form   
%  
%  phi1 := some formula
%  phi2 := some formula (might depend on phi1)
%  etc  
% 
%  blanks and comments beginning with a # are allowed eg :
%
%  phis.stl: 
%   
%   mu := x0[t] > 3  # what a great predicate ! 
%
%   phi1 := mu until mu # I could have found something else... 
%   phi2 := alw_[0,2.3] phi1    # what about that ! 
%   
%  -- end of phis.stl   
% 
%  >> props_names = QMITL_ReadFile('phis.stl');
% 
%     props_names 
%          
  
     
  fid = fopen(fname,'r');
  
  if (fid==-1)   
    error(['Couldn''t open file ' fname]);        
  end
     
  tline = fgetl(fid);
  
  current_id = '';
  current_formula = '';
  num_line =0;
  props = {};
  
  while ischar(tline)
    num_line=num_line+1;
    
    % first, dismiss comments  (anything starting with a #) and starting spaces

    tline= regexprep(tline, '^\s*','');
    tline= regexprep(tline, '\s*$','');
        
    if (regexp(tline, '^\#'))
      tline ='';
    end
            
    tokens = regexp(tline, '\s*(.*?)\#(.+)|\s*(.*)','tokens');  
    if (~isempty(tokens))
      tline = tokens{1}{1};
    else 
      tline = '';
    end    

    if (~isempty(tline)) 
      % second, checks if we're starting the def. of a new formula
      tokens = regexp(tline, '(\w+)\s*:=(.*)','tokens');  
      if (~isempty(tokens))
        % ok try wrapping up what we have so far before starting a new formula
        if ~isempty(current_id)
          try 
              %fprintf(['assign ' current_id ':=' current_formula '\n']);
              QMITL_Formula(current_id, current_formula);
%             assignin('caller', current_id, current_formula);
              props = {props{:}, current_id};
          catch
            fprintf(['ERROR: Problem with formula ' current_id ' before line ' ...
                   num2str(num_line-1) '\n']);
            error(lasterr);
          end  
        end % we're done : if current_id is empty this is our first formula
      
        % test the new id
        current_id = tokens{1}{1};      
        try 
          assignin('base', current_id, 0);
        catch
          error([current_id ' on line ' num2str(num_line) ' is not a valid id.']); 
        end
        
        % start definition of formula
        current_formula = tokens{1}{2};            
        
      else % we're continuing the definition of a formula
        
        if (isempty(current_id))
          error(['On line ' num2str(num_line) ', no id given yet.']);
        end      
        current_formula = [current_formula ' ' tline];               
      end 
    end
    
    tline = fgetl(fid);
  end
  
  % last formula
  try 
%    fprintf(['assign ' current_id ':=' current_formula '\n']);
    phi = QMITL_Formula(current_id, current_formula);
%    assignin('caller', current_id, phi);
    props = {props{:}, current_id};
  catch
    error(['Problem with formula ' current_id ' after line '  ...
           num2str(num_line-1) ': ' lasterr ]); 
  end 
  
