# Supplementary material for: STL-based Analysis of TRAIL-induced Apoptosis Challenges the Notion of Type I/Type II Cell Line Classification
Source: PLoS Comput Biol. 2013 May 9;9(5):e1003056. doi: 10.1371/journal.pcbi.1003056 (PMC3649977; doi:10.1371/journal.pcbi.1003056)
Supplement: Program S1 — Computation of STL diagrams using Breach [33] . The archive contains the freely-distributed Matlab tool Breach, an implementation of EARM1.4 in Breach, initial conditions for each of 12 cell lines used in this article, and example scripts illustrating how to generate STL phase diagrams. (ZIP) [file pcbi.1003056.s008.zip › breach/Core/SEvalProp.m]

function [S, val] = SEvalProp(Sys, S, props, tau, ipts, bool_plot, break_level)
%
%   SEVALPROP Eval property for previously computed trajectories
%
%   Usage: [Pf, val] = SEvalProp(Sys, Ptraj, prop [ , tau, ipts, bool_plot, break_level ])
%
%   Inputs:
%
%    - Sys         system
%    - Ptraj       param set with trajectories
%    - prop        property(ies)
%    - tau         time instant(s) when to estimate properties. If not
%                     provided, the time step considered for computing the
%                     trajectory is used.
%    - ipts        trajectories for which to eval properties
%    - bool_plot   side effects plots the values if 1
%    - break_level computes satisfaction of the formula and of the
%                     subformulas up to break_level
%
%
%   Outputs:
%
%    - Pf          param set with prop_values field
%    - val         an array describing the quantitative satisfaction of
%                    properties. A line describes the quantitative
%                    satisfaction of a formula for each trajectory
%


% check arguments

if (~exist('ipts','var')||isempty(ipts))
    ipts = 1:size(S.pts,2);
end

if (~exist('break_level','var'))
    break_level = 0;
end

if (break_level>0)
    nprops = [];
    for i = 1:numel(props)
        nprops = [ nprops QMITL_Break(props(i),break_level) ];
    end
    props = nprops;
end

if ~isfield(S,'props')
    S.props = [];
    npb = 0;
else
    npb = numel(S.props);
end

if ~isfield(S,'props_names')
    S.props_names = {} ;
end

if ~isfield(S,'traj_ref')
    S.traj_ref = 1:numel(S.traj);
end

if (~exist('tau','var')||isempty(tau))
    tau0 = [];
else
    tau0 = tau;
end

if (~exist('bool_plot','var'))
    bool_plot = 0;
end

% do things

% setup plots if needed

if (bool_plot)
    figure;
    nb_prop = numel(props);
    if (isfield(Sys,'time_mult'))
        time_mult = Sys.time_mult;
    else
        time_mult = 1;
    end
end

val = zeros(numel(props),numel(ipts)); %initialisation du tableau contenant les valeurs de vérité des formules
for np = npb+1:numel(props)+npb
    
    prop = props(np-npb);  % prop est la propriété qu'on traite
    prop_name =  get_id(prop);
    iprop = find_prop(S,prop_name);
    
    if (bool_plot)
        subplot(nb_prop, 1, np-npb);
        hold on;
        xlabel('tau');
        title(disp(prop), 'Interpreter','none');
    end
    
    if ~iprop
        % if the property does not exist in S, we add it to S
        S.props_names = [S.props_names {prop_name}];
        S.props = [S.props prop];
        iprop = numel(S.props_names);
    end
    
    prop = QMITL_OptimizePredicates(Sys,prop);
    fprintf(['Checking ' prop_name  '\n'...
             '[             25%%           50%%            75%%               ]\n ']);
    iprog = 0;
    
    Ptmp = Sselect(S,1); % copie S en ne gardant que le premier parameter set
    
    for i = ipts
        % on calcul la valeur de vérité de la formule prop pour chaque trajectoire
        while (floor(60*i/numel(ipts))>iprog)
            fprintf('^');
            iprog = iprog+1;
        end
        
        traj = S.traj(S.traj_ref(i));
        Ptmp.pts = S.pts(:,i); % on copie dans Ptmp le parameter set qui nous intéresse
        if (~isempty(tau0))
            S.props_values(iprop,i).tau = tau0;
            S.props_values(iprop,i).val = QMITL_Eval(Sys,prop,Ptmp,traj, tau0);
            val(np-npb,i) = S.props_values(iprop,i).val(1);
        else
            tau = traj.time;
            S.props_values(iprop,i).tau = traj.time;
            S.props_values(iprop,i).val = QMITL_Eval(Sys,prop,Ptmp, traj, tau);
            val(np-npb,i) = S.props_values(iprop,i).val(1);
        end
        
        % plot property values
        if (bool_plot)
            phi_tspan = S.props_values(iprop,i).tau;
            phi_val = S.props_values(iprop,i).val;
            plot(phi_tspan*time_mult, phi_val);
            plot([phi_tspan(1) phi_tspan(end)]*time_mult, [0 0],'-k');
            stairs(phi_tspan*time_mult, (phi_val>0)*max(abs(phi_val))/2,'-r');
            grid on;
        end
        
    end
    
    fprintf('\n');
end


function i = find_prop(S,st)

i = 0;
for k = 1:numel(S.props_names)
    if strcmp(st,S.props_names{k})
        i = k;
        return;
    end
end
