# Supplementary material for: STL-based Analysis of TRAIL-induced Apoptosis Challenges the Notion of Type I/Type II Cell Line Classification
Source: PLoS Comput Biol. 2013 May 9;9(5):e1003056. doi: 10.1371/journal.pcbi.1003056 (PMC3649977; doi:10.1371/journal.pcbi.1003056)
Supplement: Program S1 — Computation of STL diagrams using Breach [33] . The archive contains the freely-distributed Matlab tool Breach, an implementation of EARM1.4 in Breach, initial conditions for each of 12 cell lines used in this article, and example scripts illustrating how to generate STL phase diagrams. (ZIP) [file pcbi.1003056.s008.zip › breach/Core/SFindPropBoundary.m]

function Sf = SFindPropBoundary(Sys, S, prop, tspan,tprop, iter)
% SFINDPROPBOUNDARY  find parameters in a set which are close to a boundary
% between different satisfaction regions 
%
%  Synopsis: 
%              S = SFindPropBoundary(Sys, S, prop, tspan, tprop, iter)
%   
%  Find in S a set of points such that each points belong to a delaunay
%  simplex for which at least two vertices generate a trajectory of Sys on
%  time span tspan having a different boolean valuation of prop.
%    
%  
  
  needs_sensi = check_sensi(prop);
  
  if (~exist('tprop')) 
    tprop=0;
  end
  
  if (~exist('iter'))
    iter = 1; % will only estimate (select) the boundary
  end

  if iter ==0
    return;
  end
  
  %S = SPurge(S);
  %S = SPurge_props(S);
  
  Sf = SCopyEmpty(S);
  Sf.selected = [];

  Sf.traj = [];
  Sf.props_values = [];
  
  nb_prop = numel(prop);
  
  for k=1:iter
    if needs_sensi 
      S = ComputeTrajSensi(Sys,S, tspan);
    else
      S = ComputeTraj(Sys,S, tspan);      
    end
      
    S = SEvalProp(Sys,S,prop, tprop);
  
    tri = delaunayn(S.pts(S.dim,:)', {'Qt', 'Qbb','Qc', 'Qz'});
    S.IsOnBoundary= zeros(1, size(S.pts,2));
    
    for i = 1:size(tri,1)
      
      % get property values for the vertices of the current simplex
      
      vertices = tri(i,:); 
      pr = S.props_values(:,vertices); 
      
      % Update the status of vertices with respect to the props
      
      traj_status = zeros(1, size(pr,2)); 
      for j=1:nb_prop 
        pri = cat(1, pr(j,:).val);
        pri = (pri(:,1)>0)';
        traj_status = traj_status+pri*2.^j;
      end

      % check if the status is uniform
    		
      status = traj_status(1);
      bool_bnd = ~isempty(find(traj_status~= status));
      
      if (bool_bnd)
        for j = 1:numel(vertices)
          S.IsOnBoundary(vertices(j))=1;         
        end
      end    
    end
  
    Sn =  Sselect(S, find(S.IsOnBoundary>0));
    Snn = Sselect(S, find(S.IsOnBoundary==0));
  
    nbnn = size(Snn.pts,2);   
    if (nbnn)
      Sf = SConcat(Sf, Snn);
      Sf.selected(end+1:end+nbnn) = 0 ;   
    end

    if k < iter
      nbn = size(Sn.pts,2);
      if (nbn>0)
        %S = VoronoiRefine(Sn);
        S = Refine(Sn,2);
      else 
        break
      end
    end
  end
  
  nbn = size(Sn.pts,2);   

  if (nbn > 0)
    Sf = SConcat(Sf, Sn);
    Sf.selected(end+1:end+nbn) = 1;
  else
    return;
  end
