# Supplementary material for: STL-based Analysis of TRAIL-induced Apoptosis Challenges the Notion of Type I/Type II Cell Line Classification
Source: PLoS Comput Biol. 2013 May 9;9(5):e1003056. doi: 10.1371/journal.pcbi.1003056 (PMC3649977; doi:10.1371/journal.pcbi.1003056)
Supplement: Program S1 — Computation of STL diagrams using Breach [33] . The archive contains the freely-distributed Matlab tool Breach, an implementation of EARM1.4 in Breach, initial conditions for each of 12 cell lines used in this article, and example scripts illustrating how to generate STL phase diagrams. (ZIP) [file pcbi.1003056.s008.zip › breach/Core/SOptimProp.m]

function [val_opt Sopt]  = SOptimProp(Sys, S, prop, opt)
%
% SOPTIMPROP optimizes the satisfaction of a property
%
% Synopsis: Sopt  = SOptimProp(Sys, P0, phi, tspan, lbound, ubound) 
% 
%    - S0 is a parameter set for Sys
%    - phi is a QMITL property
%    - opt is an option structure with the following fields :
%       
%        - tspan is the time domain computation of the trajectories
%        - params : variable (search) parameters    
%        - lbound : lower bounds for the search domain
%        - ubound : upper bounds for the search domain
%        - MaxIter : max number of optimization iteration 
%        - OptimType : 'Max', 'Min' or 'Zero' 
%  

%% process options

  global Stmp found StopWhenFound fopt traj_opt
  
  found = []; 
  traj_opt=[];
  if isfield(opt, 'tspan')
    tspan = opt.tspan;
  elseif isfield(Sys, 'tspan')
    tspan = Sys.tspan;
  elseif isfield(S, 'traj')   
    tspan = S.traj(1).time;
  else 
    tspan = 0:.2:10
  end  
  
  dim = S.dim;
        
  if isfield(opt,'OptimType')
    OptimType = opt.OptimType;
  else
    OptimType = 'Max';
  end  
  
  if isfield(opt,'MaxIter')
    MaxIter = opt.MaxIter;
  end
  
  if isfield(opt,'StopWhenFound')
     StopWhenFound = opt.StopWhenFound; 
  else
     StopWhenFound = 0;
  end

  if isfield(opt,'StopWhenFoundInit')
    StopWhenFoundInit = opt.StopWhenFoundInit;
  else
    StopWhenFoundInit = 0;
  end
  
  Stmp = Sselect(S,1); 
  
  switch OptimType 
   case 'Max'
    fun = @(x) fun_max(x,Sys, Stmp, prop, tspan);   
    fopt = -inf;
   case 'Min'  
    fun = @(x) fun_min(x,Sys, Stmp, prop, tspan);       
    fopt = inf;
    case 'Zero' 
    fopt  =inf;
    fun = @(x) fun_zero(x,Sys, Stmp, prop, tspan);       
  end
    
%% Initial values
  options = optimset('MaxIter', MaxIter);  

  if ('StopWhenFoundInit')    
    rfprintf_reset();    
    for i = 1:size(S.pts, 2)
      Stmp = Sselect(S,i); 
      Stmp = ComputeTraj(Sys, Stmp, tspan );     
      val(i) = QMITL_Eval(Sys, prop, Stmp, Stmp.traj, 0);
      status = ['Init ' num2str(i) '/' num2str(size(S.pts, 2)) ' Robustness value: ' num2str(val(i)) ];
      rfprintf(status);      
     
      switch OptimType 
       case 'Max'
        if val(i)>0
          val_opt = val(i);
          Sopt = Stmp;
          return;
        end
        
       case 'Min'  
        if val(i)<0
          val_opt = val(i);
          Sopt = Stmp;
          return;
        end       
      end        
      
      if i==1
        Sopt = Stmp;
      else
        Sopt = SConcat(Sopt, Stmp);
      end
    end     
  else
    Sopt = ComputeTraj(Sys, S, tspan );
    [Sopt val] = SEvalProp(Sys, S, prop, 0);
  end 
  
  
  switch OptimType 
   case 'Max'
    [val_init iv] = sort(-val);  
    fun = @(x) fun_max(x,Sys, prop, tspan);             
    if val(iv(1))>0
      found = val(iv(1));
    end
    
   case 'Min'  
    [val_init iv] = sort(val);
    fun = @(x) fun_min(x,Sys, prop, tspan);
    if val(iv(1))<0
      found = val(iv(1));
    end
    
   case 'Zero' 
    [val_init iv] = sort(abs(val));   
    fun = @(x) fun_zero(x,Sys, prop, tspan);          
  end
  
  %% Main Loop
  val_opt = val(iv(1));
  
  if (MaxIter==0)
    return;
  end
  
  k=0;
  for i = iv
    k = k+1;
    if isfield(opt, 'lbound')
      lbound = opt.lbound;
    else
      lbound = S.pts(dim,i)-S.epsi(:,i);
    end
  
    if isfield(opt, 'ubound')
      ubound = opt.ubound;
    else
      ubound = S.pts(dim,i)+S.epsi(:,i);
    end
               
    fprintf('\nOptimize from init point %d/%d Initial value: %g\n',k, numel(iv), val(i) );
    rfprintf_reset();
    x0 = S.pts(dim,i); 
    [x val_opt(k)] = optimize(fun, x0, lbound, ubound,[],[],[],[],[],[],options);
    fprintf('\n');    
    Sopt.pts(dim,i) = x;    
    Sopt.traj(Sopt.traj_ref(i)) = traj_opt;
    Sopt.Xf(:,i) = traj_opt.X(:,end);
    
    if (StopWhenFoundInit)&&(~isempty(found))      
      Sopt = Sselect(Sopt,i);
      val_opt = val_opt(k);
      break
    end
  end


end
    
function val = fun_max(x, Sys, prop, tspan)
  global fopt traj_opt found StopWhenFound
  if (~isempty(found)&&StopWhenFound)
    val = found;
  else
    Stmp.pts(Stmp.dim)=x;
    Stmp = ComputeTraj(Sys, Stmp, tspan);
    val = QMITL_Eval(Sys,prop, Stmp, Stmp.traj(1),0);
  end
  
  if (val>0)
    found = val;
  end
  
  if (val>fopt)
      fopt = val;
      traj_opt = Stmp.traj;
  end
  
  status = ['Robustness value: ' num2str(val) 'Current optimal: ' num2str(fopt)];
  rfprintf(status);
  val = -val;
end
  
function val = fun_min(x, Sys, prop, tspan) 
  global Stmp found StopWhenFound fopt traj_opt
  
  if (~isempty(found)&&StopWhenFound)
    val = found;
  else
    Stmp.pts(Stmp.dim)=x;
    Stmp = ComputeTraj(Sys, Stmp, tspan);
    val = QMITL_Eval(Sys,prop, Stmp, Stmp.traj(1),0);
  end
    
  if (val<0)
    found = val;
  end
     
  if (val<fopt)
      fopt = val;
      traj_opt = Stmp.traj;
  end
  
  status = ['Robustness value: ' num2str(val) '  Current optimal: ' num2str(fopt)];
  rfprintf(status);
end
  
function val = fun_zero(x, Sys, prop, tspan)
  global Stmp fopt traj_opt
  Stmp.pts(Stmp.dim)=x;
  Stmp = ComputeTraj(Sys, Stmp, tspan);
  val = QMITL_Eval(Sys,prop, Stmp, Stmp.traj(1),0);
  status = ['Robustness value: ' num2str(val) ];
  rfprintf(status);
  if (abs(val)<fopt)
     fopt = abs(val);
     traj_opt = Stmp.traj;
  end
  
  val = abs(val);


end
  
 
                                                      
