# Supplementary material for: STL-based Analysis of TRAIL-induced Apoptosis Challenges the Notion of Type I/Type II Cell Line Classification
Source: PLoS Comput Biol. 2013 May 9;9(5):e1003056. doi: 10.1371/journal.pcbi.1003056 (PMC3649977; doi:10.1371/journal.pcbi.1003056)
Supplement: Program S1 — Computation of STL diagrams using Breach [33] . The archive contains the freely-distributed Matlab tool Breach, an implementation of EARM1.4 in Breach, initial conditions for each of 12 cell lines used in this article, and example scripts illustrating how to generate STL phase diagrams. (ZIP) [file pcbi.1003056.s008.zip › breach/Core/src/breach.cpp]

/*
 * -----------------------------------------------------------------
 * $Revision: 1.11 $
 * $Date: 2010-10-26 10:35:36 $
 * -----------------------------------------------------------------
 * Programmer: Alexandre Donz� @ imag fr
 * -----------------------------------------------------------------
 * Copyright ? uh.  
 * -----------------------------------------------------------------
 * MEX implementation for CVODES Matlab interface.
 * -----------------------------------------------------------------
 */


#include <string.h>
#include <stdlib.h>
#include "cvm.h"
#include "nvm.h"

#include "dynamics.h"
#include "param_set.h"

#ifndef SKIP_CMAC
#include "reach.h"
#include "td.h"
#else 
#include "traj.h"
#endif

/*
 * ---------------------------------------------------------------------------------
 * Definitions for global variables (declared in cvm.h)
 * ---------------------------------------------------------------------------------
 */

extern booleantype cvm_fsa;       /* Forward sensitivity? */
extern cvm_CVODESdata cvm_Cdata;  /* CVODES data */

/*
 * ---------------------------------------------------------------------------------
 * Main entry point
 * ---------------------------------------------------------------------------------
 */

void mexFunction(int nlhs, mxArray *plhs[],
                 int nrhs, const mxArray *prhs[] )
{
  int mode;
  /* 
     Modes:
     
     1 - initialize CVODES solver
     2 - initialize forward sensitivity calculations
     3 - initialize adjoint sensitivity calculations
     4 - initialize backward solver

    11 - reinitialize CVODES solver
    12 - reinitialize forward sensitivity calculations
    13 - toggle FSA off
    14 - reinitialize backward solver

    20 - solve problem
    21 - solve backward problem

    30 - get integrator stats
    31 - get backward integrator stats
    32 - extract data from cvode_mem
    33 - set one optional input at a time (NYI)    

    50 - get f values
    51 - get jacobian values
    61 - compute simple trajectories 
    93 - compute trajectories with sensitivities
    90 - compute only expansion, doesn't store trajectories
    92 - compute trajectories with expansion

    63 - compute delta-spaced trajectories
    91 - compute delta-spaced trajectories with expansion

    60 - compute trajectories with costs
    62 - temporal differences routine

    95 - refine parameter sets
    96 - reachability using expansion

    40 - finalize
  */

  mode = (int)mxGetScalar(prhs[0]);

  int Ns;
  mexUnlock();

  switch(mode) {
  case 1:
    if (cvm_Cdata) {
      /* a previous pb was initialized, we must clear  memory */
      CVM_Free(nlhs, plhs, nrhs-1, &prhs[1]);
      CVM_final();
    }
    CVM_init();
    f_data = new Fdata(); 
    CVM_Initialization(0, nlhs, plhs, nrhs-1, &prhs[1]);
    break;

  case 2:
    if (cvm_Cdata == NULL)
      mexErrMsgTxt("Init Solver first.");
    CVM_SensInitialization(0, nlhs, plhs, nrhs-1, &prhs[1]);
    break;
  case 3:
    CVM_AdjInitialization(nlhs, plhs, nrhs-1, &prhs[1]);
    break;
  case 4:
    CVM_InitializationB(0, nlhs, plhs, nrhs-1, &prhs[1]);
    break;
  case 11:
    CVM_Initialization(1, nlhs, plhs, nrhs-1, &prhs[1]);
    break;
  case 12:
    CVM_SensInitialization(1, nlhs, plhs, nrhs-1, &prhs[1]);
    break;
  case 13:
    CVM_SensToggleOff(nlhs, plhs, nrhs-1, &prhs[1]);
    break;
  case 14:
    CVM_InitializationB(1, nlhs, plhs, nrhs-1, &prhs[1]);
    break;
  case 20:
    CVM_Solve(nlhs, plhs, nrhs-1, &prhs[1]);
    break;
  case 21:
    CVM_SolveB(nlhs, plhs, nrhs-1, &prhs[1]);
    break;
  case 30:
    CVM_Stats(nlhs, plhs, nrhs-1, &prhs[1]);
    break;
  case 31:
    CVM_StatsB(nlhs, plhs, nrhs-1, &prhs[1]);
    break;
  case 32:
    CVM_Get(nlhs, plhs, nrhs-1, &prhs[1]);
    break;
  case 33:
    CVM_Set(nlhs, plhs, nrhs-1, &prhs[1]);
    break;
    
  case 50:
    if (cvm_Cdata == NULL)
      mexErrMsgTxt("Init solver first.");
    CVM_GetF(nlhs, plhs, nrhs-1, &prhs[1]);
    break;

  case 51:
    if (cvm_Cdata == NULL)
      mexErrMsgTxt("Init solver first.");
    CVM_GetJf(nlhs, plhs, nrhs-1, &prhs[1]);
    break;

  case 61:    
    if (cvm_Cdata == NULL)
      mexErrMsgTxt("Init solver first.");
    CVM_ComputeTraj(nlhs, plhs, nrhs-1, &prhs[1]);
    break;

  case 93:
    if (cvm_Cdata == NULL)
      mexErrMsgTxt("Init solver first.");
    if (!cvm_fsa)
      mexErrMsgTxt("Init sensitivity first.");

    ((Fdata*) f_data)->xsJump = N_VCloneVectorArray_Serial(Ns,y);           

    CVM_ComputeTrajSensi(nlhs, plhs, nrhs-1, &prhs[1]);
    break;

  case 90:
    if (cvm_Cdata == NULL)
      mexErrMsgTxt("Init solver first.");
    if (!cvm_fsa)
      mexErrMsgTxt("Init sensitivity first.");

    /* stores sensitivity jump */
 
   ((Fdata*) f_data)->xp = (realtype *) mxMalloc(DIMX*sizeof(realtype)); 
   ((Fdata*) f_data)->delta = (realtype *) mxMalloc(DIMX*sizeof(realtype));
  
    for (int i=0; i<DIMX ; i++) {      
      ((Fdata*) f_data)->xp[i] = 0.;
      ((Fdata*) f_data)->delta[i] = 0.;
    }
  
    ((Fdata*) f_data)->xsJump = N_VCloneVectorArray_Serial(Ns,y);        

    CVM_ComputeExpansion(nlhs, plhs, nrhs-1, &prhs[1]);
    break;

  case 92:
    if (cvm_Cdata == NULL)
      mexErrMsgTxt("Init solver first.");
    if (!cvm_fsa)
      mexErrMsgTxt("Init sensitivity first.");

    ((Fdata*) f_data)->xsJump = N_VCloneVectorArray_Serial(Ns,y);        

    CVM_ComputeExpTraj(nlhs, plhs, nrhs-1, &prhs[1]);
    break;


#ifndef SKIP_CMAC

  case 63:    
    if (cvm_Cdata == NULL)
      mexErrMsgTxt("Init solver first.");

    ((Fdata*) f_data)->xp = (realtype *) mxMalloc(DIMX*sizeof(realtype)); 
    ((Fdata*) f_data)->delta = (realtype *) mxMalloc(DIMX*sizeof(realtype));
    
     for (int i=0; i<DIMX ; i++) {
    
      ((Fdata*) f_data)->xp[i] = 0.;
      ((Fdata*) f_data)->delta[i] = 0.;
      
     }
    CVM_CmacComputeTraj(nlhs, plhs, nrhs-1, &prhs[1]);
    break;

    
  case 91:
    if (cvm_Cdata == NULL)
      mexErrMsgTxt("Init solver first.");
    if (!cvm_fsa)
      mexErrMsgTxt("Init sensitivity first.");
    
    /* stores sensitivity jump */

    ((Fdata*) f_data)->xsJump = N_VCloneVectorArray_Serial(Ns,y);        
    ((Fdata*) f_data)->xp = (realtype *) mxMalloc(DIMX*sizeof(realtype)); 
    ((Fdata*) f_data)->delta = (realtype *) mxMalloc(DIMX*sizeof(realtype));
  
    for (int i=0; i<DIMX ; i++) {      
      ((Fdata*) f_data)->xp[i] = 0.;
      ((Fdata*) f_data)->delta[i] = 0.;
    }
    
    CVM_CmacComputeExpTraj(nlhs, plhs, nrhs-1, &prhs[1]);
    break;

  case 60:
    if (cvm_Cdata == NULL)
      mexErrMsgTxt("Init solver first.");
    CVM_ComputeCosts(nlhs, plhs, nrhs-1, &prhs[1]);
    break;
    
  case 62:    
    if (cvm_Cdata == NULL)
      mexErrMsgTxt("Init solver first.");
    CVM_TD(nlhs, plhs, nrhs-1, &prhs[1]);
    break;

    
    
  case 95:
    CVM_Refine(nlhs, plhs, nrhs-1, &prhs[1]);
    break;

  case 96:
    if (cvm_Cdata == NULL)
      mexErrMsgTxt("Init solver first.");
    if (!cvm_fsa)
      mexErrMsgTxt("Init sensitivity first.");
    
    ((Fdata*) f_data)->xsJump = N_VCloneVectorArray_Serial(Ns,y);        

    CVM_Reach(nlhs, plhs, nrhs-1, &prhs[1]);
    break;

#endif

  /* ---------------------------------- */

  case 40:
    CVM_Free(nlhs, plhs, nrhs-1, &prhs[1]);
    CVM_final();  
    return;
  }

  /* do not call CVM_makePersistent after free */
  if (mode != 40) {
    CVM_makePersistent();
    mexLock();
  }
   return;
}

void FreeFdata(void * &_f_data, mxArray * &_mxData){

  Fdata* data = (Fdata*) _f_data;
  data->p = NULL;
  data->u = NULL;
  
#ifndef SKIP_CMAC
  data->C = NULL;
#endif
  /* free memory related to sensitivity */

  if (cvm_fsa) {
    N_VDestroyVectorArray(data->xsJump,Ns);    
  }

  delete data;

}

#ifndef _GETU
void GetU(void *_f_data, void *&_data_dest){}
#endif

/* root function for delta-spaced trajectories */

int g_delta(realtype _t, N_Vector _y, realtype *_gout, void *_g_data) {

  Fdata* _data = (Fdata*) _g_data;
  
  if (_data->dimg>0) {    
    g(_t,_y,_gout,_g_data);
  }
  for(int i=0 ; i< DIMX; i++) {
    _gout[i] = abs(NV_Ith_S(_y,i)-_data->xp[i])-_data->delta[i];
    
    if ((_gout[i]>0)&&(_gout[i]< (-_data->delta[i]/100.)))
      _gout[i+_data->dimg]=0;
  }
  
  return 0;

}
