# Supplementary material for: STL-based Analysis of TRAIL-induced Apoptosis Challenges the Notion of Type I/Type II Cell Line Classification
Source: PLoS Comput Biol. 2013 May 9;9(5):e1003056. doi: 10.1371/journal.pcbi.1003056 (PMC3649977; doi:10.1371/journal.pcbi.1003056)
Supplement: Program S1 — Computation of STL diagrams using Breach [33] . The archive contains the freely-distributed Matlab tool Breach, an implementation of EARM1.4 in Breach, initial conditions for each of 12 cell lines used in this article, and example scripts illustrating how to generate STL phase diagrams. (ZIP) [file pcbi.1003056.s008.zip › breach/Core/src/breach.h]

#ifndef BREACH_H
#define BREACH_H

#define SKIP_CMAC 

#include <cvodes/cvodes.h>           /* main integrator header file */
#include <cvodes/cvodes_dense.h>     /* use CVDENSE linear solver */
#include <cvodes/cvodes_band.h>      /* use CVBAND linear solver */
#include <cvodes/cvodes_diag.h>      /* use CVDIAG linear solver */
#include <nvector/nvector_serial.h>  /* serial N_Vector types, fct. and macros */
#define Ith(x,i) NV_Ith_S(x,i)
#include <sundials/sundials_types.h> /* definition of realtype */
#include <sundials/sundials_math.h>  /* contains the macros ABS, SQR, and EXP */
#include <math.h>
#include "mex.h"
#include "cvm.h"
#include "nvm.h"
#include "mextools.h"
#include "random/uniform.h"
#include "random/normal.h"
#include "param_set.h"

#ifndef SKIP_CMAC
  #include "CmacVF.h"
#endif

using namespace blitz;
using namespace ranlib;

typedef enum {TRAJ_RAS, TRAJ_TEST_NOT_PASSED, TRAJ_TEST_PASSED, TRAJ_REACHED_SSTATE, TRAJ_OSCILLATES} traj_status; 

class trajectory {

 public:
  
  Array1D *current_x;
  Array1D *p0;
  Array1D *time;
  Array2D *X;
  Array2D *U;
  Array2D *Expa;
  Array2D *XS; 
  int length; 
  int status; // O by default

  /* Used for RL */ 

  Array1D *BellRes;
  Array1D *iV;
  Array1D *Vtilde;
  double perf;
 
  /* Constructor */
  
  trajectory() {
    length = 0;   
    time = new Array1D(0);
    X = new Array2D(0,0);
    U = new Array2D(0,0);
    Expa = new Array2D(0,0);
    XS = new Array2D(0,0);
    BellRes = new Array1D(0);
    iV = new Array1D(0);
    Vtilde = new Array1D(0);
    perf =0;
    status = 0; 
  };

  void ComputeTraj(Array1D& tspan);
  void ComputeTraj(Array1D& tspan, int (trajectory::*test_function)());
  void ComputeTraj(Array1D& tspan, vector<int>& idx_u, Array1D& tin, Array2D& uval);
  void ComputeTrajSensi(Array1D& tspan); 
  void ComputeExpa(const Array1D& epsi, Array1D &ExpaMax);

  void affiche();
  void write_mxTraj(mxArray* & mxTraj);
  int test1();

  ~trajectory() { 
    delete time;
    delete X;
    delete U;
    delete Expa;
    delete XS;
    delete BellRes;
    delete iV;
    delete Vtilde;
  };
};

ostream& operator<<(ostream& os, const trajectory& traj);

class FdataCommon {
 public:

  /* Used for f */
  
  realtype* u;
  realtype* p;
  int dimu;
  int dimx;
  int dimp;  // nb of parameters
  int dimg;  // nb of root functions
  
  /* Used for g */

  realtype *xp;
  realtype *delta;

  /* Used for sensitivity related computation  */

  int ns; // number of sensitivities to compute
  N_Vector *xsJump;


  /* used for RL */
#ifndef SKIP_CMAC
  CmacVF *C;
#endif
  
};

mxArray* Traj2mxStruct(Array<trajectory*,1> trajArray);
int g_delta(realtype t, N_Vector y, realtype *gout, void *g_data);
void FreeFdata(void * &f_data, mxArray * &mxData);
void GetU(void * f_data, void *&res);

int giDQ(int ig,realtype t, N_Vector x, realtype* gx, realtype *dgi,void *g_data);
int ComputeSensiJump(int ig, realtype t, N_Vector x, N_Vector *xS, void* f_data);

int Jac(long int N, DenseMat J, realtype t,
               N_Vector x, N_Vector fx, void *jac_data,
               N_Vector tmp1, N_Vector tmp2, N_Vector tmp3);


#endif
