# Supplementary material for: STL-based Analysis of TRAIL-induced Apoptosis Challenges the Notion of Type I/Type II Cell Line Classification
Source: PLoS Comput Biol. 2013 May 9;9(5):e1003056. doi: 10.1371/journal.pcbi.1003056 (PMC3649977; doi:10.1371/journal.pcbi.1003056)
Supplement: Program S1 — Computation of STL diagrams using Breach [33] . The archive contains the freely-distributed Matlab tool Breach, an implementation of EARM1.4 in Breach, initial conditions for each of 12 cell lines used in this article, and example scripts illustrating how to generate STL phase diagrams. (ZIP) [file pcbi.1003056.s008.zip › breach/Core/src/mextools.cpp]

#include "mextools.h"

/**********************************************************************/
/* Blitz auxiliary function */

void BlitzArray_SetData(Array1D & A, int n, double * data) {

  Array1D Aux(data,shape(n),neverDeleteData,FortranArray<1>());
  A.resize(Aux.shape());
  A = Aux;

}

void BlitzArray_SetData(Array2D & A, int n, int m, double * data) {

  Array2D Aux(data,shape(n,m),neverDeleteData,FortranArray<2>());
  A.resize(Aux.shape());
  A = Aux;

}

void GetArray1D(Array1D & A, const mxArray * mxA){

  double * A_data;
  int n = mxGetNumberOfElements(mxA);
  A_data = mxGetPr(mxA);
  BlitzArray_SetData(A,n,A_data);

}


void GetArray2D(Array2D & A, const mxArray * mxA) {

  double * A_data;
  int n,m;

  n = mxGetM(mxA);
  m = mxGetN(mxA);

  A_data = mxGetPr(mxA);
  BlitzArray_SetData(A,n,m,A_data);
}

/***********************************************************************
/* Mex interface functions to extract fields in a Matlab structure    */

/* Read Functions */

char * GetString(const mxArray *input) {
  int buflen = (mxGetM(input) * mxGetN(input) * sizeof(mxChar)) + 1;
  char * res;
  char * err_msg;
  res= (char*) mxCalloc(buflen, sizeof(char));
  if (mxGetString(input,res,buflen)) {
    sprintf(err_msg,"Can't read String");
    mexErrMsgTxt(err_msg);
  }   
  return res;
}    

int GetIntField(const mxArray *PB, const char * FieldName) {
 mxArray *field = mxGetField(PB,0,FieldName);

 if (field == NULL) 
    return 0;

 int res = (int) mxGetScalar(field);
 return res;
}

int GetStringField(char* &str, const mxArray *PB,const char * FieldName) {

  mxArray *field = mxGetField(PB,0,FieldName);
 
  if (field == NULL) 
    return 0;
  else {

    int buflen = (mxGetM(field) * mxGetN(field) * sizeof(mxChar)) + 1;
    char * err_msg;
    str= (char*) mxCalloc(buflen, sizeof(char));
    if (mxGetString(field,str,buflen)) {
      sprintf(err_msg,"Can't read String field %s",FieldName);
      mexErrMsgTxt(err_msg);
    }   
    return 1;
  }
}    

double GetDoubleField(const mxArray *PB, const char * FieldName) {
  return mxGetScalar(mxGetField(PB,0,FieldName));
}

double * GetPrField(const mxArray *PB, const char * FieldName) {
  return mxGetPr(mxGetField(PB,0,FieldName));
}

/* Transforme un champ matrice d'une structure en Array1D (1 succes, 0 echec) */

int GetArrayField(Array1D &A, const mxArray *PB, const char * FieldName) {

  mxArray * mxA = mxGetField(PB,0,FieldName);
  
  double * A_data;
  int n;

  if (mxA == NULL) {
    return 0;
  }
  else {
    n = mxGetNumberOfElements(mxA);
    A_data = mxGetPr(mxA);
    BlitzArray_SetData(A,n,A_data);
    return 1;
  }
}

int GetArrayField(Array1D &A, const mxArray *PB, const char * FieldName, int idx) {

  mxArray * mxA = mxGetField(PB, idx,FieldName);
  
  double * A_data;
  int n;

  if (mxA == NULL) {
    return 0;
  }
  else {
    n = mxGetNumberOfElements(mxA);
    A_data = mxGetPr(mxA);
    BlitzArray_SetData(A,n,A_data);
    return 1;
  }
}

int GetArrayField(vector<int> &A, const mxArray *PB, const char * FieldName, int idx) {

  mxArray * mxA = mxGetField(PB,idx,FieldName);  
  double * A_data;
  int n;

  A.clear();
  if (mxA == NULL) {
    return 0;
  }
  else {
    n = mxGetNumberOfElements(mxA);
    A_data = mxGetPr(mxA);
    for (int i=0; i<n; i++) {
      A.push_back((int) A_data[i]);
    }


    return 1;
  }
}


/* La m�me pour les Array2D */

int GetArrayField(Array2D &A, const mxArray *PB, const char * FieldName) {

  mxArray * mxA = mxGetField(PB,0,FieldName);
  
  double * A_data;
  int n,m;

  if (mxA == NULL) {
    return 0;
  }

  else {
    n = mxGetM(mxA);
    m = mxGetN(mxA);
    A_data = mxGetPr(mxA);
    BlitzArray_SetData(A,n,m,A_data);
    return 1;
  }
}

int GetArrayField(Array2D &A, const mxArray *PB, const char * FieldName, int idx) {

  mxArray * mxA = mxGetField(PB,idx,FieldName);
  
  double * A_data;
  int n,m;

  if (mxA == NULL) {
    return 0;
  }

  else {
    n = mxGetM(mxA);
    m = mxGetN(mxA);
    A_data = mxGetPr(mxA);
    BlitzArray_SetData(A,n,m,A_data);
    return 1;
  }
}

int GetNField(const mxArray *PB, const char * FieldName) {
  return mxGetN(mxGetField(PB,0,FieldName));
}

/* Write Functions */

void SetArray(Array1D blitz_values, mxArray *&VF) {

  int n = blitz_values.extent(0);
  VF = mxCreateDoubleMatrix(1,n,mxREAL);
  double * values = mxGetPr(VF);
  memcpy(values,blitz_values.data(),n*sizeof(double));
}

void SetArray(Array2D blitz_values, mxArray *&VF) {

  int n = blitz_values.extent(0);
  int m = blitz_values.extent(1);
  Array2D matlab_ordered_blitz_values(n,m,FortranArray<2>());
  matlab_ordered_blitz_values = blitz_values;
  VF = mxCreateDoubleMatrix(n,m,mxREAL);
  double * values = mxGetPr(VF);
  memcpy(values,matlab_ordered_blitz_values.data(),n*m*sizeof(double));
 
}

void SetArray(Array<int,1> blitz_values, mxArray *&VF) {

  int n = blitz_values.extent(0);
  Array1D casted_blitz_values(n);
  int i;
  for(i=0;i<n;i++)
    casted_blitz_values(i) = (double) blitz_values(i);
  
  VF = mxCreateDoubleMatrix(1,n,mxREAL);
  double * values = mxGetPr(VF);
  memcpy(values,casted_blitz_values.data(),n*sizeof(double));
  
}


void SetArray(Array<int,2> blitz_values, mxArray *&VF) {

  int n = blitz_values.extent(0);
  int m = blitz_values.extent(1);
  Array2D matlab_ordered_blitz_values(n,m,FortranArray<2>());
  int i,j;
  for(i=0;i<n;i++)
    for(j=0;j<m;j++)
      matlab_ordered_blitz_values(i+1,j+1) = (double) blitz_values(i,j);
  
  VF = mxCreateDoubleMatrix(n,m,mxREAL);
  double * values = mxGetPr(VF);
  memcpy(values,matlab_ordered_blitz_values.data(),n*m*sizeof(double));
 
}

void SetField(Array1D blitz_values, mxArray *VF, const char * field_name) {

  int n = blitz_values.extent(0);
  mxArray * mxvalues = mxCreateDoubleMatrix(1,n,mxREAL);
  double * values = mxGetPr(mxvalues);
  memcpy(values,blitz_values.data(),n*sizeof(double));
  mxAddField(VF,field_name);
  int no_field = mxGetFieldNumber(VF,field_name);
  mxSetFieldByNumber(VF,0,no_field,mxvalues);
 
}

void SetField(Array2D blitz_values, mxArray *VF, const char * field_name) {

  int n = blitz_values.extent(0);
  int m = blitz_values.extent(1);

  Array2D matlab_ordered_blitz_values(n,m,FortranArray<2>());
  matlab_ordered_blitz_values = blitz_values;

  mxArray * mxvalues = mxCreateDoubleMatrix(n,m,mxREAL);

  double * values = mxGetPr(mxvalues);

  memcpy(values,matlab_ordered_blitz_values.data(),n*m*sizeof(double));

  mxAddField(VF,field_name);
  int no_field = mxGetFieldNumber(VF,field_name);
  mxSetFieldByNumber(VF,0,no_field,mxvalues);
 }

void SetField(Array<double,3> blitz_values, mxArray *VF, const char * field_name) {

  int n0 = blitz_values.extent(0);
  int n1 = blitz_values.extent(1);
  int n2 = blitz_values.extent(2);
  
  Array<double,3> matlab_ordered_blitz_values(n0,n1,n2,FortranArray<3>());
  matlab_ordered_blitz_values = blitz_values;

  int ndim =3; 
  int * dims = (int *) mxMalloc(ndim*sizeof(int));    

  dims[0] = n0;
  dims[1] = n1;
  dims[2] = n2;

  mxArray *mxvalues =mxCreateNumericArray(ndim,dims,mxDOUBLE_CLASS,mxREAL);         
  double * values = mxGetPr(mxvalues);
  memcpy(values,matlab_ordered_blitz_values.data(),n0*n1*n2*sizeof(double));

  mxAddField(VF,field_name);
  int no_field = mxGetFieldNumber(VF,field_name);
  mxSetFieldByNumber(VF,0,no_field,mxvalues);

}

void SetField(Array<double,4> blitz_values, mxArray *VF, const char * field_name) {

  int n0 = blitz_values.extent(0);
  int n1 = blitz_values.extent(1);
  int n2 = blitz_values.extent(2);
  int n3 = blitz_values.extent(2);
  
  Array<double,4> matlab_ordered_blitz_values(n0,n1,n2,n3,FortranArray<4>());
  matlab_ordered_blitz_values = blitz_values;

  int ndim =4; 
int *  dims = (int *) mxMalloc(ndim*sizeof(int));    

  dims[0] = n0;
  dims[1] = n1;
  dims[2] = n2;
  dims[3] = n3;

  mxArray *mxvalues =mxCreateNumericArray(ndim,dims,mxDOUBLE_CLASS,mxREAL);         
  double * values = mxGetPr(mxvalues);
  memcpy(values,matlab_ordered_blitz_values.data(),n0*n1*n2*sizeof(double));

  mxAddField(VF,field_name);
  int no_field = mxGetFieldNumber(VF,field_name);
  mxSetFieldByNumber(VF,0,no_field,mxvalues);
}

void CreateStruct(Array1D blitz_values, mxArray *& VF, const char * field_name){
		  
  int n = blitz_values.extent(0);
  mxArray * mxvalues = mxCreateDoubleMatrix(1,n,mxREAL);
  double * values = mxGetPr(mxvalues);
  memcpy(values,blitz_values.data(),n*sizeof(double));

  int dims_struct[2] = {1,1};
  const char * field_names[] = {field_name};
  int V_field;

  VF = mxCreateStructArray(2,dims_struct,1, field_names);
  V_field = mxGetFieldNumber(VF,field_name);
  mxSetFieldByNumber(VF,0,V_field,mxvalues);  

}

void CreateStruct(Array2D blitz_values, mxArray *& VF, const char * field_name){

  int n = blitz_values.extent(0);
  int m = blitz_values.extent(1);
  Array2D matlab_ordered_blitz_values(n,m,FortranArray<2>());
  matlab_ordered_blitz_values = blitz_values;
  mxArray * mxvalues = mxCreateDoubleMatrix(n,m,mxREAL);
  double * values = mxGetPr(mxvalues);
  memcpy(values,matlab_ordered_blitz_values.data(),n*m*sizeof(double));

  int dims_struct[2] = {1,1};
  const char * field_names[] = {field_name};
  int V_field;
  VF = mxCreateStructArray(2,dims_struct,1, field_names);
  V_field = mxGetFieldNumber(VF,field_name);
  mxSetFieldByNumber(VF,0,V_field,mxvalues);  

}
