# Supplementary material for: STL-based Analysis of TRAIL-induced Apoptosis Challenges the Notion of Type I/Type II Cell Line Classification
Source: PLoS Comput Biol. 2013 May 9;9(5):e1003056. doi: 10.1371/journal.pcbi.1003056 (PMC3649977; doi:10.1371/journal.pcbi.1003056)
Supplement: Program S1 — Computation of STL diagrams using Breach [33] . The archive contains the freely-distributed Matlab tool Breach, an implementation of EARM1.4 in Breach, initial conditions for each of 12 cell lines used in this article, and example scripts illustrating how to generate STL phase diagrams. (ZIP) [file pcbi.1003056.s008.zip › breach/Core/src/mextools.h]

#ifndef MEXTOOLS_H
#define MEXTOOLS_H
#include <iostream>
#include <math.h>
#include <algorithm>
#include <time.h>
#include "mex.h"
#include <blitz/array.h>
#include <cstring>
#include <vector>

/* Misc */

using namespace blitz;

typedef Array<double,1> Array1D;
typedef Array<double,2> Array2D;

void BlitzArray_SetData(Array1D & A, int n, double * data);
void BlitzArray_SetData(Array2D & A, int n, int m, double * data);

/* Read */

void GetArray1D(Array1D & A, const mxArray * mxA);
void GetArray2D(Array2D & A, const mxArray * mxA);
char * GetString(const mxArray *input);
int GetIntField(const mxArray *PB,const char * FieldName);
int GetStringField(char * &str,const mxArray *PB,const char * FieldName);
double GetDoubleField(const mxArray *PB,const char * FieldName);
double * GetPrField(const mxArray *PB,const  char * FieldName); 
int GetArrayField(Array1D &A, const mxArray *PB, const char * FieldName);
int GetArrayField(Array2D &A, const mxArray *PB,const  char * FieldName);

int GetArrayField(Array1D &A, const mxArray *PB, const char * FieldName, int idx);
int GetArrayField(vector<int> &A, const mxArray *PB, const char * FieldName, int idx);
int GetArrayField(Array2D &A, const mxArray *PB, const char * FieldName, int idx);

int GetNField(const mxArray *PB, const char * FieldName);

/* Write */

void SetArray(Array1D blitz_values, mxArray *&VF);
void SetArray(Array2D blitz_values, mxArray *&VF);
void SetArray(Array<int,1> blitz_values, mxArray *&VF);
void SetArray(Array<int,2> blitz_values, mxArray *&VF);

void CreateStruct(Array1D blitz_values, mxArray *& VF, const char * field_name);
void CreateStruct(Array2D blitz_values, mxArray *& VF, const char * field_name);

void SetField(Array1D blitz_values, mxArray *VF, const char * field_name);
void SetField(Array2D blitz_values, mxArray *VF, const char * field_name);
void SetField(Array<double,3> blitz_values, mxArray *VF, const char * field_name);
void SetField(Array<double,4> blitz_values, mxArray *VF, const char * field_name);

#endif
