# Supplementary material for: STL-based Analysis of TRAIL-induced Apoptosis Challenges the Notion of Type I/Type II Cell Line Classification
Source: PLoS Comput Biol. 2013 May 9;9(5):e1003056. doi: 10.1371/journal.pcbi.1003056 (PMC3649977; doi:10.1371/journal.pcbi.1003056)
Supplement: Program S1 — Computation of STL diagrams using Breach [33] . The archive contains the freely-distributed Matlab tool Breach, an implementation of EARM1.4 in Breach, initial conditions for each of 12 cell lines used in this article, and example scripts illustrating how to generate STL phase diagrams. (ZIP) [file pcbi.1003056.s008.zip › breach/Core/src/param_set.cpp]

#include "param_set.h"

double* param_set::Get_pts(int nd)
{
    double *point = (double *)mxCalloc(M_pts,sizeof(double));
    nd = nd*M_pts;
    for(int i=0;i<M_pts;i++)
        point[i] = pts[nd+i];
    return point;  
}   

double* param_set::Get_ep(int nd)
{
    double *epsilon = (double *)mxCalloc(M_epsi,sizeof(double));
    nd = nd*M_epsi;
    for(int i=0;i<M_epsi;i++)
        epsilon[i] = *(epsi+nd+i);
    return epsilon;  
}   

/* This method is for test strategy*/
int param_set::Test1(refine_tree nod,double test[])
{
	int i;
	int nd= nod->index;
	nod->status = -1;
	
	nd = nd*M_epsi;
	for(i=0;i<M_epsi;i++)
	  {	
	    //cout << "idx=" << nd+i << " :"<< epsi[nd+i] << " " << test[i] << endl;
	    if(epsi[nd+i] > test[i]) {
	      nod->status=i;
	      break;
	    }
	  }
	return (nod->status);
}

/*
refine_tree param_set :: pop()
{
	refine_tree node;
	vector<refine_tree>:: iterator itq;
	itq = queue.begin();
	node = *itq;
	queue.erase(itq);
	return node;
}*/

bool param_set::refine_all(int NumOfChildren, int (param_set::*ptr_to_test)(refine_tree, double[]),double tst_eps[]) 
{
	double *data_pts_out,*data_epsi_out,*data_dim_out,*data;
	int i,i_father,k=0,l=0,m,j,ind_pts,ind_ep,N=0;
	int tree_ind=NumElems-1; 
	refine_tree father;
	double len,temp;
		
	mexPrintf("\n-- NumElems is: %d\n",NumElems);	

	data = (double *)mxCalloc(NumOfChildren,sizeof(double));

	/* test all elements in the queue */
	
	vector<refine_tree>::iterator it;
	int stat;
	for(it= queue.begin();it!=queue.end();++it)
	{
	  //cout << "testing node:" << (*it)->index << endl;
	  (*it)->status = (this->*ptr_to_test)(*it,tst_eps);	  
	  if((*it)->status != -1) {
	    //cout << "ah, un pt � refiner: " << (*it)->status << endl; 
	    N++;
	  }
	}

	if (N==0) {
	  return true;
	}
	int NumElemsOld = NumElems;
	
	NumElems = (NumElemsOld + N*(NumOfChildren - NumOfChildren%2)); //New pts will contain these many pts 
	//cout << "New numelem: "  << NumElems << endl;

	data_pts_out = (double *)mxCalloc(M_pts*NumElems,sizeof(double));
	data_epsi_out = (double *)mxCalloc(M_epsi*NumElems,sizeof(double));
	data_dim_out = (double *)mxCalloc(M_epsi*1,sizeof(double));

	/* copy previous pts at the beginning of new_pts */

	for (; k< M_pts*NumElemsOld ; k++) 
	  data_pts_out[k] = pts[k];
	  
	//cout << endl << " current k: " << k << endl;
	for (; l< M_epsi*NumElemsOld ; l++) 
	  data_epsi_out[l] = epsi[l];
	  
	//cout << endl << " current l: " << l << endl;

	//cout << endl << " current tree_ind: " << tree_ind << endl;
	       
	/* check and refine nodes that need to be refined */
		
	vector<refine_tree> new_queue;
	
	for(it= queue.begin();it!=queue.end();++it)
	  {
	    father = *it;
	    //cout << "processing node:" << (*it)->index << endl;
	    /* test if the node needs to be refined (check status) */
	    
	    ind_ep = father->status;
	    if(ind_ep != -1) // do *nothing* if status == -1
	    {	      
	      father->isleaf = false;		
	      father->is_divided_in = (int)dim[ind_ep];
	      ind_pts = ((int)dim[ind_ep] - 1);
	      i_father = father->index;
	      father->val = *(pts+i_father*M_pts+ind_pts);
		
	      temp = (double)(NumOfChildren/2.0);
	      len = *(epsi+i_father*M_epsi+ind_ep)/temp;
	      m = (NumOfChildren/2);		//m represents for how many times the loop should run
		
	      if(NumOfChildren%2 == 1)
		{
		  data[0] = *(pts+i_father*M_pts+ind_pts);
		  for(j=1;j<=m;j++)		//data contains resp co_ordinates for new points
		    {	
		      temp = j*len;
		      data[j] = data[0] - temp;
		      data[j+m] = data[0] + temp;
		    }		
		}//if ends
	      
	      else
		{
		  data[0] = *(pts+i_father*M_pts+ind_pts) - len/2.0;
		  for(j=1;j<m;j++)		//data contains resp co_ordinates for new points
		    {	
		      temp = j*len;
		      data[j] = data[0] - temp;
		      data[j+m] = data[0] + temp;
		    }
		  data[j] = data[0] + j*len;
		}//else ends
	      len = len/2.0;
	      
	      for(m=0;m<NumOfChildren;m++)	//This loop is for populating pts and epsi
		{
		  // test if the new pts is the same as its father
		  
		  if (father->val == data[m])
		    {
		      refine_tree node = new r_node(father,NumOfChildren);
		      father->children[m] = node;
		      new_queue.push_back(node);			
		      /* pts is the same but we have to update epsi */
		      data_epsi_out[i_father*M_epsi+ind_ep] = len;			
		    }
		  else
		    {	       	
					//cout << "increasing tree_ind:" << tree_ind << endl;
					tree_ind++;
					refine_tree node = new r_node(tree_ind,father,data[m],NumOfChildren);
					father->children[j] = node;
					new_queue.push_back(node);
			
					for(k=0;k<M_pts; k++) 
						data_pts_out[tree_ind*M_pts+k] = pts[i_father*M_pts+k];			  
				
					data_pts_out[tree_ind*M_pts+ind_pts] = data[m];
			
					for(l=0;l<M_epsi; l++) 
						data_epsi_out[tree_ind*M_epsi+l]= epsi[i_father*M_epsi+l];

					data_epsi_out[tree_ind*M_epsi+ind_ep]= len;
			  
				} //else for  if (father->new_val == data[m]) ends				
			}// m-for loop ends       
	      }	//if(ind_ep != -1) ends
	  }//NumElems for loop ends	
		
	for(i=0;i<M_epsi;i++)
	  data_dim_out[i] = dim[i];
	
	//updating the object(P) variables
	mxFree(pts);
	mxFree(epsi);
	mxFree(dim);

	queue = new_queue;
	pts = data_pts_out;
	epsi = data_epsi_out;
	dim = data_dim_out;
	
	return false;
}//method refine_all ends

void param_set::write_mxArray(mxArray * &mxOutput)
{
	const char **fnames;
	mxArray *mx_pts_output,*mx_epsi_output,*mx_dim_output;
	
	fnames = (const char **)mxCalloc(3, sizeof(*fnames));
	fnames[0] = "pts";
	fnames[1] = "epsi";
	fnames[2] = "dim";
							// create 1X1 struct matrix for output
	mxOutput = mxCreateStructMatrix(1, 1, 3,fnames);
	
	mx_pts_output = mxCreateDoubleMatrix(M_pts,NumElems,mxREAL);
	mxFree(mxGetPr(mx_pts_output));
	mxSetPr(mx_pts_output,pts);
	mxSetField(mxOutput, 0, fnames[0],mx_pts_output);
	
	mx_epsi_output = mxCreateDoubleMatrix(M_epsi,NumElems,mxREAL);
	mxFree(mxGetPr(mx_epsi_output));
	mxSetPr(mx_epsi_output,epsi);
	mxSetField(mxOutput, 0, fnames[1],mx_epsi_output);

	mx_dim_output = mxCreateDoubleMatrix(M_epsi,1,mxREAL);
	mxFree(mxGetPr(mx_dim_output));
	mxSetPr(mx_dim_output,dim);
	mxSetField(mxOutput, 0, fnames[2],mx_dim_output);
}


void CVM_Refine( int nlhs, mxArray *plhs[],
                  int nrhs, const mxArray *prhs[] ) 
{
  /*read the inputs*/

  double *dou_dim = (double *)mxGetPr(prhs[1]);
  int NumOfChildren = (int)*dou_dim;
  param_set * P = new param_set(prhs[0], NumOfChildren);
  double *test_epsi = (double *)mxGetPr(prhs[2]);
  
  bool done = false;
  
  while(done == false)
    done = P->refine_all(NumOfChildren,&param_set::Test1,test_epsi);
  
  P->write_mxArray(plhs[0]);
  
  delete P;
}
