# Supplementary material for: STL-based Analysis of TRAIL-induced Apoptosis Challenges the Notion of Type I/Type II Cell Line Classification
Source: PLoS Comput Biol. 2013 May 9;9(5):e1003056. doi: 10.1371/journal.pcbi.1003056 (PMC3649977; doi:10.1371/journal.pcbi.1003056)
Supplement: Program S1 — Computation of STL diagrams using Breach [33] . The archive contains the freely-distributed Matlab tool Breach, an implementation of EARM1.4 in Breach, initial conditions for each of 12 cell lines used in this article, and example scripts illustrating how to generate STL phase diagrams. (ZIP) [file pcbi.1003056.s008.zip › breach/Core/src/param_set.h]

#ifndef PARAMSET_H
#define PARAMSET_H
#include "mex.h"
#include "string.h"
#include "matrix.h"
#include "math.h"
#include <vector>
#include <list>
#include <iostream>

using namespace std;

class r_node {

 public:
  
  int index;
  bool isleaf;
  int is_divided_in;
  r_node* *children;
  r_node* father;
  double val;
  int status;
  int NumChildren;
   
  /*constructors*/

  r_node();
  r_node(int x,int NumOfChildren)//constructor for root
  {
	index = x;
	isleaf = true;
	father = NULL;
	is_divided_in = -1;
	NumChildren = NumOfChildren;
	children = (r_node**)mxMalloc(NumOfChildren*sizeof(r_node*));
	for (int i = 0; i<NumOfChildren; i++)
	  children[i]=NULL;
   };
	
  r_node(r_node * x,int NumOfChildren) 
  {
	index = x->index;
	father = x;
	val = x->val;
	isleaf = true;
	is_divided_in = -1;
	NumChildren = NumOfChildren;
	children = (r_node**)mxMalloc(NumOfChildren*sizeof(r_node*));
	for (int i = 0; i<NumOfChildren; i++)
	  children[i]=NULL;

  };
  
  r_node(int a, r_node * x,double value,int NumOfChildren) 
  {
	index = a;
	father = x;
	val = value;
	isleaf = true;
	is_divided_in = -1;
	NumChildren = NumOfChildren;
	children = (r_node**)mxMalloc(NumOfChildren*sizeof(r_node*));
	for (int i = 0; i<NumOfChildren; i++)
	  children[i]=NULL;	
  };

};

typedef r_node* refine_tree;

class param_set {

 public:

  double *pts;     
  double *epsi;
  double *dim;
  int M_pts;
  int M_epsi;
  int NumElems;
  int NumRoots;
  vector<refine_tree> queue; // this maintains nodes that have to be tested 
  
  refine_tree * refine_history;
    
  /* constructors */ 

  param_set() {
    M_pts = M_epsi= NumElems = 1 ;
  };
  
  // create a param_set from a matlab structure 
  param_set(const mxArray * mxInput, int NumOfChildren)
  {
    const char **fnames;		// pointers to field names
    int ifield,nfields;
    mxArray *mx_epsi_input,*mx_pts_input,*mx_dim_input;
    
    nfields = mxGetNumberOfFields(mxInput);

    // allocate memory  for storing pointers
    fnames = (const char **)mxCalloc(nfields, sizeof(*fnames));
    
    // get field name pointers
    for (ifield=0; ifield< nfields; ifield++)
      {
	fnames[ifield] = mxGetFieldNameByNumber(mxInput,ifield);
	if(!strcmp(fnames[ifield],"pts"))
	  mx_pts_input = mxGetField(mxInput,0,fnames[ifield]);
	else if(!strcmp(fnames[ifield],"epsi"))
	  mx_epsi_input = mxGetField(mxInput,0,fnames[ifield]);
	else if(!strcmp(fnames[ifield],"dim"))
	  mx_dim_input = mxGetField(mxInput,0,fnames[ifield]);
      }
    
    /*assign pointers to input*/

    double * temp_pts = mxGetPr(mx_pts_input);		//data_pts_input is the pointer to input pts array
    M_pts = mxGetM(mx_pts_input);
    NumElems = mxGetN(mx_pts_input);
    
    double * temp_epsi = mxGetPr(mx_epsi_input);		// data_epsi_input is the pointer to inputepsi array
    M_epsi = mxGetM(mx_epsi_input);
    
    double * temp_dim = mxGetPr(mx_dim_input);		// data_dim_input is the pointer to input dim array
    
    pts = (double*)mxCalloc(M_pts*NumElems,sizeof(double));
    epsi = (double*)mxCalloc(M_epsi*NumElems,sizeof(double));
    dim = (double*)mxCalloc(M_epsi*1,sizeof(double));
	
    for(int i=0;i<NumElems;i++)
      {
	for(int j=0;j<M_pts;j++)
	  pts[i*M_pts+j] = temp_pts[i*M_pts+j]; 
	
	for(int j=0;j<M_epsi;j++)
	  epsi[i*M_epsi+j] = temp_epsi[i*M_epsi+j]; 
      }

    for(int j=0;j<M_epsi;j++)
      dim[j] = temp_dim[j];

    refine_history = (refine_tree *) mxMalloc(NumElems*sizeof(refine_tree));
    NumRoots = NumElems;
    for(int tree_ind=0;tree_ind<NumElems;tree_ind++) // this will create the roots of the trees
      {
	refine_tree root = new r_node(tree_ind,NumOfChildren);
	refine_history[tree_ind] = root;
	queue.push_back(root);	
      }
  } 
  
  /* methods */

  int Test1(refine_tree,double[]);
  //int Test2(int,double[]);
  bool refine_all(int NumOfChildren, int (param_set::*ptr_to_test)(refine_tree, double[]),double[]); 
  void write_mxArray(mxArray * &mxOutput); 
  //refine_tree pop();
  double* Get_pts(int);
  double* Get_ep(int);


};

void CVM_Refine( int nlhs, mxArray *plhs[],
		 int nrhs, const mxArray *prhs[] );
#endif
