# Supplementary material for: STL-based Analysis of TRAIL-induced Apoptosis Challenges the Notion of Type I/Type II Cell Line Classification
Source: PLoS Comput Biol. 2013 May 9;9(5):e1003056. doi: 10.1371/journal.pcbi.1003056 (PMC3649977; doi:10.1371/journal.pcbi.1003056)
Supplement: Program S1 — Computation of STL diagrams using Breach [33] . The archive contains the freely-distributed Matlab tool Breach, an implementation of EARM1.4 in Breach, initial conditions for each of 12 cell lines used in this article, and example scripts illustrating how to generate STL phase diagrams. (ZIP) [file pcbi.1003056.s008.zip › breach/Core/src/reach.cpp]

#include "reach.h"


int CVM_CmacComputeExpTraj(int nlhs, mxArray *plhs[], int nrhs, const mxArray *prhs[]) {

#if _DEBUG >= 1
    cout << "Entering CVM_ComputeExpTraj ..." << endl;
#endif

  /* Reading */

  CmacVF *C;
  ReadCmac(prhs[0],C);

  Array2D pts(N,1);
  GetArrayField(pts, prhs[1],"pts");

  Array2D XS0(N*Ns,1);
  GetArrayField(XS0, prhs[1],"XS0");

  Array2D epsi(N,1);
  GetArrayField(epsi, prhs[1],"epsi");

  Array1D tspan(2);
  GetArray1D(tspan,prhs[2]);

  /* Doing some stuff */

  Array<trajectory*,1> trajArray(1);
  Array2D Xf(1,1);
  Array2D XSf(1,1);
  Array2D ExpaMax(1,1);
  Array1D Keep(1);

  ComputeExpTraj(C,pts, XS0, epsi, tspan, trajArray, Xf, XSf, ExpaMax, Keep);
 
  /* Writing outputs */ 

  int imem_used;
  imem_used = C->cmac_memory_usage();
  double mem_used= (double) imem_used;
  plhs[2] = mxCreateDoubleScalar(mem_used);

  mxArray * mxwmap;
  C->serialize_wmap(mxwmap);    
  plhs[0] = mxwmap;

  plhs[1] = mxDuplicateArray(prhs[1]);
  mxArray * mxTraj;
  
  int nb_pts = trajArray.extent(0);  
  const char * fieldnames[4] = {"time", "X", "Expa", "U"};

  mxTraj = mxCreateStructMatrix(1,nb_pts,4, fieldnames);
  mxArray * mxX, *mxExpa, *mxU, *mxtime, *mxKeep;

  for (int j = 0; j<nb_pts ; j++) {
    SetArray(*trajArray(j)->X,mxX);
    SetArray(*trajArray(j)->Expa,mxExpa);
    SetArray(*trajArray(j)->U,mxU);
    SetArray(*trajArray(j)->time,mxtime);

    mxSetField(mxTraj, j, "time",mxtime);
    mxSetField(mxTraj, j, "X",mxX);
    mxSetField(mxTraj, j, "Expa",mxExpa);
    mxSetField(mxTraj, j, "U",mxU);
  }
  
  SetField(Xf,plhs[1],"Xf");
  
  mxAddField(plhs[1],"ExpaMax");
  SetField(ExpaMax,plhs[1],"ExpaMax");

  mxAddField(plhs[1],"XSf");
  SetField(XSf,plhs[1],"XSf");

  mxAddField(plhs[1],"Keep");
  SetArray(Keep,mxKeep);
  mxSetField(plhs[1],0,"Keep",mxKeep);

  mxAddField(plhs[1],"traj");
  mxSetField(plhs[1],0,"traj",mxTraj);

  /* Free memory */ 

  for (int j = 0; j<nb_pts ; j++) {
    delete trajArray(j);
  }


#if DEBUG >= 1
  cout << "Leaving CVM_CmacComputeExpTraj ..." << endl;
#endif
}

int CVM_ComputeTrajs(int nlhs, mxArray *plhs[], int nrhs, const mxArray *prhs[]) {

#if _DEBUG >= 1
  cout << "Entering CVM_ComputeTrajs ..." << endl;
#endif

  /* Reading */
  CmacVF *C;
  ReadCmac(prhs[0],C);

  Array2D pts(N,1);
  GetArrayField(pts, prhs[1],"pts");

  Array1D tspan(2);
  GetArray1D(tspan,prhs[2]);

  /* Doing some stuff */
  Array<trajectory*,1> trajArray(1);
  Array2D Xf(1,1);
  Array1D Keep(1);

  ComputeTrajs(C, pts, tspan, trajArray, Xf, Keep);
  
  /* Writing outputs */ 

#if _DEBUG >= 1
  cout << "Writing outputs ..." << endl;
#endif

  double mem_used= (double) C->cmac_memory_usage();
  plhs[2] = mxCreateDoubleScalar(mem_used);

  mxArray * mxwmap;
  C->serialize_wmap(mxwmap);    
  plhs[0] = mxwmap;
  plhs[1] = mxDuplicateArray(prhs[1]);

  mxArray * mxTraj;
  
  int nb_pts = trajArray.extent(0);  
  const char * fieldnames[3] = {"time", "X", "U"};

  mxTraj = mxCreateStructMatrix(1,nb_pts,3, fieldnames);
  mxArray * mxX,*mxU, *mxtime, *mxKeep;

#if _DEBUG >= 1
  cout << "Writing trajectories ..." << endl;
#endif
  Array1D p0(pts.extent(0));
  for (int j = 0; j<nb_pts ; j++) {
    SetArray(*trajArray(j)->X,mxX);
    SetArray(*trajArray(j)->U,mxU);
    SetArray(*trajArray(j)->time,mxtime);

    mxSetField(mxTraj, j, "time",mxtime);
    mxSetField(mxTraj, j, "X",mxX);
    mxSetField(mxTraj, j, "U",mxU);

  }
  
  SetField(Xf,plhs[1],"Xf");
  mxAddField(plhs[1],"Keep");
  SetArray(Keep,mxKeep);
  mxSetField(plhs[1],0,"Keep",mxKeep);
  mxAddField(plhs[1],"traj");
  mxSetField(plhs[1],0,"traj",mxTraj);

  /* Free memory */ 

  for (int j = 0; j<nb_pts ; j++) {
    delete trajArray(j);
  }

  
#if _DEBUG >= 1
  cout << "Leaving CVM_ComputeTrajs ..." << endl;
#endif
}

int CVM_Reach(int nlhs,  mxArray *plhs[], int nrhs, const mxArray *prhs[]){
  
#if _DEBUG >= 1
  cout << "Entering CVM_Reach ..." << endl;
#endif
   int NumOfChildren = 3;
   traj_set * P = new traj_set(prhs[0],NumOfChildren);
   GetArray1D(P->tspan, prhs[1]);
   
   const mxArray * mxOptions = prhs[2];

   double * expa_test = mxGetPr(mxGetField(mxOptions,0, "ExpaTest"));
   int MaxIter = (int) GetDoubleField(mxOptions, "MaxIter");
   int iter =0;
   bool done = false;

   P->print_refine_history();
   while(done == false) {
     cout << "iteration " << iter << endl;
     //     done = P->refine_traj(NumOfChildren,&traj_set::test_expansion,expa_test);
     done = P->refine_traj(NumOfChildren,&traj_set::test_nonlin_error,expa_test);
     // done = P->refine_all(NumOfChildren,&param_set::Test1,expa_test);
     if (++iter>MaxIter)
       break;
   }
   //  cout << " Refine history " << endl;
   //  P->print_refine_history();
   
   P->write_mxArray(plhs[0]);
   
   delete P; 

   if (!done)
     cout << "didn't converge" << endl;
#if _DEBUG >= 1
   cout << "Leaving CVM_Reach ..." << endl;
#endif
   
   return 1;

}

int CVM_CmacComputeTraj(int nlhs, mxArray *plhs[], int nrhs, const mxArray *prhs[]) {

#if _DEBUG >= 1
  cout << "Entering CVM_ComputeTraj ..." << endl;
#endif

 /* Reading */

  CmacVF *C;
  ReadCmac(prhs[0],C);
  
  Array2D pts(N,1);
  GetArrayField(pts, prhs[1],"pts");

  Array1D tspan(2);
  GetArray1D(tspan,prhs[2]);

  int stop_cycle=0;  
  if (nrhs>3) {
    stop_cycle = (int) mxGetScalar(prhs[3]);
  }
  
  /* Doing some stuff */

  Range All = Range::all();   
  int nb_pts = pts.extent(1);
  Array<trajectory*,1> trajArray(nb_pts);
  Array2D Xf(N,nb_pts);
  
  Array1D p0(pts.extent(0));
  Array1D Tspan;
  int l;
  double period;
  Array1D periods;
  if (stop_cycle) 
    periods.resize(nb_pts);

  for (int j = 0; j<nb_pts ; j++) {

    p0 = pts(All, j);
    Tspan.resize(tspan.shape());  
    Tspan = tspan;
    trajArray(j) =  new trajectory();
    trajArray(j)->p0 = &p0;
    period = (trajArray(j))->ComputeTraj(C,Tspan, stop_cycle);
    //    cout << "period found:" << period << endl;
    l = trajArray(j)->length; 
    Xf(All,j) = (*trajArray(j)->X)(All,l-1);    
    if (stop_cycle) {
      C->clear_cmac_weights();
      periods(j) = period;
    }
  }
  
  /* Writing trajectories */ 

  plhs[1] = mxDuplicateArray(prhs[1]);
  mxArray * mxTraj, *mxPeriod;
  
  const char * fieldnames[4] = {"param", "time", "X", "U"};

  mxTraj = mxCreateStructMatrix(1,nb_pts,4, fieldnames);
  mxArray * mxX,*mxU, *mxtime, *mxParam;

  int j;
  
  if (stop_cycle)
    mxAddField(mxTraj,"period");
  
  for ( j = 0; j<nb_pts ; j++) {
    p0 = pts(All,j);
    SetArray(p0,mxParam);
    SetArray(*trajArray(j)->X,mxX);
    SetArray(*trajArray(j)->U,mxU);
    SetArray(*trajArray(j)->time,mxtime);
    mxSetField(mxTraj, j, "param",mxParam);
    mxSetField(mxTraj, j, "time",mxtime);
    mxSetField(mxTraj, j, "X",mxX);
    mxSetField(mxTraj, j, "U",mxU);
    
    if (stop_cycle) {
      mxPeriod = mxCreateDoubleScalar(periods(j));    
      mxSetField(mxTraj,j, "period",mxPeriod);    
    }
  }

  SetField(Xf,plhs[1],"Xf");
  mxAddField(plhs[1],"traj");
  mxSetField(plhs[1],0, "traj",mxTraj);
 
  /* Writing cmac */
  
  double mem_used= (double) C->cmac_memory_usage();
  
  plhs[2] = mxCreateDoubleScalar(mem_used);
  
  mxArray * mxwmap;
  C->serialize_wmap(mxwmap);    
  plhs[0] = mxwmap;
  
  /* Free memory */ 
  
  for (j = 0; j<nb_pts ; j++) {
    delete trajArray(j);
  }
  
#if _DEBUG >= 1
  cout << "Leaving CVM_CmacComputeTraj ..." << endl;
#endif
  
}

double trajectory::ComputeTraj(CmacVF* &C, Array1D& tspan, int stop_cycle) {

#if _DEBUG >= 1
  cout << "Entering traj::ComputeTraj ..." <<endl;
#endif
 
  /* CVodes Reinitialization */
 
#if _DEBUG >= 2
  cout << "Init CVodes..." << endl;
#endif  
  
  InitFdata(f_data, cvm_Mdata->mx_data);
  int cvstatus;
  int itask = CV_ONE_STEP_TSTOP;
  int dimu;
  double tlast,tret,h;
  booleantype iret = FALSE;

  Fdata* data = (Fdata*) f_data;
  realtype *xdata = N_VGetArrayPointer(y);
  Array1D x(xdata,shape(N),neverDeleteData);
  Array1D p(data->p,shape(data->dimp),neverDeleteData);

  current_x = &x;
  double t0 = tspan(0);
  double tout, T;

  /* control */ 

#if _DEBUG >= 2
  cout << "Control Variable ..." << endl;
#endif  

  void * u_data;
  u_data = (Array1D*) new Array1D(0);  
  GetU(f_data,  u_data);
  Array1D* u = (Array1D*) u_data;
  dimu = (*u).extent(0);

  /* working variables */

  Range Rx(0,N-1);
  Range All = Range::all();   

  int kmax=5;
  int compteur = 0;
  int i,j;
  int nb_points = tspan.extent(0);
  int statusgdk;
    
  tout = tspan(1);          
  x = (*p0)(Rx); // new x0
  p = (*p0)(All);
#ifdef _TD
  x(N)=0.;
#endif	    
  UpdateFdata(t0,y,f_data,0,NULL);		
  compteur = 0;
  iret = FALSE;
  tret = t0;
	
  /* Reinit solver */
  
  switch (itol) {
  case CV_SS:
    CVodeReInit(cvode_mem, f, t0, y, itol, reltol, &Sabstol);      
    break;
  case CV_SV:
    CVodeReInit(cvode_mem, f, t0, y, itol, reltol, NV_abstol);
    break;
  }

  CVodeSetStopTime(cvode_mem,tout);
      
 
  /* rootfinding */
  
  for (int i=0; i<N; i++) {
    data->delta[i]=1.1*C->qnt[i];    
  }
  CVodeRootInit(cvode_mem, data->dimg+N, g_delta, f_data);	  	  
  Array1D xp(data->xp, shape(N)); // x prec  
  xp = x(Range(0,N-1));
      
  /* Init Output Arrays */
  
  time->resize(kmax);
  (*time)(0) = t0;
  X->resize(N,kmax);
  (*X)(All,0) = x;
  U->resize(dimu,kmax);
  (*U)(All,0)=*u;
    
  /* Integrate system until tout */
	
  while (1) {
    
    /* Integrate one step */
    tlast = tret;
      
#if _DEBUG >= 3
    cout << " CVodes Call ... " << endl;
#endif        
    cvstatus = CVode(cvode_mem, tout, y, &tret, itask);
      
    /* break on CVode error */
    if (cvstatus < 0) {
      cout << "tout:" << tout << endl;
      cout << "x:" << x << endl;
#if _DEBUG >=3
      cout << "time:" << time << endl;
      cout << "X:" << *X << endl;
      cout << "U:" << *U << endl;
#endif
      CVodeGetDky(cvode_mem, tout, 1, y);
      cout << "dx:" << x << endl;
      cout << "CVODES failed miserably for some reason. Status= " << cvstatus << endl;
      mexErrMsgTxt("Dying...");	  
      return -1.;
    }

    /* Test if tout was reached */
    CVodeGetCurrentStep(cvode_mem, &h);
      
    if ( (tret - tout)*h >= 0.0 ) {
      tret = tout;
      CVodeGetDky(cvode_mem, tout, 0, y);
      iret = TRUE;
    }      
    
#if _DEBUG >= 3
    cout << " On avance, on avance.." << endl;
    cout << "tret:" << tret <<  endl;
#endif
	  
    /* Update f_data */
    
    if (UpdateFdata(tret,y,f_data,0,NULL) || cvstatus == CV_ROOT_RETURN) {  //Update f_data. if changed at a discontinuity, reinit cvode 
	    
      CVodeGetDky(cvode_mem, tret, 0, y);
	
      switch (itol) {
      case CV_SS:
	CVodeReInit(cvode_mem, f, tret,y, itol, reltol, &Sabstol);
	break;
      case CV_SV:
	CVodeReInit(cvode_mem, f, tret,y, itol, reltol, NV_abstol);
	break;
      }
      CVodeSetInitStep(cvode_mem,h);
    }
      
    /* get input value */
    
#if _DEBUG >= 3
    cout << " Appel de GetU " << endl;
#endif       
      
    GetU(f_data, u_data);

    /* store step done, resizing arrays if necessary */

#if _DEBUG >= 3
    cout << " Resizing ... " << endl;
#endif       
    if ((cvstatus == CV_ROOT_RETURN)||(iret)) {   
      compteur++;
      if (compteur < kmax) {
	
#if _DEBUG >= 3
	cout << " no need. " << endl;
#endif       
	
	(*time)(compteur) = tret;
	(*U)(All,compteur)= *u;
	(*X)(All,compteur)= x;     
	xp = x(Range(0,N-1));
      }

      else  { // try to guess how many points left
	
	kmax += max(1,min((int) ceil((tout-tret)/(tret-tlast)),kmax));
	
	(*X).resizeAndPreserve(N,kmax);
	(*U).resizeAndPreserve(dimu,kmax);
	(*time).resizeAndPreserve(kmax);
	
	(*time)(compteur) = tret;
	(*U)(All,compteur)= *u;
	(*X)(All,compteur)= x;
	xp = x(Range(0,N-1));     
      }
      
      if (!iret) 
	if (stop_cycle &&(!iret)) {
	  T = C->mark_time_visited(x, tret);
	  if (T>0) {
	    iret= TRUE;
	    status = TRAJ_OSCILLATES;
	  }
	}     
    } // END if (status == CV_ROOT_RETURN)
    
    /* break if we need to */
    
    if(iret)  break;      
    //      cout << "loop or not .. " << endl;
  } // END while (1) 
    

#if _DEBUG >= 2
  cout << "Writing trajectory ..." << endl;
#endif
   
  /* resize */   
  length = compteur+1;
  (*X).resizeAndPreserve(N,compteur+1);
  (*U).resizeAndPreserve(dimu,compteur+1);
  (*time).resizeAndPreserve(compteur+1);    	
    
#if _DEBUG >= 1
  cout << "Leaving ComputeTraj." << endl;
#endif
  return T;
}

int traj_set::test_expansion(refine_tree &nod, double expa_test[] ){
    
  int nd = nod->index;
  double * pts_data = Get_pts(nd); 
  Array1D pts = Array1D(pts_data, shape(M_pts));
  //  cout << " pts: " << pts << endl;
  double * epsi_data = Get_ep(nd);
  Array1D eps = Array1D(epsi_data, shape(M_epsi));
  //  cout << "eps:" << eps << endl;

  nod->status=-1;
  trajectory traj;
  Array1D expa_max(N); 
  traj.p0 = &pts;
  traj.ComputeTrajSensi(tspan);
  traj.ComputeExpa(eps, expa_max);
  //  cout << "expa_max : " << expa_max << endl;

  for(int i=0 ; i < expa_max.extent(0) ; i++) {
    if (expa_max(i) > expa_test[i]) {
      int i_max =0;
      double epsi_max = eps(0);
      for(int j = 1; j< M_epsi; j++) {
	if (eps(j)>epsi_max) {
	  i_max = j;
	  epsi_max = eps(j);
	}
      }
      //   cout << "To be refined in " << i_max << ", caus' " << expa_max(i) << " greater than " << expa_test[i] << endl;  
      nod->status=i_max;
      break;
    }
  }
  
  return nod->status;
}

int traj_set::test_nonlin_error(refine_tree &node, double nonlin_err_test[] ) {
  
  //  cout << "Entering test_nonlin_error..." << endl;

  /* This version works for fixed time steps */ 

  /* firstly, compute trajectory */
  
  int nd_local = node->index;    
  double * pt_local_data = Get_pts(nd_local); 
  Array1D pt_local = Array1D(pt_local_data, shape(M_pts));

  Array1D expa_max(N); 
  double * eps_data = Get_ep(nd_local); 
  Array1D eps = Array1D(eps_data, shape(M_epsi));  
  double epsi_max;

  //  cout << "eps: " << eps << endl;

  trajectories[nd_local] = new trajectory(); 

  trajectory *local_traj= trajectories[nd_local];
    
  local_traj->p0 = &pt_local;
  local_traj->ComputeTrajSensi(tspan);
  local_traj->ComputeExpa(eps, expa_max);

  /* then check if the node is a root (return if yes) */

  r_node * global_node = node->father;
   
  if (global_node==NULL) {    
    return 0;//find_greatest_epsi(nd_local);
  }

  int nd_global = global_node->index;
  if (nd_global==nd_local) {
    global_node = global_node->children[2];
    nd_global = global_node->index;
  }

  trajectory* global_traj = trajectories[nd_global];  

  /* Compute local traj estim */
  Range All=Range::all();
  int traj_length= global_traj->length;
  //  cout << " global traj length:" << traj_length << endl;
  Array2D Xlocal_traj_estim(N,traj_length);

  Array1D dp = Array1D(N);
  double *pt_global = Get_pts(nd_global); 
  
  for(int i= 0; i<N; i++)
    dp(i)= pt_local_data[i]-pt_global[i];
  
  Xlocal_traj_estim = *global_traj->X;
  
  //cout << "Global traj: " << Xlocal_traj_estim << endl;

  //cout << "dp: " << dp << endl;
  int i, j, is, k, i_max; 
  //cout << "Global traj XS:"<< (*global_traj->XS) <<endl;

  for(k=0; k< traj_length ; k++) {
    for(is=0; is<Ns; is++)
      for(i=0; i<N; i++) {
	Xlocal_traj_estim(i, k) += ((*global_traj->XS)(i+is*N,k))*dp(is); 
      }
  }
  
  //  cout << "Xlocal_traj_estim: " << Xlocal_traj_estim << endl;
  // cout << "Xlocal_traj:" << *local_traj->X << endl;
  /* Compute Error */
 
  Array2D ErrX = Array2D(Xlocal_traj_estim.shape());
  Array2D ErrXs = Array2D((*global_traj->XS).shape());
  
  ErrX = Xlocal_traj_estim-(*local_traj->X);
  ErrXs = (*global_traj->XS)-(*local_traj->XS);

  //cout << "ErrX: " << ErrX << endl;
  //cout << "ErrXs: " << ErrXs << endl;

  Array2D ExpaErr(N, traj_length); 
  Array1D expa_err(N);
  node->status =-1;

  for(k = 0; k<traj_length; k++){    
    for (i = 0; i< N; i++) {
      expa_err(i) = abs(ErrX(i,k));
      for (is = 0; is <Ns; is++)
	expa_err(i) += abs(ErrXs(i+is*N,k))*eps(is);

      if ((expa_err(i)> nonlin_err_test[i])&&(node->status==-1)) {
	epsi_max =eps(0);
	i_max=0;
	for(j = 1; j< M_epsi; j++) {
	  if (eps(j)>epsi_max) {
	    i_max = j;
	    epsi_max = eps(j);
	  }
	}
	node->status = i_max;	 
	//	cout << "To be refined in " << i_max << ", caus' " << expa_err(i) << " greater than " << nonlin_err_test[i] << endl;  
      }
    }        
 
   ExpaErr(Range::all(),k)=expa_err;
    
  }

  //  cout << "ExpaErr: " << ExpaErr << endl;
  
  return node->status; 

}

bool traj_set::refine_traj(int NumOfChildren, int (traj_set::*ptr_to_test)(refine_tree&, double[]),double tst_eps[]) 
{

  //  cout << "Entering refine_traj" << endl;
  double *data_pts_out,*data_epsi_out,*data_dim_out,*data;

  int i,i_father,k=0,l=0,m,j,ind_pts,ind_ep,Ne=0;
  int tree_ind=NumElems-1; 
  r_node* father;
  double len,temp;  
  
  data = (double *)mxCalloc(NumOfChildren,sizeof(double));
  
  /* test all elements in the queue */

  vector<refine_tree>::reverse_iterator rit;
  vector<refine_tree>::iterator it;

  int stat;
  // cout << "queue size: " << queue.size() << endl; 
  for(rit= queue.rbegin();rit<queue.rend();++rit)
    {
      //      cout << "testing node:" << (*rit)->index << endl;
      (*rit)->status = (this->*ptr_to_test)(*rit,tst_eps);	  
      if((*rit)->status != -1) {
	//	cout << "ah, un pt � refiner: " << (*it)->status << endl; 
	Ne++;
      }
    }

  if (Ne==0) 
    return true;

  int NumElemsOld = NumElems;
  
  NumElems = (NumElemsOld + Ne*(NumOfChildren - NumOfChildren%2)); //New pts will contain these many pts 
  //cout << "New numelem: "  << NumElems << endl;
  
  data_pts_out = (double *)mxCalloc(M_pts*NumElems,sizeof(double));
  data_epsi_out = (double *)mxCalloc(M_epsi*NumElems,sizeof(double));
  data_dim_out = (double *)mxCalloc(M_epsi*1,sizeof(double));
  trajectories.resize(NumElems);

  /* copy previous pts at the beginning of new_pts */
  for (; k< M_pts*NumElemsOld ; k++) 
    data_pts_out[k] = pts[k];
  
  //cout << endl << " current k: " << k << endl;
  for (; l< M_epsi*NumElemsOld ; l++) 
    data_epsi_out[l] = epsi[l];
	  
  //cout << endl << " current l: " << l << endl;
  
  //cout << endl << " current tree_ind: " << tree_ind << endl;
	       
  /* check and refine nodes that need to be refined */
		
  vector<refine_tree> new_queue;

  for(it= queue.begin();it!=queue.end();++it)
    {
      father = *it;
      //      cout << "processing node:" << (*it)->index << endl;
      /* test if the node needs to be refined (check status) */
	    
      ind_ep = father->status;
      if(ind_ep != -1) // do *nothing* if status == -1
	{	      
	  father->isleaf = false;		
	  father->is_divided_in = (int)dim[ind_ep];
	  ind_pts = ((int)dim[ind_ep] - 1);
	  i_father = father->index;
	  father->val = *(pts+i_father*M_pts+ind_pts);
	  
	  temp = (double)(NumOfChildren/2.0);
	  len = *(epsi+i_father*M_epsi+ind_ep)/temp;
	  m = (NumOfChildren/2);		//m represents for how many times the loop should run
		
	  if(NumOfChildren%2 == 1)
	    {
	      data[0] = *(pts+i_father*M_pts+ind_pts);
	      for(j=1;j<=m;j++)		//data contains resp co_ordinates for new points
		{	
		  temp = j*len;
		  data[j] = data[0] - temp;
		  data[j+m] = data[0] + temp;
		}		
	    }//if ends
	  
	  else
	    {
	      data[0] = *(pts+i_father*M_pts+ind_pts) - len/2.0;
	      for(j=1;j<m;j++)		//data contains resp co_ordinates for new points
		{	
		  temp = j*len;
		  data[j] = data[0] - temp;
		  data[j+m] = data[0] + temp;
		}
	      data[j] = data[0] + j*len;
	    }//else ends
	  len = len/2.0;
		
	  for(m=0;m<NumOfChildren;m++)	//This loop is for populating pts and epsi
	    {
	      // test if the new pts is the same as its father
	      
	      if (father->val == data[m])
		{
		  refine_tree node = new r_node(father,NumOfChildren);
		  father->children[m] = node;
		  new_queue.push_back(node);			
		  /* pts is the same but we have to update epsi */
		  data_epsi_out[i_father*M_epsi+ind_ep] = len;			
		}
	      else
		{	       	
		  //cout << "increasing tree_ind:" << tree_ind << endl;
		  tree_ind++;
		  refine_tree node = new r_node(tree_ind,father,data[m],NumOfChildren);	    
		  father->children[m] = node;
		  new_queue.push_back(node);
			
		  for(k=0;k<M_pts; k++) 
		    data_pts_out[tree_ind*M_pts+k] = pts[i_father*M_pts+k];			  
				
		  data_pts_out[tree_ind*M_pts+ind_pts] = data[m];
			
		  for(l=0;l<M_epsi; l++) 
		    data_epsi_out[tree_ind*M_epsi+l]= epsi[i_father*M_epsi+l];

		  data_epsi_out[tree_ind*M_epsi+ind_ep]= len;
			  
		} //else for  if (father->new_val == data[m]) ends				
	    }// m-for loop ends       
	}	//if(ind_ep != -1) ends
    }//NumElems for loop ends	
		
  for(i=0;i<M_epsi;i++)
    data_dim_out[i] = dim[i];
	
  //updating the object(P) variables
  mxFree(pts);
  mxFree(epsi);
  mxFree(dim);

  queue = new_queue;
  pts = data_pts_out;
  epsi = data_epsi_out;
  dim = data_dim_out;
	
  return false;
}//method refine_all ends

void traj_set::print_refine_history(){
  cout << "Entering print refine history..." << endl;
  int i,j;
  r_node* nod;
  cout << "NumRoots: " << NumRoots << endl;
  for( i=0; i< NumRoots; i++) {
    cout << refine_history[i]->index << "  ";
  }
  cout << endl;
  
  for( i=0; i< NumRoots; i++) {
    
    nod = refine_history[i]->children[j];
    for (j = 0; j<3; j++){
      nod = refine_history[i]->children[j];
      if (nod != NULL)
	cout << nod->index << " ";	
      
      else 
	cout << "NaN "; 
    }
    cout << "    "<< endl;
  }
  cout << endl;
}

void ComputeExpTraj(CmacVF *&C, Array2D pts, Array2D XS0, Array2D epsi, Array1D tspan, Array<trajectory*,1> &trajArray, Array2D &Xf, Array2D &XSf, Array2D &ExpaMax, Array1D &Keep ) {

#if _DEBUG >= 1
   cout << "Entering ComputeExpTraj with CMAC..." <<endl;
#endif

  int nb_traj = pts.extent(1);
  Xf.resize(N,nb_traj);
  Xf = 0;

  XSf.resize(N*Ns,nb_traj);
  XSf = 0;
  
  Keep.resize(nb_traj);
  Keep = 0;

  trajArray.resize(nb_traj);
  
  /* Sensitivity Reinitialisation */
  
  Array1D expa(N);
  Array2D xS(N,Ns,ColumnMajorArray<2>());
  xS = 0;
  double *xSdata = xS.data();
  ExpaMax.resize(N,nb_traj);
  ExpaMax = 0;

  /* CVodes Reinitialization */

#if _DEBUG >= 2
  cout << "Init CVodes..." << endl;
#endif  

  InitFdata(f_data, cvm_Mdata->mx_data);
  int status, statusFSA;
  int itask = CV_ONE_STEP_TSTOP;
  int dimu;
  double tlast,tret(0.),h;
  booleantype iret = FALSE;

  Fdata* data = (Fdata*) f_data;
  data->ns = Ns;

  realtype *xdata = N_VGetArrayPointer(y);
  Array1D x(xdata,shape(N),neverDeleteData);
  Array1D p(data->p,shape(data->dimp),neverDeleteData);

  double t0 = tspan(0);
  double tout = tspan(1);

  /* rootfinding */

#if _DEBUG >= 2
  cout << "Root Finding..." << endl;
#endif  

  for (int i=0; i<DIMX; i++) {
    data->delta[i]=C->qnt[i]/3;
  }

#if _DEBUG >= 2
  cout << "Root Init ..." << endl;
#endif  

  CVodeRootInit(cvode_mem, DIMX, g_delta, f_data);
  Array1D xp(data->xp, shape(DIMX)); // x prec

  /* control */

#if _DEBUG >= 2
  cout << "Control Variable ..." << endl;
#endif  

  void* u_data;
  u_data = (Array1D*) new Array1D(1);  
  GetU(f_data, u_data);
  Array1D * u = (Array1D*) u_data; 
  dimu = (*u).extent(0);

  /* working variables */

  Range Rx(0,DIMX-1);
  Range All = Range::all();   

  int kmax = 5;
  int compteur = 0;
  int i,ir,is,j,nb_new_pts, nb_new_end_pts(0);
  int statusgdk;

  Array2D *nX,X;
  Array2D *nU,U;
  Array2D *nExpa,Expa;
  
  Array1D *ntime,time;
  Array<int,1> Xind;

#if _DEBUG >= 2
  cout << "Loop over trajectories..." << endl;
#endif

  for(j=0;j<nb_traj;j++) {

#if _DEBUG >= 2
    cout << "----------------------------------------" <<endl;
    cout << " tajectory " << j << endl;
#endif

    x = pts(Rx,j); // new x0
    p = pts(All,j);

#ifdef _TD
      x(DIMX)=0.;
#endif

    UpdateFdata(t0,y,f_data,0,NULL);
    xp = x(Range(0,DIMX-1));
    compteur = 0; 
    iret = FALSE;

    /* Init output arrays  */
          
    time.resize(kmax);
    time(0) = t0;
    tret = t0;
    X.resize(N,kmax);
    X(All,0) = x;
    U.resize(dimu,kmax);
    U(All,0)=*u;
    Expa.resize(N,kmax);
    
    for (is=0; is<Ns; is++)
      for (i = 0; i<N; i++) 
	NV_Ith_S(yS0[is],i) = XS0(is*N+i,j);

    for (is=0; is<Ns; is++)
      GetData(yS0[is], &xSdata[is*N], N);
    
    for (i = 0; i< N; i++) {
      expa(i) = 0;
      for (is = 0; is <Ns; is++) {
	expa(i) += abs(xS(i,is))*epsi(is,j);
      }
    }	  

    Expa(All,0) = expa;
    ExpaMax(All,j) = expa;

    /* Reinit solver */

    switch (itol) {
    case CV_SS:
      CVodeReInit(cvode_mem, f, t0, y, itol, reltol, &Sabstol);
      CVodeSensReInit(cvode_mem,ism,yS0);
      break;
    case CV_SV:
      CVodeReInit(cvode_mem, f, t0, y, itol, reltol, NV_abstol);
      CVodeSensReInit(cvode_mem,ism,yS0);
      break;
    }

    CVodeSetStopTime(cvode_mem,tout);

    /* Integrate system until tout */
    
    while (1) {

      tlast = tret;
      status = CVode(cvode_mem, tout, y, &tret, itask);
      
      /* break on CVode error */
      
      if (status < 0) {
	cout << "aie, problem." << endl;
	cout << "status (see cvodes guide):" << status << endl;
	cout << "tout:" << tout << endl;
	cout << "x:" << x << endl;
	cout << "xp:" << xp << endl;
#if _DEBUG >= 3       
	cout << "time:" << time << endl;
	cout << "X:" << X << endl;
	cout << "U:" << U << endl;
#endif
	CVodeGetDky(cvode_mem, tout, 1, y);
	cout << "dx:" << x << endl;


	cout << "CVODES was unhappy for some reason. Status= " << status << endl;
	mexErrMsgTxt("Dying...");	      

	return;
      }
      
      /* Test if tout was reached */
      
      CVodeGetCurrentStep(cvode_mem, &h);
      if ( (tret - tout)*h >= 0.0 ) {
	tret = tout;
	statusgdk = CVodeGetDky(cvode_mem, tout, 0, y);
	if (statusgdk)
	  cout << "Pb testing tout 1"<< endl;
	iret = TRUE;
      }      

      /* get sensitivity and compute expansion */
      
      CVodeGetSens(cvode_mem, tret, yS);
      for (is=0; is<Ns; is++)
	GetData(yS[is], &xSdata[is*N], N);
      
      for (i = 0; i< N; i++) {
	expa(i) = 0;
	for (is = 0; is <Ns; is++)
	  expa(i) += abs(xS(i,is))*epsi(is,j);
	ExpaMax(i,j) = max(expa(i), ExpaMax(i,j));
      }	        
      
      /*  Update f_data. if changed at a discontinuity, reinit cvode */
      
      if (UpdateFdata(tret,y,f_data,0,NULL)) {
	
	CVodeGetDky(cvode_mem, tret, 0, y);
	
	switch (itol) {
	case CV_SS:
	  CVodeReInit(cvode_mem, f, tret,y, itol, reltol, &Sabstol);
	  break;
	case CV_SV:
	  CVodeReInit(cvode_mem, f, tret,y, itol, reltol, NV_abstol);
	  break;
	}
	CVodeSetInitStep(cvode_mem,h/2);
      }
      
      GetU(f_data, u_data);  
      
      if (status == CV_ROOT_RETURN) {
	
	compteur++;
	if (compteur < kmax) {
	  time(compteur) = tret;
	  U(All,compteur)= *u;
	  X(All,compteur)= x;
	  Expa(All,compteur)= expa; 
	  xp = x(Range(0,DIMX-1));

	}
	else  {// try to guess how many points left
	  
	  kmax += max(1,min((int) ceil((tout-tret)/(tret-tlast)),kmax));
	
	  X.resizeAndPreserve(N,kmax);
	  U.resizeAndPreserve(dimu,kmax);
	  Expa.resizeAndPreserve(N,kmax);
	  time.resizeAndPreserve(kmax);
	  
	  time(compteur) = tret;
	  U(All,compteur)= *u;
	  X(All,compteur)= x;     
	  Expa(All,compteur)= expa; 
	  xp = x(Range(0,DIMX-1));
	
	}
      
      }
    
      /* break if we need to */
      
      if(iret)  break;      
      
    }

    /* last point */

    if (status != CV_ROOT_RETURN) { 

      compteur++;
      X.resizeAndPreserve(N,compteur+1);
      U.resizeAndPreserve(dimu,compteur+1);
      Expa.resizeAndPreserve(N,compteur+1);
      time.resizeAndPreserve(compteur+1);

      time(compteur) = tret;
      U(All,compteur)= *u;
      X(All,compteur)= x;     
      Expa(All,compteur)= expa; 
      xp = x(Range(0,DIMX-1));

    }

    else {
      
      X.resizeAndPreserve(N,compteur+1);
      U.resizeAndPreserve(dimu,compteur+1);
      Expa.resizeAndPreserve(N,compteur+1);
      time.resizeAndPreserve(compteur+1);

    }
    
    /* Mark new explored pts and only keep those in the trajectory */
    C->mark_as_visited(X,Xind);
    nb_new_pts = Xind.extent(0);
 
    if (nb_new_pts) {
      //      cout << Xind(nb_new_pts-1) << "/" << compteur << endl;    
      
      if (Xind(nb_new_pts-1) >= compteur-2) {	
	Xf(All, nb_new_end_pts) = X(All,compteur);
	for (is = 0; is<Ns; is++) {
	  for (i = 0; i< N; i++) 
	    XSf(is*N+i,nb_new_end_pts) = xS(i,is);
	}  
	nb_new_end_pts++;
	Keep(j) =1.;
      }
    }
 
    trajArray(j) = new trajectory();
    nX = (trajArray(j)->X);
    nU = (trajArray(j)->U);
    nExpa = (trajArray(j)->Expa);
    ntime = (trajArray(j)->time);
    
    (*nX).resize(N,nb_new_pts);
    (*nU).resize(dimu,nb_new_pts);
    (*nExpa).resize(N,nb_new_pts);
    (*ntime).resize(nb_new_pts);
    
    for (i=0; i< nb_new_pts; i++) {
 
      ir = Xind(i);
      (*nX)(All,i) = X(All,ir);
      (*nU)(All,i) = U(All,ir);
      (*nExpa)(All,i) = Expa(All,ir);
      (*ntime)(i) = time(ir);

    }
    
    //  cout << "time:" << *time << endl;
    //  cout << "X:" << *X << endl;
    //  cout << "Expa:" << *Expa << endl;
    //  cout << "U:" << *U << endl;

  }

  Xf.resizeAndPreserve(N,nb_new_end_pts);
  XSf.resizeAndPreserve(N*Ns,nb_new_end_pts);  


#if _DEBUG >= 1
  cout << "Leaving ComputeExpTraj with CMAC ..." << endl;  
#endif
}

void ComputeTrajs(CmacVF *&C, Array2D pts, Array1D tspan, Array<trajectory*,1> &trajArray, Array2D &Xf, Array1D &Keep) {

#if _DEBUG >= 1
  cout << "Entering ComputeTrajs ..." <<endl;
#endif

  int nb_traj = pts.extent(1);
  trajArray.resize(nb_traj);  
  Keep.resize(nb_traj);
  Keep = 0;

  /* CVodes Reinitialization */

  InitFdata(f_data, cvm_Mdata->mx_data);
  int status;
  int itask = CV_ONE_STEP_TSTOP;
  int dimu;
  double tlast,tret,h;
  booleantype iret = FALSE;

  Fdata* data = (Fdata*) f_data;
  realtype *xdata = N_VGetArrayPointer(y);
  Array1D x(xdata,shape(N),neverDeleteData);
  Array1D p(data->p,shape(data->dimp),neverDeleteData);

  double t0 = tspan(0);
  double tout = tspan(1);
  Xf.resize(N,nb_traj);

  /* rootfinding */
  
  for (int i=0; i<DIMX; i++)
    data->delta[i]=C->qnt[i]/3;
  
  CVodeRootInit(cvode_mem, DIMX, g_delta, f_data);
  Array1D xp(data->xp, shape(DIMX)); // x prec
  
  /* control */

  void* u_data;
  u_data = (Array1D*) new Array1D(1);  
  GetU(f_data, u_data);
  Array1D * u = (Array1D*) u_data; 
  dimu = (*u).extent(0);

  /* working variables */

  Range Rx(0,DIMX-1);
  Range All = Range::all();   

  int kmax=5;
  int compteur = 0;
  int i,ir,j,nb_new_pts, nb_new_end_pts(0);

  Array2D *nX,X;
  Array2D *nU,U;
  Array1D *ntime,time;
  Array<int,1> Xind;

#if _DEBUG >= 2
    cout << "Loop over trajectories..." << endl;
#endif
 
  for(j=0;j<nb_traj;j++) {

#if _DEBUG >= 2
    cout << "----------------------------------------" <<endl;
    cout << "trajectory #" << j << endl;
#endif

    x = pts(Rx,j); // new x0
    p = pts(All,j);
    
#ifdef _TD
	x(DIMX)=0.;
#endif

    UpdateFdata(t0,y,f_data,0,NULL);

    tret = t0;
    xp = x(Range(0,DIMX-1));
    compteur = 0;
    iret = FALSE;

    /* Init output arrays  */
          
    time.resize(kmax);
    time(0) = t0;
    X.resize(N,kmax);
    X(All,0) = x;
    U.resize(dimu,kmax);
    U(All,0)=*u;

    /* Reinit solver */

    switch (itol) {
    case CV_SS:
      status = CVodeReInit(cvode_mem, f, t0, y, itol, reltol, &Sabstol);      
       break;
    case CV_SV:
      status = CVodeReInit(cvode_mem, f, t0, y, itol, reltol, NV_abstol);
      break;
    }
    
    CVodeSetStopTime(cvode_mem,tout);

    /* Integrate system until tout */

    while (1) {
      tlast = tret;

#if _DEBUG >= 3
      cout << "CVode call ... " << endl;
#endif

      status = CVode(cvode_mem, tout, y, &tret, itask);

      /* break on CVode error */
      if (status < 0) {

	cout << "tout:" << tout << endl;
	cout << "traj no: " << j << endl;
	cout <<"p: " << p << endl; 
	cout << "x: " << x << endl;
	cout << "xp: " << xp << endl;
#if _DEBUG>=3
	cout << "time:" << time << endl;
	cout << "X:" << X << endl;
	cout << "U:" << U << endl;
#endif

	CVodeGetDky(cvode_mem, tout, 1, y);
	cout << "dx:" << x << endl;

	cout << "CVODES failed for some reason. Beuh. Status= " << status << endl;
	mexErrMsgTxt("Dying...");	      

	return;

      }
      
      /* Test if tout was reached */
      CVodeGetCurrentStep(cvode_mem, &h);
   
      if ( (tret - tout)*h >= 0.0 ) {
	tret = tout;
	CVodeGetDky(cvode_mem, tout, 0, y);
	iret = TRUE;
      }      
 
      /* Update fdata and resolve discontinuities */
   
      if (UpdateFdata(tret,y,f_data,0,NULL)) { // Update f_data. if changed at a discontinuity, reinit cvode 
      
	CVodeGetDky(cvode_mem, tret, 0, y);
	
	switch (itol) {
	case CV_SS:
	  CVodeReInit(cvode_mem, f, tret,y, itol, reltol, &Sabstol);
	  break;
	case CV_SV:
	  CVodeReInit(cvode_mem, f, tret,y, itol, reltol, NV_abstol);
	  break;
	}
	CVodeSetInitStep(cvode_mem,h);
      }
 
#if _DEBUG >= 3
  cout << "get new input ..." << endl;
#endif  
      GetU(f_data, u_data);     
            
      if (status == CV_ROOT_RETURN) {
	
	/* update compteur and resize vectors if need for more space */
	
	compteur++;
	if (compteur < kmax) {
	  time(compteur) = tret;
	  U(All,compteur)= *u;
	  X(All,compteur)= x;     
	  xp = x(Range(0,DIMX-1));
	}

	else  {// try to guess how many points left

	  kmax += max(1,min((int) ceil((tout-tret)/(tret-tlast)),kmax));
	  X.resizeAndPreserve(N,kmax);
	  U.resizeAndPreserve(dimu,kmax);
	  time.resizeAndPreserve(kmax);
	  
	  time(compteur) = tret;
	  U(All,compteur)= *u;
	  X(All,compteur)= x;     
	  xp = x(Range(0,DIMX-1));
	
	}
      
      }
    
      /* break if we need to */
      
      if(iret)  break;      
      
    }

    /* last point */

#if _DEBUG >= 2
      cout << "Last point ... " << endl;
#endif

      if (status != CV_ROOT_RETURN) { 

	compteur++;
	X.resizeAndPreserve(N,compteur+1);
	U.resizeAndPreserve(dimu,compteur+1);
	time.resizeAndPreserve(compteur+1);

	time(compteur) = tret;
	U(All,compteur)= *u;
	X(All,compteur)= x;     
	xp = x(Range(0,DIMX-1));
	
      }
      
      else {
	
     	X.resizeAndPreserve(N,compteur+1);
	U.resizeAndPreserve(dimu,compteur+1);
	time.resizeAndPreserve(compteur+1);
      }
      

    /* Mark new explored pts and only keep those in the trajectory */

#if _DEBUG >= 2
      cout << "Sparse points ... " <<  endl;
#endif
      
    C->mark_as_visited(X,Xind);
    nb_new_pts = Xind.extent(0);

    if (nb_new_pts) {
      //      cout << Xind(nb_new_pts-1) << "/" << compteur << endl;    

      if (Xind(nb_new_pts-1) >= compteur-2) {	
	Xf(All, nb_new_end_pts) = X(All,compteur);
	nb_new_end_pts++;
	Keep(j) =1.;
      }
    }
      
    /* Write Trajectory */

#if _DEBUG >= 2
      cout << "Write trajectory ... " << j << endl;
      cout << "time:" << time << endl;
      cout << "X:" << X << endl;
      cout << "U:" << U << endl;
#endif
      
      trajArray(j) = new trajectory();
      nX = (trajArray(j)->X);
      nU = (trajArray(j)->U);
      ntime = (trajArray(j)->time);
      
      (*nX).resize(N,nb_new_pts);
      (*nU).resize(dimu,nb_new_pts);
      (*ntime).resize(nb_new_pts);
      
      for (i=0; i< nb_new_pts; i++) {
	ir = Xind(i);
	(*nX)(All,i) = X(All,ir);
	(*nU)(All,i) = U(All,ir);
	(*ntime)(i) = time(ir);
      }

#if _DEBUG >= 2
      cout << "Xind:" << Xind << endl;
      cout << "ntime:" << *ntime << endl;
      cout << "nX:" << *nX << endl;
      cout << "nU:" << *nU << endl;
#endif
     
  }

  Xf.resizeAndPreserve(N,nb_new_end_pts);
  
#if _DEBUG >= 1
  cout << "Leaving ComputeTrajs ..." << endl;
#endif  
  
}
