# Supplementary material for: STL-based Analysis of TRAIL-induced Apoptosis Challenges the Notion of Type I/Type II Cell Line Classification
Source: PLoS Comput Biol. 2013 May 9;9(5):e1003056. doi: 10.1371/journal.pcbi.1003056 (PMC3649977; doi:10.1371/journal.pcbi.1003056)
Supplement: Program S1 — Computation of STL diagrams using Breach [33] . The archive contains the freely-distributed Matlab tool Breach, an implementation of EARM1.4 in Breach, initial conditions for each of 12 cell lines used in this article, and example scripts illustrating how to generate STL phase diagrams. (ZIP) [file pcbi.1003056.s008.zip › breach/Core/src/reach.h]

#ifndef REACH_H
#define REACH_H

#include "traj.h"

class traj_set: public param_set {

  public:

  Array1D tspan; 
  vector<trajectory *> trajectories; 
  
  traj_set();
  
  traj_set(const mxArray * mxInput, int NumOfChildren) {
    const char **fnames;		// pointers to field names
    int ifield,nfields;
    mxArray *mx_epsi_input,*mx_pts_input,*mx_dim_input;
    
    nfields = mxGetNumberOfFields(mxInput);
    
    // allocate memory  for storing pointers
    fnames = (const char **)mxCalloc(nfields, sizeof(*fnames));
    
    // get field name pointers
    for (ifield=0; ifield< nfields; ifield++)
      {
	fnames[ifield] = mxGetFieldNameByNumber(mxInput,ifield);
	if(!strcmp(fnames[ifield],"pts"))
	  mx_pts_input = mxGetField(mxInput,0,fnames[ifield]);
	else if(!strcmp(fnames[ifield],"epsi"))
	  mx_epsi_input = mxGetField(mxInput,0,fnames[ifield]);
	else if(!strcmp(fnames[ifield],"dim"))
	  mx_dim_input = mxGetField(mxInput,0,fnames[ifield]);
      }
    
    /*assign pointers to input*/

    double * temp_pts = mxGetPr(mx_pts_input);		//data_pts_input is the pointer to input pts array
    M_pts = mxGetM(mx_pts_input);
    NumElems = mxGetN(mx_pts_input);
    
    double * temp_epsi = mxGetPr(mx_epsi_input);		// data_epsi_input is the pointer to inputepsi array
    M_epsi = mxGetM(mx_epsi_input);
    
    double * temp_dim = mxGetPr(mx_dim_input);		// data_dim_input is the pointer to input dim array
    
    pts = (double*)mxCalloc(M_pts*NumElems,sizeof(double));
    epsi = (double*)mxCalloc(M_epsi*NumElems,sizeof(double));
    dim = (double*)mxCalloc(M_epsi*1,sizeof(double));
    trajectories.resize(NumElems);
    NumRoots=NumElems;

    for(int i=0;i<NumElems;i++)
      {
	for(int j=0;j<M_pts;j++)
	  pts[i*M_pts+j] = temp_pts[i*M_pts+j]; 
	
	for(int j=0;j<M_epsi;j++)
	  epsi[i*M_epsi+j] = temp_epsi[i*M_epsi+j]; 
      }

    for(int j=0;j<M_epsi;j++)
		dim[j] = temp_dim[j];
    
    refine_history = (refine_tree *) mxMalloc(NumElems*sizeof(refine_tree));
    queue.resize(NumElems);

    for(int tree_ind=0;tree_ind<NumElems;tree_ind++) // this will create the roots of the trees
      {
	refine_tree root = new r_node(tree_ind,NumOfChildren);
	refine_history[tree_ind] = root;
	queue.at(tree_ind)=root;	
      }

  }; 

  bool refine_traj(int NumOfChildren, int (traj_set::*ptr_to_test)(refine_tree&, double[]),double tst_eps[]);
  int test_expansion(refine_tree&, double[]); 
  int test_nonlin_error(refine_tree&, double[]);
  void print_refine_history();

};


int CVM_Reach(int nlhs, mxArray *plhs[], int nrhs, const mxArray *prhs[]);
int CVM_ComputeTrajs(int nlhs, mxArray *plhs[], int nrhs, const mxArray *prhs[]);
int CVM_CmacComputeTraj(int nlhs, mxArray *plhs[], int nrhs, const mxArray *prhs[]);

void TrajErr(const trajectory& global_traj, const Array1D& local_p, const Array1D& local_epsi, trajectory & local_traj, Array1D & Err);

void ComputeExpTraj(CmacVF *&C, Array2D pts, Array2D XS0, Array2D epsi, Array1D tspan, Array<trajectory*,1> &trajArray, Array2D &Xf, Array2D &XSf, Array2D &ExpaMax, Array1D &Keep );

void ComputeTrajs(CmacVF *&C, Array2D pts, Array1D tspan, Array<trajectory*,1> &trajArray,Array2D &Xf, Array1D &Keep);

#endif
