# Supplementary material for: STL-based Analysis of TRAIL-induced Apoptosis Challenges the Notion of Type I/Type II Cell Line Classification
Source: PLoS Comput Biol. 2013 May 9;9(5):e1003056. doi: 10.1371/journal.pcbi.1003056 (PMC3649977; doi:10.1371/journal.pcbi.1003056)
Supplement: Program S1 — Computation of STL diagrams using Breach [33] . The archive contains the freely-distributed Matlab tool Breach, an implementation of EARM1.4 in Breach, initial conditions for each of 12 cell lines used in this article, and example scripts illustrating how to generate STL phase diagrams. (ZIP) [file pcbi.1003056.s008.zip › breach/Core/src/td.cpp]

#include "td.h"

static td_options * opt;
static td_stats * stats;

/******************* second mex subgate functions *********************/

int CVM_TD(int nlhs, mxArray *plhs[], int nrhs, const mxArray *prhs[]) {

  opt = new td_options();
  stats = new td_stats();

  /* Reading inputs */

  Array2D pts(N,1);
  GetArrayField(pts, prhs[0],"pts");
  Array1D tspan(2);
  GetArray1D(tspan,prhs[1]);
  mxArray* mxDelta;

  if (nrhs == 3) {
    opt->lambda = GetDoubleField(prhs[2],"lambda");
    opt->eta = GetDoubleField(prhs[2],"eta");

    if (mxDelta = mxGetField(prhs[2],0,"delta"))
      GetArray1D(opt->delta,mxDelta);
    //cout << opt->delta<< endl; 
  }

  opt->gamma = exp(-S_G*tspan(1));
  
  /* Doing some stuff */
  
  InitFdata(f_data, cvm_Mdata->mx_data);
  TD( tspan,  pts);
  
  CmacVF* C = ((Fdata*) f_data)->C;
  double mem_used=C->cmac_memory_usage() ;

  mxArray * mxwmap;
  C->serialize_wmap(mxwmap);

  /* Writing outputs */ 

  plhs[0] = mxwmap;
  
  const char * fieldnames[4] = {"Av_Perf", "Av_BellRes", "Av_nb_new","mem_used"};
  mxArray* mxStats = mxCreateStructMatrix(1,1,4, fieldnames);

  mxSetField(mxStats, 0, "Av_Perf", mxCreateDoubleScalar(stats->Av_Perf));
  mxSetField(mxStats, 0, "Av_BellRes",mxCreateDoubleScalar(stats->Av_BellRes));
  mxSetField(mxStats, 0, "Av_nb_new",mxCreateDoubleScalar((double) stats->Av_nb_new));
  mxSetField(mxStats, 0, "mem_used",mxCreateDoubleScalar(mem_used));
  
  plhs[1] = mxStats;
  
}
  

int CVM_ComputeCosts(int nlhs, mxArray *plhs[], int nrhs, const mxArray *prhs[]) {

  //  cout << "Entering CVM_ComputeCosts ..." << endl;

  opt = new td_options();
  stats = new td_stats();

  /* Reading inputs */
  
  Array2D pts(N,1);
  GetArrayField(pts, prhs[0],"pts");
  Array1D tspan(2);
  GetArray1D(tspan,prhs[1]);
  
  if (nrhs == 3) {
    opt->lambda = GetDoubleField(prhs[2],"lambda");
    opt->eta = GetDoubleField(prhs[2],"eta");
  }
  opt->gamma = exp(-S_G*tspan(1));

  /* Doing some stuff */
  
  Array2D Xf(N,1);
  Array<trajectory*,1> trajArray(1);
  Array1D Costs(1);
  ComputeCosts(tspan,pts,Xf,Costs,trajArray);

  /* Writing outputs */ 
  
  plhs[0] = mxDuplicateArray(prhs[0]);

  mxArray * mxTraj = Traj2mxStruct(trajArray);
  SetField(Xf,plhs[0],"Xf");
  SetField(Costs,plhs[0],"Costs");
  mxAddField(plhs[0],"traj");
  mxSetField(plhs[0],0,"traj",mxTraj);  

  const char * fieldnames[3] = {"Av_Perf", "Av_BellRes", "Av_nb_new"};
  mxArray* mxStats = mxCreateStructMatrix(1,1,3, fieldnames);

  mxSetField(mxStats, 0, "Av_Perf", mxCreateDoubleScalar(stats->Av_Perf));
  mxSetField(mxStats, 0, "Av_BellRes",mxCreateDoubleScalar(stats->Av_BellRes));
  mxSetField(mxStats, 0, "Av_nb_new",mxCreateDoubleScalar((double) stats->Av_nb_new));
  
  plhs[1] = mxStats;

  //  cout << "traj:" << *trajArray(0)->time << endl << *trajArray(0)->X << endl << *trajArray(0)->U << endl << *trajArray(0)->iV << endl;
  //  cout << "Leaving CVM_ComputeCosts ..." << endl;

}


/****************************** Implementation ************************************/

void ComputeCosts(Array1D tspan, Array2D pts,Array2D &Xf, Array1D &Costs,Array<trajectory*,1>  &trajArray) {
#if _DEBUG >= 1  
  cout << "Entering ComputeCosts ..." <<endl;
#endif
  
  InitFdata(f_data, cvm_Mdata->mx_data);
  int nb_traj = pts.extent(1);
  Xf.resize(N,nb_traj);
  Xf = 0;
  Costs.resize(nb_traj);
  trajArray.resize(nb_traj);

  /* CVodes Reinitialization */

  int status, statusgdk;
  int itask = CV_ONE_STEP_TSTOP;
  int dimu;
  double tlast,tret,h;
  booleantype iret = FALSE;

  Fdata* data = (Fdata*) f_data;
  CmacVF *C = (data)->C;

  realtype *xdata = N_VGetArrayPointer(y);
  Array1D x(xdata,shape(N),neverDeleteData);
  Array1D p(data->p,shape(data->dimp),neverDeleteData);

  double t0 = tspan(0);
  double tout;
  int  nb_points = tspan.extent(0);

  /* control */

  void* u_data;
  u_data = (Array1D*) new Array1D(1);  
  GetU(f_data, u_data);
  Array1D * u = (Array1D*) u_data; 
  dimu = (*u).extent(0);

  /* working variables */
  
  Range Rx(0,DIMX-1);
  Range All = Range::all();   

  int i,j;
  
  Array2D *X;
  Array2D *U;
  Array1D *time;
  Array1D *iV;
  int dimpts = pts.extent(0);


#ifdef _HYBRID

  double clok = 0.;
  double h_used;
  double h_min = data->h_min;
  double h_max = data->h_max;
  double backtrack;

#endif

  for (j=0;j<nb_traj;j++) {
    
    x = pts(Rx,j); // new x0
    p = pts(All,j);


#ifdef TD
      x(DIMX)=0.;
#endif
    iret = FALSE;
       
    tret = t0;
    //   UpdateFdata(tret,y,f_data,0,NULL);

#ifdef _HYBRID
    clok = 0.;
#endif

    /* Init output arrays  */
    
    trajArray(j) = new trajectory();
    X = (trajArray(j)->X);
    U = (trajArray(j)->U);
    time = (trajArray(j)->time);
    iV = (trajArray(j)->iV); 
    (*time).resize(nb_points);
    (*time) = tspan;
    (*X).resize(N,nb_points);
    (*X)(Range::all(),0) = x;
    (*U).resize(dimu,nb_points);
    (*U)(Range::all(),0)=*u;
    (*iV).resize(nb_points);
    (*iV)(0) = C->response(x(Range(0,DIMX-1)));
    
    /* CVodes Reinitialization */
    
    switch (itol) {
    case CV_SS:
      status = CVodeReInit(cvode_mem, f, t0, y, itol, reltol, &Sabstol);
      break;
    case CV_SV:
      status = CVodeReInit(cvode_mem, f, t0, y, itol, reltol, NV_abstol);
    }
    
    UpdateFdata(tret,y,f_data,0,NULL);
       
    if (status < 0) break;
    
    for(i=1; i<nb_points;i++) {
      
      iret = FALSE;
      tout=tspan(i);

      /* Integrate system until tout */
      
      while (1) {
	
	/* Integrate one step */
	tlast = tret;     
	CVodeSetStopTime(cvode_mem,tout);	

	status = CVode(cvode_mem, tout, y, &tret, itask);

	/* break on CVode error */
	if (status < 0) {
	  cout << "CVODES failed for some unknown reason. Status= " << status << endl;
	  mexErrMsgTxt("Dying...");
	  break;
	}

	/* Test if tout was reached */
	CVodeGetCurrentStep(cvode_mem, &h);

	if ( (tret - tout)*h >= 0.0 ) {
	  tret = tout;
	  CVodeGetDky(cvode_mem, tout, 0, y);
	  iret = TRUE;
	}
	  
	/* Update f_data */

#ifdef _HYBRID

	h_used = tret-tlast;
	clok += h_used;

	if (clok>= h_min) {  // check if spent enough in current mode 

	  if (UpdateFdata(tret,y,f_data,0,NULL)) { // Update f_data. if changed at a discontinuity, reinit cvode
	    
	    backtrack = max(h_used-h_max,0.); 
	    tret = tret - backtrack;

	    if (backtrack>0) { // if backtrack, need to retest if tout was reached
	      iret = FALSE;
	      if ( (tret - tout)*h >= 0.0 ) {
		tret = tout;
		CVodeGetDky(cvode_mem, tout, 0, y);
		iret = TRUE;
	      }      
	    }

	     statusgdk = CVodeGetDky(cvode_mem, tret, 0, y);

	     if (statusgdk) {

	       cout << "statusgdk: " << statusgdk << endl;
	       cout << "needed backtrack:" << backtrack << endl;
	       cout << "Pb backtracking"<< endl;	    
	       cout << "x:" << x << endl;
	       cout << "tret:" << tret << endl;
	       cout << "h_used:" << h_used << endl;
	       mexErrMsgTxt("CVODES failed for some reason.");

	     }
	     
	     switch (itol) {
	     case CV_SS:
	       CVodeReInit(cvode_mem, f, tret,y, itol, reltol, &Sabstol);
	       break;
	     case CV_SV:
	       CVodeReInit(cvode_mem, f, tret,y, itol, reltol, NV_abstol);
	       break;
	    }
	     CVodeSetInitStep(cvode_mem,h);
	     
	     clok = 0;
	  }
	  
	}

#else 	

	if (UpdateFdata(tret,y,f_data,0,NULL)) {
	  CVodeGetDky(cvode_mem, tret, 0, y);

	  switch (itol) {
	  case CV_SS:
	    status = CVodeReInit(cvode_mem, f, tret,y, itol, reltol, &Sabstol);
	    break;
	  case CV_SV:
	    status = CVodeReInit(cvode_mem, f, tret,y, itol, reltol, NV_abstol);
	  }
	  CVodeSetInitStep(cvode_mem,h);
	}

#endif
	
	/* break if we need to */

	if(iret)  break;

      }

      GetU(f_data, u_data);
      (*U)(Range::all(),i)= *u;
      (*X)(Range::all(),i)= x;
      (*iV)(i) = C->response(x(Range(0,N-2)));

    }

   Xf(Range::all(),j) = x;
   Costs(j)=x(N-1)+exp(-S_G*tout)*(*iV)(i);

    /* Eval Bellman residual for this trajectory */
    
    trajArray(j)->EvalBellRes();
    if (opt->lambda == -1.) 
      trajArray(j)->EvalTDUpdate();
    else
      trajArray(j)->EvalTDlambdaUpdate();

    stats->Av_Perf += trajArray(j)->perf;
    stats->Av_BellRes += abs((*trajArray(j)->BellRes)(0));

    //  trajArray(j)->affiche();
  }

  stats->Av_Perf = stats->Av_Perf/nb_traj;
  stats->Av_BellRes = stats->Av_BellRes/nb_traj;   
  cout << "Perf moyenne: " << stats->Av_Perf;
  cout << "  Bellman residuel moyen : " << stats->Av_BellRes << endl;
  
#if _DEBUG >= 1
  cout << "Leaving ComputeCosts." << endl;
#endif
}

void ComputeCosts(Array1D tspan, Array1D x0, trajectory & traj) { 
  
#if _DEBUG >= 1
  cout << "Entering ComputeCosts ..." <<endl;
#endif

  /* CVodes Reinitialization */
  
  int status;
  int itask = CV_ONE_STEP_TSTOP;
  int dimu;
  int dimx = N;
  double tret,h;
  booleantype iret = FALSE;


  Fdata* data = (Fdata*) f_data;
  CmacVF *C = (data)->C;

  realtype *xdata = N_VGetArrayPointer(y);
  Array1D x(xdata,shape(N),neverDeleteData);
  Array1D p(data->p,shape(data->dimp),neverDeleteData);


  x = x0;

  double t0 = tspan(0);
  tret = t0;
  double tlast,tout;
  int nb_points = tspan.extent(0);

 /* control */

  void* u_data;
  u_data = (Array1D*) new Array1D(1);  
  GetU(f_data, u_data);
  Array1D * u = (Array1D*) u_data; 

  /* working variables */

  int i,j;    
  iret = FALSE;
  int statusgdk;

#ifdef _HYBRID
  
  double clok = 0.;
  double h_used;
  double h_min = data->h_min;
  double h_max = data->h_max;
  double backtrack;

#endif

 /* Init output arrays  */

  (*(traj.X))(Range::all(),0) = x;
  (*(traj.U))(Range::all(),0)=*u;
  (*(traj.iV))(0) = C->response(x(Range(0,N-2)));
  
  //  cout << *(traj.time) << endl;
  //  cout << *(traj.X) << endl;
  //  cout << *(traj.U) << endl;
  //  cout << *(traj.iV) << endl;
  //  cout << "nb_points:" << nb_points << endl;

  /* CVodes Reinitialization */

  switch (itol) {
  case CV_SS:
    status = CVodeReInit(cvode_mem, f, t0, y, itol, reltol, &Sabstol);
    break;
  case CV_SV:
    status = CVodeReInit(cvode_mem, f, t0, y, itol, reltol, NV_abstol);
  }

  if (status < 0) {        
    cout << "CVODES failed for some unknown reason. Status= " << status << endl;
    mexErrMsgTxt("Dying...");
    return;
  }

  for(i=1; i<nb_points;i++) {
      
    iret = FALSE;
    tout=tspan(i);

    /* Integrate system until tout */

    while (1) {
      
      /* Integrate one step */
      CVodeSetStopTime(cvode_mem,tout);
      tlast = tret;
      status = CVode(cvode_mem, tout, y, &tret, itask);
	
      /* break on CVode error */
      if (status < 0) break;
      
      /* Test if tout was reached */
      CVodeGetCurrentStep(cvode_mem, &h);
      
      if ( (tret - tout)*h >= 0.0 ) {
	tret = tout;
	CVodeGetDky(cvode_mem, tout, 0, y);
	iret = TRUE;
      }
	  
	/* Update f_data */

#ifdef _HYBRID

	//	CVodeGetLastStep(cvode_mem,&h_used);

	h_used = tret-tlast;
	clok += h_used;

	if (clok>= h_min) {  // check if spent enough in current mode 

	  if (UpdateFdata(tret,y,f_data,0,NULL)) { // Update f_data. if changed at a discontinuity, reinit cvode
	    
	    //	    cout << "Switch !" << endl;
	     
	    backtrack = max(h_used-h_max,0.); 
	    //	    cout << "need backtrack:" << backtrack << endl;
	   
	    tret = tret - backtrack;

	    if (backtrack>0) { // if backtrack, need to retest if tout was reached
	      iret = FALSE;
	      if ( (tret - tout)*h >= 0.0 ) {
		tret = tout;
		CVodeGetDky(cvode_mem, tout, 0, y);
		iret = TRUE;
	      }      
	    }

	     statusgdk = CVodeGetDky(cvode_mem, tret, 0, y);
	     if (statusgdk) {

	       cout << "statusgdk: " << statusgdk << endl;
	       cout << "needed backtrack:" << backtrack << endl;
	       cout << "Pb backtracking"<< endl;	    
	       cout << "x:" << x << endl;
	       cout << "tret:" << tret << endl;
	       cout << "h_used:" << h_used << endl;

	       mexErrMsgTxt("CVODES failed for some reason.");
	     }

	    switch (itol) {
	    case CV_SS:
	      CVodeReInit(cvode_mem, f, tret,y, itol, reltol, &Sabstol);
	    break;
	    case CV_SV:
	      CVodeReInit(cvode_mem, f, tret,y, itol, reltol, NV_abstol);
	      break;
	    }
	    CVodeSetInitStep(cvode_mem,h);
	    clok = 0;

	  }	  	  
	}

#else

      /* Update f_data */
	
      if (UpdateFdata(tret,y,f_data,0,NULL)) {
	CVodeGetDky(cvode_mem, tret, 0, y);
	
	switch (itol) {
	case CV_SS:
	  status = CVodeReInit(cvode_mem, f, tret,y, itol, reltol, &Sabstol);
	  break;
	case CV_SV:
	  status = CVodeReInit(cvode_mem, f, tret,y, itol, reltol, NV_abstol);
	}
	CVodeSetInitStep(cvode_mem,h);
      }

#endif      


      /* break if we need to */

      if(iret)  break;
      
    }
 
    GetU(f_data, u_data);

    (*(traj.U))(Range::all(),i)= *u;
    (*(traj.X))(Range::all(),i)= x;
    (*(traj.iV))(i) = C->response(x(Range(0,N-2)));
  }

#if _DEBUG >= 1 
  cout << "Leaving ComputeCosts." << endl;  
#endif

}

void TD(Array1D tspan, Array2D pts) {

#if _DEBUG >= 1
  cout << "Entering TD ... " << endl;
#endif

  InitFdata(f_data, cvm_Mdata->mx_data);

  trajectory traj=trajectory();
  int nb_traj = pts.extent(1);
  int nb_points = tspan.extent(0);
  double dt;

  //  cout << "nb_points: "<< nb_points << endl;

  (*(traj.time)).resize(nb_points);
  (*(traj.time)) = tspan;  
  dt = tspan(1)-tspan(0);
  (*(traj.X)).resize(((Fdata*) f_data)->dimx,nb_points);
  (*(traj.U)).resize(((Fdata*) f_data)->dimu,nb_points);
  (*(traj.iV)).resize(nb_points);
  Array1D x(N);

  CmacVF* C = ((Fdata*) f_data)->C;

  Array2D X;
  Array1D V;
  Array<int,1> Xind;
  
  int i,j, nb_new, nb_new_moy(0);

  Range Rx(0,DIMX-1);

  if (opt->lambda == -1.) {
    //   cout << "TD(0)" << endl;
   for ( j =0 ; j<nb_traj; j++) {

     x = pts(Rx,j); // new x0

     ComputeCosts(tspan,x,traj);
     traj.EvalBellRes();
     traj.EvalTDUpdate();

     //     cout << "Vtilde:" << *(traj.Vtilde) << endl;
     //     cout << "X:" << (*traj.X)(Range(0,N-2),Range(0,nb_points-2)) << endl;
     //     C->trainAAt((*traj.X)(Range(0,N-2),Range(0,nb_points-2)),*(traj.Vtilde));

     C->train((*traj.X)(Range(0,N-2),Range(0,nb_points-2)),*(traj.Vtilde));
     stats->Av_Perf += traj.perf;
     stats->Av_BellRes += abs((*traj.BellRes)(0))/dt;

   }
  }
  
  else {

    //    cout << "TD(" << opt->lambda << ")" << endl;

    for (j =0 ; j<nb_traj; j++) {

      x = pts(Rx,j); // new x0

      ComputeCosts(tspan,x,traj);

      traj.EvalBellRes();
      traj.EvalTDlambdaUpdate();
      
      C->disperse_pts((*traj.X)(Range(0,N-2),Range(0,nb_points-2)), Xind);
      nb_new = Xind.extent(0);

      //    cout << "nb_new:" << nb_new<< endl;
      //      cout << Xind << endl;

      X.resize(N-1,nb_new);
      V.resize(nb_new);

      for (i=0;i<nb_new;i++) {
	X(Range(0,N-2),i) = (*traj.X)(Range(0,N-2),Xind(i));
	V(i) = (*(traj.Vtilde))(Xind(i));
      }
      //      cout << "X:"<< X << endl;

      C->train(X,V);

      stats->Av_nb_new += nb_new;
      stats->Av_Perf += traj.perf;
      stats->Av_BellRes += abs((*traj.BellRes)(0))/dt;      
    }
  }

  stats->Av_nb_new = stats->Av_nb_new/nb_traj;
  stats->Av_Perf = stats->Av_Perf/nb_traj;
  stats->Av_BellRes = stats->Av_BellRes/(nb_traj);

  //  cout << " Av. nb. new pts: " << stats->Av_nb_new;
  //  cout << " Av. Perf: " << stats->Av_Perf;
  //  cout << " Av. Bellman residual: " << stats->Av_BellRes << endl;  

}

mxArray* Traj2mxStruct(Array<trajectory*,1> trajArray) {

  //      cout << "Entering Traj2mxStruct ..." << endl;
  
  int nb_traj = trajArray.extent(0);  
  mxArray * mxTraj;
  const char * fieldnames[7] = {"perf","time", "X", "U","iV","BellRes","Vtilde"};
  
  mxTraj = mxCreateStructMatrix(1,nb_traj,7,fieldnames);
  mxArray *mxPerf, *mxX, *mxU, *mxtime, *mxiV, *mxBellRes, *mxVtilde;
  
  for (int j = 0; j<nb_traj ; j++) {
 
    mxPerf = mxCreateDoubleScalar(trajArray(j)->perf);
    SetArray(*trajArray(j)->X,mxX);
    SetArray(*trajArray(j)->U,mxU);
    SetArray(*trajArray(j)->time,mxtime);
    SetArray(*trajArray(j)->iV,mxiV);
    SetArray(*trajArray(j)->BellRes,mxBellRes);
    SetArray(*trajArray(j)->Vtilde,mxVtilde);
    
    mxSetField(mxTraj, j, "perf",mxPerf);
    mxSetField(mxTraj, j, "time",mxtime);
    mxSetField(mxTraj, j, "X",mxX);
    mxSetField(mxTraj, j, "U",mxU);
    mxSetField(mxTraj, j, "iV",mxiV);
    mxSetField(mxTraj, j, "BellRes",mxBellRes);
    mxSetField(mxTraj, j, "Vtilde",mxVtilde);

  }
  
  // cout << "Leaving Traj2mxStruct ... " << endl;

  return mxTraj;
  
 }

void trajectory::EvalBellRes() {

  // cout << "Entering eval_Bell_res ..." << endl;

  int nb_points = time->extent(0);
  (*BellRes).resize(nb_points);
  
  int i=0;
  double c,V,Vn,delta,t,tn;

  t = (*time)(0);
  tn = (*time)(1);

  double gamma = exp(-S_G*tn);
  double inv_g;

  c= (*X)(N-1,1);
  V = (*iV)(0);
  Vn = (*iV)(1);

  //  cout << "c: " << c << " gamma: " << gamma << " V:" << V << " Vn:" << Vn << endl; 
  
  (*BellRes)(0) = c+gamma*Vn-V;

  for(i=1;i<nb_points-1;i++) {

    gamma = exp(-S_G*(tn-t));
    inv_g = exp(S_G*t);
    t = tn;
    tn = (*time)(i+1);

    c = inv_g*((*X)(N-1,i+1)-(*X)(N-1,i));
    V = (*iV)(i);
    Vn = (*iV)(i+1);
   
    (*BellRes)(i) = c+gamma*Vn-V;

  }

  (*BellRes)(nb_points-1) = (*BellRes)(nb_points-2);
  //  cout << "Leaving EvalBellRes ..." << endl;

}

void trajectory::EvalTDUpdate() {

  //  cout << "Entering EvalTDUpdate ..." << endl;

 int nb_points = time->extent(0);

 // cout << "time:" << *time <<endl;
 // cout << "iV:" << *iV <<endl;
 // cout << "BellRes:" << *BellRes <<endl;

 (*Vtilde).resize(nb_points-1);  

 for (int i=0; i< nb_points-1 ; i++) {
   (*Vtilde)(i) = (*iV)(i)+.1*(*BellRes)(i);
 }

 // cout << "Vtilde:" << *iV <<endl;
 // cout << "Leaving EvalTDUpdate ..." << endl;
 
}

void trajectory::EvalTDlambdaUpdate() {

  //    cout << "Entering eval_TDlambda_update ..." << endl;
  
  int i;
  double xvTf,V;
  int nb_points = time->extent(0);
 (*Vtilde).resize(nb_points-1);  

  V = (*iV)(nb_points-1);
  xvTf = (*X)(N-1,nb_points-1);   
  double T = (*time)(nb_points-1);

  perf = xvTf+exp(-S_G*T)*(*iV)(nb_points-1); // Performance optimiste ...
          
  // cout << "************************************" << endl;
  
  //  TRACE("costs:", costs);
  //  TRACE("x0:", traj(Range(1,N),0));
  //  TRACE("xf:", traj(Range(1,N),iTf));
  //  TRACE("perf:", perf);
  //  cout << "perf: " << perf;
  //  cout << "  xvTf: " << xvTf;
  //  cout << "  exp(-S_G*T): "<< exp(-S_G*T); 
  //  cout << "  iV: " << (*iV)(nb_points-1) << endl;
 
  
  //  TRACE("iV(x0):", iV);
  //  cout << "Bellman_res:", Bellman_res);
  //  TRACE("iTf", iTf);
  
  //  cout << "Updates:" << endl;

  i = nb_points-2;
  double e = (*BellRes)(nb_points-2);
  
  while (i>=0) {      
    
    (*Vtilde)(i) = V+opt->eta*e;
    (*Vtilde)(i) = max(0.,(*Vtilde)(i));
    (*Vtilde)(i) = min(MAXCOST,(*Vtilde)(i));
    i--;      
    V = (*iV)(i);
    e *= (opt->lambda)*(opt->gamma);
    e += (*BellRes)(i);

  }

  //  cout << "Leaving EvalTDlambdaUpdate ..." << endl;
  
}

void trajectory::affiche()  {
    cout << "time:" << *time << endl;
    cout << "X:" << *X << endl;
    cout << "U:" << *U << endl;
    cout << "Expa:" << *Expa << endl;
    cout << "iV:" << *iV << endl;
    cout << "Vtilde:" << *Vtilde << endl;
  }

ostream& operator<<(ostream& os, const trajectory& traj){

  os << "time:" << *(traj.time) << endl;
  os << "X:" << *(traj.X) << endl;
  os << "U:" << *(traj.U)<< endl;
  os << "Expa:" << *(traj.Expa) << endl;
  os << "iV:" << *(traj.iV) << endl;
  os << "Vtilde:" << *(traj.Vtilde) << endl;
  return os;

};


void trajectory::write_mxTraj(mxArray* & mxTraj) {
  
  const char * fieldnames[3] = {"time", "X", "U"};
  mxTraj = mxCreateStructMatrix(1,1,3, fieldnames);
  mxArray * mxX,*mxU, *mxtime;

  SetArray(*X,mxX);
  SetArray(*U,mxU);
  SetArray(*time,mxtime);
  mxSetField(mxTraj, 0, "time",mxtime);
  mxSetField(mxTraj, 0, "X",mxX);
  mxSetField(mxTraj, 0, "U",mxU);

}
