# Supplementary material for: STL-based Analysis of TRAIL-induced Apoptosis Challenges the Notion of Type I/Type II Cell Line Classification
Source: PLoS Comput Biol. 2013 May 9;9(5):e1003056. doi: 10.1371/journal.pcbi.1003056 (PMC3649977; doi:10.1371/journal.pcbi.1003056)
Supplement: Program S1 — Computation of STL diagrams using Breach [33] . The archive contains the freely-distributed Matlab tool Breach, an implementation of EARM1.4 in Breach, initial conditions for each of 12 cell lines used in this article, and example scripts illustrating how to generate STL phase diagrams. (ZIP) [file pcbi.1003056.s008.zip › breach/Core/src/td.h]

#ifndef TD_H
#define TD_H


#include "reach.h"


#define S_G      RCONST(1.0)
#define MAXCOST  RCONST(2.0)

struct td_options {
  double lambda;
  double eta;
  double gamma;
  Array1D delta;
  
  td_options() {
    lambda=-1.;
    eta= .1;
    gamma= .9;
    delta = Array1D(1);
    delta = 0;
  }
};

struct td_stats {
  int     Av_nb_new;
  double  Av_Perf;
  double  Av_BellRes;
 
  td_stats() {
    Av_nb_new=0;
    Av_Perf=0.;
    Av_BellRes=0.;
  }
};

int CVM_ComputeCosts(int nlhs, mxArray *plhs[], int nrhs, const mxArray *prhs[]);
int CVM_TD(int nlhs, mxArray *plhs[], int nrhs, const mxArray *prhs[]);

void ComputeCosts(Array1D tspan, Array2D pts, Array2D &Xf, Array1D &Costs,Array<trajectory*,1>  &trajArray);
void TD(Array1D tspan, Array2D pts);

#endif
