# Supplementary material for: STL-based Analysis of TRAIL-induced Apoptosis Challenges the Notion of Type I/Type II Cell Line Classification
Source: PLoS Comput Biol. 2013 May 9;9(5):e1003056. doi: 10.1371/journal.pcbi.1003056 (PMC3649977; doi:10.1371/journal.pcbi.1003056)
Supplement: Program S1 — Computation of STL diagrams using Breach [33] . The archive contains the freely-distributed Matlab tool Breach, an implementation of EARM1.4 in Breach, initial conditions for each of 12 cell lines used in this article, and example scripts illustrating how to generate STL phase diagrams. (ZIP) [file pcbi.1003056.s008.zip › breach/Core/src/traj.cpp]

#include "traj.h"
#include <vector>

/*  Some Constants for DQ approximation of g*/

#define MIN_INC_MULT RCONST(1000.0)
#define ONE          RCONST(1.0)
#define ZERO         RCONST(0.0)
#define TWO          RCONST(2.0)

/*********** Subgate mex functions **********************/

int CVM_GetF(int nlhs, mxArray *plhs[], int nrhs, const mxArray *prhs[]) {
  
#if _DEBUG >= 1
  cout << "Entering CVM_GetF ..." << endl;
#endif

  /* Reading inputs */

  double t = mxGetScalar(prhs[0]);
  Array2D pts(N,1);
  GetArray2D(pts, prhs[1]);
  int nb_pts = pts.extent(1);
  
  /* Doing some stuff */

  Array2D fValues(N,nb_pts);
  InitFdata(f_data, cvm_Mdata->mx_data);
  
  Fdata* data = (Fdata*) f_data;
  N_Vector xv = N_VNew_Serial(N);
  N_Vector xdotv = N_VNew_Serial(N);

  realtype *xdata = N_VGetArrayPointer(xv);  
  realtype *xdotdata = N_VGetArrayPointer(xdotv);

  for (int j=0;j<nb_pts;j++) {
    
    for (int k=0; k<N; k++) {
      xdata[k] = pts(k,j);
      data->p[k] = xdata[k];
    }

    for (int k=N; k<data->dimp; k++)
      data->p[k] = pts(k,j);

    f(t,xv,xdotv,data);   

    for (int k=0; k<N; k++) {
      fValues(k,j) = xdotdata[k];
    }
  }

  /* Writing outputs */ 
  
  SetArray(fValues,plhs[0]);

#if _DEBUG >= 1
  cout << "Leaving CVM_GetF ..." << endl;
#endif
  return 0;
}

int CVM_GetJf(int nlhs, mxArray *plhs[], int nrhs, const mxArray *prhs[]) {
  
#if _DEBUG >= 1
  cout << "Entering CVM_GetF ..." << endl;
#endif

  /* Reading inputs */

  double t = mxGetScalar(prhs[0]);
  Array2D pts(N,1);
  GetArray2D(pts, prhs[1]);
  int nb_pts = pts.extent(1);
  
  /* Doing some stuff */

  Fdata* data = (Fdata*) f_data;
  N_Vector xv = N_VNew_Serial(N);
  DenseMat Jv = DenseAllocMat(N,N);

  realtype *xdata = N_VGetArrayPointer(xv);  
  realtype **Jdata = Jv->data;
  
  Array1D x(xdata,shape(N),neverDeleteData);
  Array1D p(data->p,shape(data->dimp),neverDeleteData);
  Array2D J(*Jdata, shape(N,N), neverDeleteData);
  
  Range Rx(0,N-1);
  Range All = Range::all();   

  InitFdata(f_data, cvm_Mdata->mx_data);

  if (nb_pts>=1) {

    for (int j=0;j<nb_pts;j++) {
      J = 0;
      x = pts(Rx,j);
      p = pts(All,j);
      Jac(N,Jv,t,xv,NULL,f_data, NULL,NULL,NULL);             
    }

  }

  else {
    J = 0;
    x = pts(Rx,0);
    p = pts(All,0);
    Jac(N,Jv,t,xv,NULL,f_data, NULL,NULL,NULL);         
    SetArray(J,plhs[0]);
  }

  /* Writing outputs */ 
  
#if _DEBUG >= 1
  cout << "Leaving CVM_GetF ..." << endl;
#endif
  return 0;

}

int CVM_ComputeTrajSensi(int nlhs, mxArray *plhs[], int nrhs, const mxArray *prhs[]) {

#if _DEBUG >= 1
  cout << "Entering CVM_ComputeTrajSensi ..." << endl;
#endif
  
  /* Reading */

  Array2D pts(N,1);
  GetArrayField(pts, prhs[0],"pts");

  /* set XS0 (same for all trajectories) */
  Array1D XS0(N*Ns);
  GetArrayField(XS0, prhs[0],"XS0");
  
  int i;
  for (int is=0; is<Ns; is++)
    for (i = 0; i<N; i++) 
      NV_Ith_S(yS0[is],i) = XS0(is*N+i);

  Array2D epsi(N,1);
  GetArrayField(epsi, prhs[0],"epsi");

  Array1D sensis(Ns);
  GetArrayField(sensis, prhs[0],"dim");
  
  Array1D tspan(2);
  GetArray1D(tspan,prhs[1]);

  /* Doing some stuff */

  Range All = Range::all();   
  int nb_pts = pts.extent(1);

  Array<trajectory*,1> trajArray(nb_pts);

  Array2D Xf(N,nb_pts);
  Array2D XSf(N*Ns,nb_pts);
  Array2D ExpaMax(N,nb_pts);
  Array1D jthExpaMax(N);  
  Array1D p0(pts.extent(0));
  Array1D Tspan;
  Array1D xS0(N*Ns);
  
  if (nb_pts>1) {
    cout << "\nComputing "  << nb_pts <<  " trajectories " << endl;
    cout << "[             25%            50%            75%              ] "<< endl;
    cout << " "; 
    mexEvalString("drawnow;"); 
  }  

  int iprog=0;

  for (int j = 0; j<nb_pts ; j++) {

    /* Progress bar */
    if (nb_pts>1) {
      cout.flush();
      while (60*(j+1)/nb_pts>iprog) {      
	cout << "^";
	iprog++;
      }
      mexEvalString("drawnow;"); 
    }

    /* Update initial condition and parameters */
    p0 = pts(All, j);

    /* Prepare trajectory */
    Tspan.resize(tspan.shape());  
    Tspan = tspan;

    trajArray(j) = new trajectory();
    trajArray(j)->p0 = &p0;
    trajArray(j)->ComputeTrajSensi(Tspan);
    trajArray(j)->ComputeExpa(epsi(Range::all(),j),jthExpaMax);
    ExpaMax(Range::all(), j)= jthExpaMax;
    int l = trajArray(j)->length; 
    Xf(All,j) = (*trajArray(j)->X)(All,l-1);
    XSf(All,j) = (*trajArray(j)->XS)(All,l-1);

  }
  if (nb_pts>1) 
    cout <<endl;
  /* Writing outputs */ 
 
  plhs[0] = mxDuplicateArray(prhs[0]);

  mxArray * mxTraj;
  
  const char * fieldnames[7] = {"param","sensis", "time", "X", "Expa","XS", "U"};

  mxTraj = mxCreateStructMatrix(1,nb_pts,7, fieldnames);
  mxArray * mxX, *mxExpa, *mxU, *mxtime, *mxXS, *mxParam, *mxsensis;

  //  SetArray(sensis,mxsensis);    

  for (int j = 0; j<nb_pts ; j++) {
    p0 = pts(All,j);
    SetArray(p0,mxParam);
    SetArray(sensis,mxsensis);    
    SetArray(*trajArray(j)->X,mxX);
    SetArray(*trajArray(j)->Expa,mxExpa);
    SetArray(*trajArray(j)->XS,mxXS);
    SetArray(*trajArray(j)->U,mxU);
    SetArray(*trajArray(j)->time,mxtime);

    mxSetField(mxTraj, j, "param",mxParam);
    mxSetField(mxTraj, j, "sensis",mxsensis);
    mxSetField(mxTraj, j, "X",mxX);
    mxSetField(mxTraj, j, "Expa",mxExpa);
    mxSetField(mxTraj, j, "XS",mxXS);
    mxSetField(mxTraj, j, "U",mxU);
    mxSetField(mxTraj, j, "time",mxtime);

  }
  
  SetField(Xf,plhs[0],"Xf");
  
  mxAddField(plhs[0],"ExpaMax");
  SetField(ExpaMax,plhs[0],"ExpaMax");

  mxAddField(plhs[0],"XSf");
  SetField(XSf,plhs[0],"XSf");

  mxAddField(plhs[0],"traj");
  mxSetField(plhs[0],0,"traj",mxTraj);

  /* Free memory */ 

  for (int j = 0; j<nb_pts ; j++) {
    delete trajArray(j);
  }

#if _DEBUG >= 1
  cout << "Leaving CVM_ComputeTrajSensi ..." << endl;
#endif

  return 0;
}

int CVM_ComputeTraj(int nlhs, mxArray *plhs[], int nrhs, const mxArray *prhs[]) {

#if _DEBUG >= 1
  cout << "Entering CVM_ComputeTraj ..." << endl;
#endif

 /* Reading */

  /* Get IC and parameters */ 
  Array2D pts(N,1);
  GetArrayField(pts, prhs[0],"pts");
 int nb_pts = pts.extent(1);

  /* Get time span */ 
  Array1D tspan(2);
  GetArray1D(tspan,prhs[1]);

  /* Get inputs, if any */
  int inputs_there = 0;
  Array2D uval;
  const mxArray * inputs;
  vector<int> indx_u; 
  Array1D tin;

  if (nrhs>=3)   {    
    inputs_there = 1;
    inputs = prhs[2];      
    if (nb_pts != mxGetNumberOfElements(inputs)) 
      mexErrMsgTxt("Number of inputs should be the same as the number of trajectories required.");    
  }
  
  /* Doing some stuff */

  Range All = Range::all();   
  Array<trajectory*,1> trajArray(nb_pts);
  Array2D Xf(N,nb_pts);
  
  Array1D p0(pts.extent(0));
  Array1D Tspan;

  /* Progress bar init */
  if (nb_pts>1) {
    cout << "\nComputing "  << nb_pts <<  " trajectories " << endl;
    cout << "[             25%            50%            75%              ] "<< endl;
    cout << " "; 
    mexEvalString("drawnow;"); 
  }

  int iprog=0;
  
  for (int j = 0; j<nb_pts ; j++) {
    //cout << "\n\n\n**********************************************************" <<endl;
    /* Progress bar progress */
    if (nb_pts>1) {
      cout.flush();
      while (60*(j+1)/nb_pts>iprog) {      
	cout << "^";
	iprog++;
      }
      mexEvalString("drawnow;"); 
    }

    p0 = pts(All, j);
    Tspan.resize(tspan.shape());  
    Tspan = tspan;
    trajArray(j) =  new trajectory();
    trajArray(j)->p0 = &p0;

    //    cout << "p0: " << p0 << endl;

    if (inputs_there) {
      GetArrayField(uval, inputs,"values",j);        
      GetArrayField(tin, inputs,"time",j);        
      GetArrayField(indx_u, inputs,"params_idx",j);        
      
      //      cout << "indx_u: " << indx_u[0]  << endl;
      //      cout << "tin: " << tin << endl;
      //      cout << "uval: " << uval << endl;

      (trajArray(j))->ComputeTraj(Tspan, indx_u,tin, uval);  
    }
    else
      (trajArray(j))->ComputeTraj(Tspan);  

    
    int l = trajArray(j)->length; 
    Xf(All,j) = (*trajArray(j)->X)(All,l-1);    
  
  }

  /* End progress bar */
  if (nb_pts>1)
    cout << endl;
 
  /* Writing outputs */ 

  plhs[0] = mxDuplicateArray(prhs[0]);

  mxArray * mxTraj;
  const char * fieldnames[4] = {"param", "time", "X", "U"};

  mxTraj = mxCreateStructMatrix(1,nb_pts,4, fieldnames);
  mxArray * mxX,*mxU, *mxtime, *mxParam;

  int j;
  for ( j = 0; j<nb_pts ; j++) {
    p0 = pts(All,j);
    SetArray(p0,mxParam);
    SetArray(*trajArray(j)->X,mxX);
    SetArray(*trajArray(j)->U,mxU);
    SetArray(*trajArray(j)->time,mxtime);
    mxSetField(mxTraj, j, "param",mxParam);
    mxSetField(mxTraj, j, "time",mxtime);
    mxSetField(mxTraj, j, "X",mxX);
    mxSetField(mxTraj, j, "U",mxU);
  }

  /* update status of trajectories if necessary */
  
  SetField(Xf,plhs[0],"Xf");
  mxAddField(plhs[0],"traj");
  mxSetField(plhs[0],0, "traj",mxTraj);
 
  /* Free memory */ 

  for (j = 0; j<nb_pts ; j++) {
    delete trajArray(j);
  }
  
#if _DEBUG >= 1
  cout << "Leaving CVM_ComputeTraj ..." << endl;
#endif
  return 0;
}


/*********** Implementations **********************/

void trajectory::ComputeTraj(Array1D& tspan) {

#if _DEBUG >= 1
  cout << "Entering traj::ComputeTraj ..." <<endl;
#endif
 
  /* CVodes Reinitialization */
 
#if _DEBUG >= 2
  cout << "Init CVodes..." << endl;
#endif  
 
  //  InitFdata(f_data, cvm_Mdata->mx_data);
  int status;
  int itask = CV_ONE_STEP_TSTOP;
  int dimu;
  double tlast,tret,h;
  booleantype iret = FALSE;

  Fdata* data = (Fdata*) f_data;
  realtype *xdata = N_VGetArrayPointer(y);
  Array1D x(xdata,shape(N));
  Array1D p(data->p,shape(data->dimp));

  double t0 = tspan(0);
  double tout;

  /* control */ 

#if _DEBUG >= 2
  cout << "Control Variable ..." << endl;
#endif  

  void * u_data;
  u_data = (Array1D*) new Array1D(0);  
  GetU(f_data,  u_data);
  Array1D* u = (Array1D*) u_data;
  dimu = (*u).extent(0);

  /* working variables */

  Range Rx(0,N-1);
  Range All = Range::all();   

  int kmax=5;
  int compteur = 0;
  int i,j;
  int nb_points = tspan.extent(0);
  int statusgdk;


  if (nb_points == 2) {
    
    tout = tspan(1);          
    x = (*p0)(Rx); // new x0
    p = (*p0)(All);
#ifdef _TD
    x(N)=0.;
#endif	    
    UpdateFdata(t0,y,f_data,0,NULL);		
    compteur = 0;
    iret = FALSE;
    tret = t0;
	
    /* Reinit solver */
      
    switch (itol) {
    case CV_SS:
      CVodeReInit(cvode_mem, f, t0, y, itol, reltol, &Sabstol);      
      break;
    case CV_SV:
      CVodeReInit(cvode_mem, f, t0, y, itol, reltol, NV_abstol);
      break;
    }

    CVodeSetStopTime(cvode_mem,tout);
      
    /* Init root finding for hybrid */

    if (data->dimg>0){
      CVodeRootInit(cvode_mem, data->dimg, g, f_data);	  	  
    }
    
    /* Init Output Arrays */
    
    time->resize(kmax);
    (*time)(0) = t0;
    X->resize(N,kmax);
    (*X)(All,0) = x;
    U->resize(dimu,kmax);
    (*U)(All,0)=*u;
    
    /* Integrate system until tout */
	
    while (1) {
	  
      /* Integrate one step */
      tlast = tret;
      
#if _DEBUG >= 3
      cout << " CVodes Call ... " << endl;
#endif        
      status = CVode(cvode_mem, tout, y, &tret, itask);
	  
      /* break on CVode error */
      if (status < 0) {
	cout << "tout:" << tout << endl;
	cout << "x:" << x << endl;
#if _DEBUG >=3
	cout << "time:" << time << endl;
	cout << "X:" << *X << endl;
	cout << "U:" << *U << endl;
#endif
	CVodeGetDky(cvode_mem, tout, 1, y);
	cout << "dx:" << x << endl;
	cout << "CVODES failed miserably for some reason. Status= " << status << endl;
	mexErrMsgTxt("Dying...");	  
	return;
      }

      /* Test if tout was reached */
      CVodeGetCurrentStep(cvode_mem, &h);
      
      if ( (tret - tout)*h >= 0.0 ) {
	tret = tout;
	CVodeGetDky(cvode_mem, tout, 0, y);
	iret = TRUE;
      }      
	  
#if _DEBUG >= 3
      cout << " On avance, on avance.." << endl;
      cout << "tret:" << tret <<  endl;
#endif
	  
      /* Update f_data */
	  
      if (UpdateFdata(tret,y,f_data,0,NULL) || status == CV_ROOT_RETURN) {  //Update f_data. if changed at a discontinuity, reinit cvode 
	    
	CVodeGetDky(cvode_mem, tret, 0, y);
	
	switch (itol) {
	case CV_SS:
	  CVodeReInit(cvode_mem, f, tret,y, itol, reltol, &Sabstol);
	  break;
	case CV_SV:
	  CVodeReInit(cvode_mem, f, tret,y, itol, reltol, NV_abstol);
	  break;
	}
	CVodeSetInitStep(cvode_mem,h);
      }
      
      /* get input value */
      
#if _DEBUG >= 3
      cout << " Appel de GetU " << endl;
#endif       
      
      GetU(f_data, u_data);

      /* store step done, resizing arrays if necessary */

#if _DEBUG >= 3
      cout << " Resizing ... " << endl;
#endif       
      
      compteur++;
      if (compteur < kmax) {
	
#if _DEBUG >= 3
	cout << " no need. " << endl;
#endif       
	
	(*time)(compteur) = tret;
	(*U)(All,compteur)= *u;
	(*X)(All,compteur)= x;     
      }

      else  { // try to guess how many points left
	    
	kmax += max(1,min((int) ceil((tout-tret)/(tret-tlast)),kmax));
	
	(*X).resizeAndPreserve(N,kmax);
	(*U).resizeAndPreserve(dimu,kmax);
	(*time).resizeAndPreserve(kmax);
	
	(*time)(compteur) = tret;
	(*U)(All,compteur)= *u;
	(*X)(All,compteur)= x;     
      }
    
      /* break if we need to */
      
      if(iret)  break;      
      //      cout << "loop or not .. " << endl;
    }
    
#if _DEBUG >= 2
    cout << "Writing trajectory ..." << endl;
#endif
    
    /* resize */   
    length = compteur+1;
    (*X).resizeAndPreserve(N,compteur+1);
    (*U).resizeAndPreserve(dimu,compteur+1);
    (*time).resizeAndPreserve(compteur+1);    	
  }
  
  else { 
    
   if ((nb_points == 3)&&(tspan(1)==tspan(2))) {      
      tspan.resizeAndPreserve(2);
      nb_points = 2;
    }

   length = nb_points;
   (*X).resize(N,nb_points);
   (*U).resize(dimu,nb_points);
   (*time).resize(nb_points);
   (*time) = tspan;
    
#if _DEBUG >= 2
    cout << "Loop over trajectories..." << endl;
#endif
               
    x = (*p0)(Rx); // new x0
    p = (*p0)(All);
 
    UpdateFdata(t0,y,f_data,0,NULL);
            
    (*X)(All,0)= x;
    GetU(f_data, u_data);
    (*U)(All,0)=*u;
      
#ifdef _TD
    x(N)=0.;
#endif	
    iret = FALSE;
    
    /* Reinit solver */
    
    switch (itol) {
    case CV_SS:
      status = CVodeReInit(cvode_mem, f, t0, y, itol, reltol, &Sabstol);      
      break;
    case CV_SV:
      status = CVodeReInit(cvode_mem, f, t0, y, itol, reltol, NV_abstol);
      break;
    }
    
    /* Init root finding for hybrid */
    
    if (data->dimg>0) {
      CVodeRootInit(cvode_mem, data->dimg, g, f_data);
    }
    
    for(i=1; i<nb_points;i++) {
      
      iret = FALSE;
      tout=tspan(i);
      
      CVodeSetStopTime(cvode_mem,tout);

      /* Integrate system until tout */
      
      while (1) {
	
	/* Integrate one step */
	status = CVode(cvode_mem, tout, y, &tret, itask);
	
	/* break on CVode error */
	if (status < 0) mexErrMsgTxt("Cvodes error.");   
	  
	/* Test if tout was reached */
	CVodeGetCurrentStep(cvode_mem, &h);
	
	if ( (tret - tout)*h >= 0.0 ) {
	  tret = tout;
	  CVodeGetDky(cvode_mem, tout, 0, y);
	  iret = TRUE;
	}      
	
	/* Update f_data */
	
	if (UpdateFdata(tret,y,f_data,0,NULL)||status == CV_ROOT_RETURN) { /* if f_data changed in a discontinuity, reinit cvode */
	  CVodeGetDky(cvode_mem, tret, 0, y);
	  
	  switch (itol) {
	  case CV_SS:
	    status = CVodeReInit(cvode_mem, f, tret,y, itol, reltol, &Sabstol);      
	    break;
	  case CV_SV:
	    status = CVodeReInit(cvode_mem, f, tret,y, itol, reltol, NV_abstol);
	  }
	  CVodeSetInitStep(cvode_mem,h);
	}
	  
	/* break if we need to */
	if(iret)  break;      
      }
	
      GetU(f_data, u_data);
      (*U)(All,i)= *u;
      (*X)(All,i)= x;	
    }       
  }

#if _DEBUG >= 1
  cout << "Leaving ComputeTraj." << endl;
#endif
}

void trajectory::ComputeTraj(Array1D& tspan, vector<int>& indx_u,  Array1D& tin, Array2D& uval) {

#if _DEBUG >= 1
    cout << "Entering traj::ComputeTraj ..." <<endl;
#endif
 
  /* CVodes Reinitialization */
 
#if _DEBUG >= 2
  cout << "Init CVodes..." << endl;
#endif  
 
  //  InitFdata(f_data, cvm_Mdata->mx_data);
  int status;
  int itask = CV_ONE_STEP_TSTOP;
  int dimu;
  double tlast,tret,h;
  booleantype iret = FALSE;

  Fdata* data = (Fdata*) f_data;
  realtype *xdata = N_VGetArrayPointer(y);
  Array1D x(xdata,shape(N));
  Array1D p(data->p,shape(data->dimp));

  double t0 = tspan(0);
  double tout, tend;

  /* inputs */ 

#if _DEBUG >= 2
  cout << "Control Variable ..." << endl;
#endif  

  int i_u = 0, n_idxu = indx_u.size();
  int n_u = tin.extent(0);

  //  cout << "tin:" << tin << endl;
  //  cout << "uval" << uval << endl;  

  /* working variables */

  Range Rx(0,N-1);
  Range All = Range::all();   

  int kmax=5;
  int compteur = 0;
  int i,j;
  int nb_points = tspan.extent(0);
  int statusgdk;

  if (nb_points == 2) { 
     
    x = (*p0)(Rx); // new x0
    p = (*p0)(All);
    UpdateFdata(t0,y,f_data,0,NULL);		
    compteur = 0;
    iret = FALSE;
    tret = t0;       

    tend = tspan(1);  
    
    /* if first input is at 0, initialize it */
    if (tin(i_u)<=t0) {          
      for (int k = 0; k < n_idxu; k++) 
	if ( indx_u[k] <= N)
	  x(indx_u[k]-1) = uval(k, i_u);
	else 
	  p(indx_u[k]-1) = uval(k, i_u);      
      i_u++;
      tout = min(tin(i_u), tend);
    }
    else
      tout = min(tin(i_u), tend);
  	
    /* Reinit solver */
      
    switch (itol) {
    case CV_SS:
      CVodeReInit(cvode_mem, f, t0, y, itol, reltol, &Sabstol);      
      break;
    case CV_SV:
      CVodeReInit(cvode_mem, f, t0, y, itol, reltol, NV_abstol);
      break;
    }

    CVodeSetStopTime(cvode_mem, tout);
      
    /* Init root finding for hybrid */

    if (data->dimg>0){
      CVodeRootInit(cvode_mem, data->dimg, g, f_data);	  	  
    }
    
    /* Init Output Arrays */
    
    time->resize(kmax);
    (*time)(0) = t0;
    X->resize(N,kmax);
    (*X)(All,0) = x;
    U->resize(0,kmax);
    
    /* Integrate system until tout */
	
    while (1) {
	  
      /* Integrate one step */
      tlast = tret;
      
#if _DEBUG >= 3
      cout << " CVodes Call ... " << endl;
#endif        
      status = CVode(cvode_mem, tout, y, &tret, itask);
	  
      /* break on CVode error */
      if (status < 0) {
	cout << "tout:" << tout << endl;
	cout << "x:" << x << endl;
#if _DEBUG >=3
	cout << "time:" << time << endl;
	cout << "X:" << *X << endl;
	cout << "U:" << *U << endl;
#endif
	CVodeGetDky(cvode_mem, tout, 1, y);
	cout << "dx:" << x << endl;
	cout << "CVODES failed for some reason. Status= " << status << endl;
	mexErrMsgTxt("Dying...");	  
	return;
      }

      /* Test if tout was reached */
      CVodeGetCurrentStep(cvode_mem, &h);
      
      if ( (tret - tout)*h >= 0.0 ) {
	tret = tout;
	CVodeGetDky(cvode_mem, tout, 0, y);
	/* check if we need to update inputs */
	if (tout == tend) {
	  iret = TRUE;
	  break;
	}
      }      
	  
#if _DEBUG >= 3
      cout << " On avance, on avance.." << endl;
      cout << "tret:" << tret <<  endl;
#endif
	  
      /* Update f_data */
	  
      if (UpdateFdata(tret,y,f_data,0,NULL) || status == CV_ROOT_RETURN || status == CV_TSTOP_RETURN) {  //Update f_data. if changed at a discontinuity, reinit cvode 

	CVodeGetDky(cvode_mem, tret, 0, y);

	/* update inputs */
	 for (int k = 0; k < n_idxu; k++) 
	   if ( indx_u[k] <= N )
	     x(indx_u[k]-1) = uval(k, i_u);
	   else
	     p(indx_u[k]-1) = uval(k, i_u);

	 i_u++;
	 // update time step
	 if (i_u == n_u)
	   tout = tend;
	 else
	   tout = min(tin(i_u), tend);

	 CVodeSetStopTime(cvode_mem, tout);	   
	  


	switch (itol) {
	case CV_SS:
	  CVodeReInit(cvode_mem, f, tret,y, itol, reltol, &Sabstol);
	  break;
	case CV_SV:
	  CVodeReInit(cvode_mem, f, tret,y, itol, reltol, NV_abstol);
	  break;
	}
	CVodeSetInitStep(cvode_mem,h);
      }
      
            
      /* store step done, resizing arrays if necessary */
      
      compteur++;
      if (compteur < kmax) {
		
	(*time)(compteur) = tret;
	(*X)(All,compteur)= x;     
      }

      else  { // try to guess how many points left
	    
	kmax += max(1,min((int) ceil((tout-tret)/(tret-tlast)),kmax));
	
	(*X).resizeAndPreserve(N,kmax);
	(*U).resizeAndPreserve(0,kmax);
	(*time).resizeAndPreserve(kmax);
	
	(*time)(compteur) = tret;
	(*X)(All,compteur)= x;     
      }
    
      /* break if we need to */
      
      if(iret)  break;      
      //      cout << "loop or not .. " << endl;
    }
       
    /* resize */   
    length = compteur+1;
    (*X).resizeAndPreserve(N,compteur+1);
    (*U).resizeAndPreserve(0,compteur+1);
    (*time).resizeAndPreserve(compteur+1);    	
  }
  
  else { 
    
   if ((nb_points == 3)&&(tspan(1)==tspan(2))) {      
      tspan.resizeAndPreserve(2);
      nb_points = 2;
    }

   length = nb_points;
   (*X).resize(N,nb_points);
   (*U).resize(0,nb_points);
   (*time).resize(nb_points);
   (*time) = tspan;
               
    x = (*p0)(Rx); // new x0
    p = (*p0)(All);
 
    UpdateFdata(t0,y,f_data,0,NULL);
            
    (*X)(All,0)= x;
    iret = FALSE;

    /* if first input is at 0, initialize it */
    if (tin(i_u)<=t0) {             
      for (int k = 0; k < n_idxu; k++) 
	if ( indx_u[k] <= N)
	  x(indx_u[k]-1) = uval(k, i_u);
	else 
	  p(indx_u[k]-1) = uval(k, i_u);      
      i_u++;
    }
    
    /* Reinit solver */
    
    switch (itol) {
    case CV_SS:
      status = CVodeReInit(cvode_mem, f, t0, y, itol, reltol, &Sabstol);      
      break;
    case CV_SV:
      status = CVodeReInit(cvode_mem, f, t0, y, itol, reltol, NV_abstol);
      break;
    }
    
    /* Init root finding for hybrid */
    
    if (data->dimg>0) {
      CVodeRootInit(cvode_mem, data->dimg, g, f_data);
    }
    
    for(i=1; i<nb_points;i++) {
      
      iret = FALSE;
      tend =tspan(i);     
      //     cout << "tend: " << tend << " tin(" << i_u << "):" << tin(i_u) << endl;
 
      if (i_u+1< n_u)
      	tout = min(tin(i_u), tend);
      else      
	tout = tend;

      CVodeSetStopTime(cvode_mem,tout);

      /* Integrate system until tout */
      while (1) {

	/* Integrate one step */
	status = CVode(cvode_mem, tout, y, &tret, itask);
	
	/* break on CVode error */
	if (status < 0) mexErrMsgTxt("Cvodes error.");   
	
	/* Test if tout was reached */
	CVodeGetCurrentStep(cvode_mem, &h);
	
	if ( (tret - tout)*h >= 0.0 ) {	  

	  tret = tout;
	  CVodeGetDky(cvode_mem, tout, 0, y);

	  /* check if we need to break or update inputs */
	  if (tret == tin(i_u)) {

	    /* update inputs */
	    for (int k = 0; k < n_idxu; k++) 
	      if ( indx_u[k] <= N)
		x(indx_u[k]-1) = uval(k, i_u);
	      else {
		//		cout <<  "p(" << indx_u[k]-1 << ") = " <<  uval(k, i_u) << endl;
		p(indx_u[k]-1) = uval(k, i_u);
	      }

	    /* Reinit solver */
	    switch (itol) {
	    case CV_SS:
	      status = CVodeReInit(cvode_mem, f, tret,y, itol, reltol, &Sabstol);      
	      break;
	    case CV_SV:
	      status = CVodeReInit(cvode_mem, f, tret,y, itol, reltol, NV_abstol);
	    }
	      
	    /* update time step */
	    if (i_u + 1< n_u) 
	      i_u++;
	    
	    if (tout == tend)
	      break;
	    
	    if (tout== tin(i_u))
	      tout = tend;
	    else
	      min(tin(i_u), tend);	        	  	  
	    
	    CVodeSetStopTime(cvode_mem, tout);	  	    
	    	  
	    continue;	  	  	  	  
	  }

	  if (tret == tend)
	    iret=TRUE;	    
	}	
	/* Update f_data */
	
	if (UpdateFdata(tret,y,f_data,0,NULL)||status == CV_ROOT_RETURN) { /* if f_data changed in a discontinuity, reinit cvode */

	  CVodeGetDky(cvode_mem, tret, 0, y);
	  
	  switch (itol) {
	  case CV_SS:
	    status = CVodeReInit(cvode_mem, f, tret,y, itol, reltol, &Sabstol);      
	    break;
	  case CV_SV:
	    status = CVodeReInit(cvode_mem, f, tret,y, itol, reltol, NV_abstol);
	  }
	  CVodeSetInitStep(cvode_mem,h);
	}	  

	if (iret)
	  break;
      } // end while (1)

      (*X)(All,i)= x;	
    }       
  }

#if _DEBUG >= 1
  cout << "Leaving ComputeTraj." << endl;
#endif
}

void trajectory::ComputeTrajSensi(Array1D& tspan) {

 #if _DEBUG >= 1
  cout << "Entering trajectory::ComputeTrajSensi ..." <<endl;
 #endif

  /* Sensitivity Reinitialisation */
  
  Array2D xS(N,Ns,ColumnMajorArray<2>());
  xS = 0;
  double *xSdata = xS.data();

  /* CVodes Reinitialization */

  InitFdata(f_data, cvm_Mdata->mx_data);
  CVodeSetMaxConvFails(cvode_mem,20);

  int status, statusFSA;
  int itask = CV_ONE_STEP_TSTOP;
  int dimu;
  double tret,h;
  booleantype iret = FALSE;
  Fdata* data = (Fdata*) f_data;
  realtype *xdata = N_VGetArrayPointer(y);
  Array1D x(xdata,shape(N),neverDeleteData);
  Array1D p(data->p,shape(data->dimp),neverDeleteData);

  /* declarations for root (guard) functions  */

  data->ns = Ns;
  int * rootsfound  = (int*) malloc( sizeof(int)*(data->dimg));
  int ig;

  /* control */

  void* u_data;
  u_data = (Array1D*) new Array1D(0);  
  GetU(f_data, u_data);
  Array1D * u = (Array1D*) u_data; 
  dimu = (*u).extent(0);

  /* working variables */

  Range Rx(0,N-1);
  Range All = Range::all();   

  int kmax = 5;
  int compteur = 0;
  int i,is,j;
  double tlast,tcur;
  int nb_points = tspan.extent(0);

  double t0, tout;

  if (nb_points == 2) {

    t0 = tspan(0);
    tlast = tret = t0;
    tout = tspan(1);
    
    x = (*p0)(Rx); // new x0
    p = (*p0)(All);
      
    UpdateFdata(t0,y,f_data,0,NULL);

    compteur = 0; 
    iret = FALSE;
    
    /* Init output arrays  */
    
    time->resize(kmax);
    (*time)(0) = t0;
    X->resize(N,kmax);
    (*X)(All,0) = x;
    U->resize(dimu,kmax);
    (*U)(All,0)=*u;
    XS->resize(N*Ns,kmax);
        
    for (is=0; is<Ns; is++)
      GetData(yS0[is], &xSdata[is*N], N);
      
    for (is=0; is<Ns; is++) 
      for (i=0; i <N; i++)
	(*XS)(i+is*N ,0) =xS(i,is) ;	    
    
    /* Reinit solver */

    switch (itol) {
    case CV_SS:
      status = CVodeReInit(cvode_mem, f, t0, y, itol, reltol, &Sabstol);
      statusFSA= CVodeSensReInit(cvode_mem,ism,yS0);
      break;
    case CV_SV:
      status = CVodeReInit(cvode_mem, f, t0, y, itol, reltol, NV_abstol);
      statusFSA = CVodeSensReInit(cvode_mem,ism,yS0);
      break;
    }

    CVodeSetStopTime(cvode_mem,tout);
  
    /* Init root finding for hybrid */
      
    if (data->dimg>0){
	CVodeRootInit(cvode_mem, data->dimg, g, f_data);	  	  
    }

    /* Integrate system until tout */
      
      while (1) {
	
	tlast = tret;
      
#if _DEBUG >=2
	cout << "Calling CVode .."<< " tout: "<< tout << endl;
	N_VPrint_Serial(y);
#endif
	status = CVode(cvode_mem, tout, y, &tret, itask);
        
	/* break and diagnose on CVode error */
	
	if (status < 0) {
	
	  cout << "aie, problem." << endl;
	  cout << "status (see cvodes guide):" << status << endl;
	  cout << "traj no: " << j << endl;
	  cout << "tout:" << tout << endl;	  
	  cout << "p:" << p << endl;
	  cout << "x:" << x << endl;
#if _DEBUG>=3
	  cout << "time:" << *time << endl;
	  cout << "X:" << *X << endl;
	  cout << "XS:" << *XS << endl;
	  cout << "U:" << *U << endl;
#endif
	  CVodeGetDky(cvode_mem, tout, 1, y);
	  cout << "dx:" << x << endl;	
	  cout << "CVODES failed for some reason. Yep. Status= " << status << endl;
	  mexErrMsgTxt("Dying...");	      
	
	  return;
	}
      
	/* Test if tout was reached */
	
	CVodeGetCurrentStep(cvode_mem, &h);
	if ( (tret - tout)*h >= 0.0 ) {
	  tret = tout;
	  CVodeGetDky(cvode_mem, tout, 0, y);
	  iret = TRUE;
	}      
      
	/* get sensitivity */
      
	CVodeGetSens(cvode_mem, tret, yS);
      
	/* Tests if a root is found  */
	
	if (status == CV_ROOT_RETURN) { 
	  
	  //cout << "Transitions !" << endl;

	  CVodeGetRootInfo(cvode_mem, rootsfound);
	  ig =0;
	
	  for(i=0; i< data->dimg ; i++) { 
	    if (rootsfound[i]) {
	      ig = i;
	      break;
	    }
	  }
	  
	  ComputeSensiJump(ig, tret, y, yS, f_data);      

	  for (is=0;is < Ns; is++) {	  
	    
	    //	  cout << "xsJump[" << is << "]:" << endl;
	    //    N_VPrint_Serial(data->xsJump[is]);
	  	   
	    for(i=0; i< N; i++) 
	      NV_Ith_S(yS[is],i) += NV_Ith_S(data->xsJump[is],i);	
	  }
	  
	  CVodeGetCurrentTime(cvode_mem,&tcur);
	  tret= min(tcur, tret+abs((tcur-tret)/1e6));
	  CVodeGetDky(cvode_mem, tret, 0, y);
	  
	  switch (itol) {
	  case CV_SS:
	    CVodeReInit(cvode_mem, f, tret,y, itol, reltol, &Sabstol);
	    CVodeSensReInit(cvode_mem,ism,yS);  
	    break;
	  case CV_SV:
	    CVodeReInit(cvode_mem, f, tret,y, itol, reltol, NV_abstol);
	    CVodeSensReInit(cvode_mem,ism,yS);  
	    break;
	  }
	  CVodeSetInitStep(cvode_mem,h/2);
	}
	else {
      
	  if (UpdateFdata(tret,y,f_data,0,NULL)) {
	    
	    CVodeGetDky(cvode_mem, tret, 0, y);
	    
	    switch (itol) {
	    case CV_SS:
	      CVodeReInit(cvode_mem, f, tret,y, itol, reltol, &Sabstol);
	      CVodeSensReInit(cvode_mem,ism,yS);  
	      break;
	    case CV_SV:
	      CVodeReInit(cvode_mem, f, tret,y, itol, reltol, NV_abstol);
	      CVodeSensReInit(cvode_mem,ism,yS);  
	      break;
	    }
	    CVodeSetInitStep(cvode_mem,h/2);
	  }
	}
    
	/* Store sensitivity matrix */
	
	for (is=0; is<Ns; is++)
	  GetData(yS[is], &xSdata[is*N], N);
		
         
      /* get input value */
	
	GetU(f_data, u_data);  
      
	compteur++;
	if (compteur < kmax) {
	  
	  (*time)(compteur) = tret;
	  (*U)(All,compteur)= *u;
	  (*X)(All,compteur)= x;	  
	  for (is=0; is<Ns; is++) 
	    for (i=0; i <N; i++)
	      (*XS)(i+is*N ,compteur) =xS(i,is) ;
	
	}
	else  {// reached max number of point, must resize arrays. Try to guess how many points left.
	
	  kmax += max(1,min((int) ceil((tout-tret)/(tret-tlast)),kmax));
	  X->resizeAndPreserve(N,kmax);
	  U->resizeAndPreserve(dimu,kmax);	  
	  XS->resizeAndPreserve(N*Ns,kmax);
	  time->resizeAndPreserve(kmax);
	  
	  (*time)(compteur) = tret;
	  (*U)(All,compteur)= *u;
	  (*X)(All,compteur)= x;     
	  for (is=0; is<Ns; is++) 
	    for (i=0; i <N; i++)
	      (*XS)(i+is*N ,compteur) =xS(i,is) ;	    
	}
            
	/* break if we need to */    
	
	if(iret) { 
	
#if _DEBUG>=2 
	  cout << " End of trajectory." << endl;
#endif 
      
	  break;      
	}
      }

      length = compteur+1;
      (*X).resizeAndPreserve(N,compteur+1);
      (*U).resizeAndPreserve(dimu,compteur+1);
      (*XS).resizeAndPreserve(N*Ns,compteur+1);
      (*time).resizeAndPreserve(compteur+1);
      
  }
  else {
    if ((nb_points == 3)&&(tspan(1)==tspan(2))) {      
      tspan.resizeAndPreserve(2);    
      nb_points = 2;
    }

    (*X).resize(N,nb_points);
    (*U).resize(dimu,nb_points);
    (*time).resize(nb_points);
    *time = tspan;    
    XS->resize(N*Ns,nb_points);
    length = nb_points;
    x = (*p0)(Rx); // new x0
    p = (*p0)(All);
    
#ifdef _TD
    x(N)=0.;
#endif
    
    //    InitFdata(f_data, cvm_Mdata->mx_data);
    UpdateFdata(t0,y,f_data,0,NULL);
    
    (*X)(All,0)= x;
    GetU(f_data, u_data);
    (*U)(All,0)=*u;
    
    iret = FALSE;
    
    /* Init output arrays  */
        
    for (is=0; is<Ns; is++)
      GetData(yS0[is], &xSdata[is*N], N);
    
    for (is=0; is<Ns; is++) 
      for (i=0; i <N; i++)
	(*XS)(i+is*N ,0) = xS(i,is) ;	    
    
    /* Reinit solver */

    switch (itol) {
    case CV_SS:
      status = CVodeReInit(cvode_mem, f, t0, y, itol, reltol, &Sabstol);
      statusFSA= CVodeSensReInit(cvode_mem,ism,yS0);
      break;
    case CV_SV:
      status = CVodeReInit(cvode_mem, f, t0, y, itol, reltol, NV_abstol);
      statusFSA = CVodeSensReInit(cvode_mem,ism,yS0);
      break;
    }
      
    /* Init root finding for hybrid */
      
    if (data->dimg>0){
      CVodeRootInit(cvode_mem, data->dimg, g, f_data);	  	  
    }

    /* Integrate system until tout */
    
    for(int k=1; k<nb_points;k++) {
      
      iret = FALSE;
      tout = tspan(k);
      
      CVodeSetStopTime(cvode_mem,tout);
      //	tlast = tret;
      
      while (1) {
	  
	/* Integrate one step */
	status = CVode(cvode_mem, tout, y, &tret, itask);

	/* break and diagnose on CVode error */
	  
	if (status < 0) {
	
	  cout << "aie, problem." << endl;
	  cout << "status (see cvodes guide):" << status << endl;
	  cout << "traj no: " << j << endl;
	  cout << "tout:" << tout << endl;
	  cout << "p:" << p << endl;
	  cout << "x:" << x << endl;
#if _DEBUG>=3
	  cout << "time:" << *time << endl;
	  cout << "X:" << *X << endl;
	  cout << "XS:" << *XS << endl;
	  cout << "U:" << *U << endl;
#endif
	  CVodeGetDky(cvode_mem, tout, 1, y);
	  cout << "dx:" << x << endl;	
	  cout << "CVODES failed for some reason. Yep. Status= " << status << endl;
	  mexErrMsgTxt("Dying...");	      
	
	  return;
	}
      
	/* Test if tout was reached */
	
	CVodeGetCurrentStep(cvode_mem, &h);
	if ( (tret - tout)*h >= 0.0 ) {
	  tret = tout;
	  CVodeGetDky(cvode_mem, tout, 0, y);
	  iret = TRUE;
	}      
	
	/* get sensitivity and compute expansion */
      
	CVodeGetSens(cvode_mem, tret, yS);
	  
	/* Update f_data. if changed at a discontinuity, reinit cvode */
	
	if (status == CV_ROOT_RETURN) { 

	  // cout << "Transitions !" << endl;
	  
	  CVodeGetRootInfo(cvode_mem, rootsfound);
	  ig =0;
	  
	  for(i=0; i< data->dimg ; i++) { 
	    if (rootsfound[i]) {
	      ig = i;
	      break;
	    }
	  }
	  
	  // UpdateFdata(tret,y,f_data,ig,yS);	  
	  ComputeSensiJump(ig, tret, y, yS, f_data);      
	  
	  for (is=0;is < Ns; is++) {	  
	    
	    //	  cout << "xsJump[" << is << "]:" << endl;
	    //    N_VPrint_Serial(data->xsJump[is]);
	    
	    for(i=0; i< N; i++) 
	      NV_Ith_S(yS[is],i) += NV_Ith_S(data->xsJump[is],i);	
	  }
	  
	  CVodeGetCurrentTime(cvode_mem,&tcur);
	  tret= min(tcur, tret+abs((tcur-tret)/1e6));
	  CVodeGetDky(cvode_mem, tret, 0, y);
	  
	  switch (itol) {
	  case CV_SS:
	    CVodeReInit(cvode_mem, f, tret,y, itol, reltol, &Sabstol);
	    CVodeSensReInit(cvode_mem,ism,yS);  
	    break;
	  case CV_SV:
	    CVodeReInit(cvode_mem, f, tret,y, itol, reltol, NV_abstol);
	    CVodeSensReInit(cvode_mem,ism,yS);  
	    break;
	  }
	  CVodeSetInitStep(cvode_mem,h/2);
	}
	  else {
	    
	    if (UpdateFdata(tret,y,f_data,0,NULL)) {
	    
	    CVodeGetDky(cvode_mem, tret, 0, y);
	    
	    switch (itol) {
	    case CV_SS:
	      CVodeReInit(cvode_mem, f, tret,y, itol, reltol, &Sabstol);
	      CVodeSensReInit(cvode_mem,ism,yS);  
	      break;
	    case CV_SV:
	      CVodeReInit(cvode_mem, f, tret,y, itol, reltol, NV_abstol);
	      CVodeSensReInit(cvode_mem,ism,yS);  
	      break;
	    }
	    CVodeSetInitStep(cvode_mem,h/2);
	    }
	  }
    	  	
	/* break if we need to */    
	if(iret) break;      
      }
      
      /* Store sensitivity matrix */
	
      for (is=0; is<Ns; is++)
	GetData(yS[is], &xSdata[is*N], N);
	               
      /* get input value and store things */
	
      GetU(f_data, u_data);  
	
      (*U)(All,k)= *u;
      (*X)(All,k)= x;	      

      for (is=0; is<Ns; is++) 
	for (i=0; i <N; i++)
	  (*XS)(i+is*N, k) =xS(i,is) ;       
    }	      
  }

  free(rootsfound);
#if _DEBUG >= 1
  cout << "Leaving trajectory::ComputeTrajSensi ..." << endl;  
#endif    
}

/* Sensitivity Jumps */ 

int giDQ(int ig,realtype t, N_Vector x, realtype* gx, realtype *dgi,void *g_data) {

#if _DEBUG >= 1
  cout << "Entering giDQ..." << endl;
#endif     


  /* jac_data points to cvode_mem */
  Fdata* data= (Fdata*) g_data;
  realtype gnorm, minInc, inc, inc_inv, xjsaved, srur;

  
  //realtype* gtemp = (realtype*) malloc( (gtemp[data->dimg])*sizeof(realtype));
  realtype* gtemp = (realtype*) malloc( (data->dimg)*sizeof(realtype));
  
  realtype  *x_data, *ewt_data;
  realtype h; 
  N_Vector nvgx;
  CVodeGetCurrentStep(cvode_mem,&h);
  
  
  int j;
  N_Vector ewt;
  ewt = N_VNew_Serial(N);
  CVodeGetErrWeights(cvode_mem, ewt);

  nvgx = N_VNew_Serial(data->dimg);
  N_VSetArrayPointer(gx,nvgx);

  /* Obtain pointers to the data for ewt, y */
  ewt_data = N_VGetArrayPointer(ewt);
  x_data   = N_VGetArrayPointer(x);
  
  /* Set minimum increment based on uround and norm of g */
  srur = RSqrt(DBL_EPSILON);

  gnorm = N_VWrmsNorm(nvgx, ewt);
  minInc = (gnorm != ZERO) ?
    (MIN_INC_MULT * ABS(h) * DBL_EPSILON * N * gnorm) : ONE;
  
  for (j = 0; j < N; j++) {
  
    xjsaved = x_data[j];
    inc = MAX(srur*ABS(xjsaved), minInc/ewt_data[j]);
    x_data[j] += inc;
    
    g(t, x, gtemp, f_data);
    x_data[j] = xjsaved;

    inc_inv = ONE/inc;
    dgi[j] = (gtemp[ig]-gx[ig])*inc_inv;
   }

  free(gtemp);

#if _DEBUG >= 1
  cout << "Leaving giDQ..." << endl;
#endif     


  return 0;
}

int ComputeSensiJump(int ig, realtype t, N_Vector x, N_Vector *xS, void* g_data) {

#if _DEBUG >= 1
  cout << "Entering ComputeSensiJump..." << endl;
#endif     

  Fdata* data = (Fdata*) g_data;
  int i,is; 
  double dgs,dgf,dtau;

  N_Vector f1 = N_VNew_Serial(N);
  N_Vector f2 = N_VNew_Serial(N);

  N_Vector x1 = N_VNew_Serial(N);
  N_Vector x2 = N_VNew_Serial(N);
   
  realtype *dgi =  (realtype*) malloc(N*sizeof(realtype));
  realtype *gval=  (realtype*) malloc((data->dimg)*sizeof(realtype));
  
  for (i=0; i<data->dimg; i++)
    gval[i] =0;
  
  giDQ(ig,t,x,gval,dgi,g_data);
  realtype h;
  realtype tcur;
  
  CVodeGetCurrentStep(cvode_mem, &h);
  CVodeGetCurrentTime(cvode_mem,&tcur);

  realtype tinc = 200*DBL_EPSILON*(abs(tcur)+abs(h));
  realtype tm = max(t-tinc, tcur-h);
  realtype tp = min(t+tinc, tcur);
  
  CVodeGetDky(cvode_mem,tm, 0, x1);
  CVodeGetDky(cvode_mem, tp, 0, x2);
     
  f(tm,x1,f1,f_data);
  UpdateFdata(tp,x2,f_data,ig,yS);	  
  f(tp,x2,f2,f_data);

  for (is=0; is<Ns; is++) {
    
    dgs =0;
    dgf =0;
    
    for(i=0; i< N; i++) {
      dgs += dgi[i]*Ith(xS[is],i);  //  < dg , s_x0 >	  
      dgf += dgi[i]*Ith(f1,i);      //  < dg , f1 >
      Ith(data->xsJump[is],i)=0;    //   reset jump
    }
   
    dtau = dgs/dgf;      
    dtau = min(dtau,100.);
    
    for(i=0; i< N; i++) {	  
      //     cout <<  Ith(f2,i) - Ith(f1,i) << " ";
      Ith(data->xsJump[is],i) = dtau* (Ith(f2,i) - Ith(f1,i));	  
    }
  }          


  free(dgi);
  free(gval);

#if _DEBUG >= 1
  cout << "Leaving ComputeSensiJump..." << endl;  
#endif

  return 0;
}

/* Old stuff */

int CVM_ComputeExpansion(int nlhs, mxArray *plhs[], int nrhs, const mxArray *prhs[]) {

#if _DEBUG >= 1
  cout << "Entering CVM_ComputeExpansion ..." << endl;
#endif

  /* Reading Inputs */

  Array2D pts(N,1);
  GetArrayField(pts, prhs[0],"pts");

  Array2D XS0(N*Ns,1);
  GetArrayField(XS0, prhs[0],"XS0");

  Array2D epsi(N,1);
  GetArrayField(epsi, prhs[0],"epsi");

  Array1D tspan(2);
  GetArray1D(tspan,prhs[1]);

  /* Doing some stuff */
  
  Array2D Xf(1,1);
  Array2D XSf(1,1);
  Array2D ExpaMax(1,1);

  ComputeExpansion(pts,XS0,epsi,tspan, Xf, XSf,ExpaMax);
 
  /* Writing outputs */ 

  plhs[0] = mxDuplicateArray(prhs[0]);
      
  SetField(Xf,plhs[0],"Xf");

  mxAddField(plhs[0],"XSf");
  SetField(XSf,plhs[0],"XSf"); 

  mxAddField(plhs[0],"ExpaMax");
  SetField(ExpaMax,plhs[0],"ExpaMax");


#if _DEBUG >= 1
   cout << "Leaving CVM_ComputeTraj ..." << endl;
#endif

   return 0;
}

int CVM_ComputeExpTraj(int nlhs, mxArray *plhs[], int nrhs, const mxArray *prhs[]) {

#if _DEBUG >= 1
  cout << "Entering CVM_ComputeExpTraj ..." << endl;
#endif
  
  /* Reading */

  Array2D pts(N,1);
  GetArrayField(pts, prhs[0],"pts");

  Array2D XS0(N*Ns,1);
  GetArrayField(XS0, prhs[0],"XS0");

  Array2D epsi(N,1);
  GetArrayField(epsi, prhs[0],"epsi");

  Array1D tspan(2);
  GetArray1D(tspan,prhs[1]);

  /* Doing some stuff */

  Array<trajectory*,1> trajArray(1);
  Array2D Xf(1,1);
  Array2D XSf(1,1);
  Array2D ExpaMax(1,1);

  ComputeExpTraj(pts, XS0, epsi, tspan, trajArray, Xf, XSf, ExpaMax);
 
  /* Writing outputs */ 

  plhs[0] = mxDuplicateArray(prhs[0]);
  mxArray * mxTraj;
  
  int nb_pts = trajArray.extent(0);  
  const char * fieldnames[4] = {"time", "X", "Expa", "U"};

  mxTraj = mxCreateStructMatrix(1,nb_pts,4, fieldnames);
  mxArray * mxX, *mxExpa, *mxU, *mxtime;

  for (int j = 0; j<nb_pts ; j++) {

    SetArray(*trajArray(j)->X,mxX);
    SetArray(*trajArray(j)->Expa,mxExpa);
    SetArray(*trajArray(j)->U,mxU);
    SetArray(*trajArray(j)->time,mxtime);

    mxSetField(mxTraj, j, "time",mxtime);
    mxSetField(mxTraj, j, "X",mxX);
    mxSetField(mxTraj, j, "Expa",mxExpa);
    mxSetField(mxTraj, j, "U",mxU);

  }
  
  SetField(Xf,plhs[0],"Xf");
  
  mxAddField(plhs[0],"ExpaMax");
  SetField(ExpaMax,plhs[0],"ExpaMax");

  mxAddField(plhs[0],"XSf");
  SetField(XSf,plhs[0],"XSf");

  mxAddField(plhs[0],"traj");
  mxSetField(plhs[0],0,"traj",mxTraj);

  /* Free memory */ 

  for (int j = 0; j<nb_pts ; j++) {
    delete trajArray(j);
  }

#if _DEBUG >= 1
  cout << "Leaving CVM_ComputeExpTraj ..." << endl;
#endif

  return 0;
}

void trajectory::ComputeTraj(Array1D& tspan, int (trajectory::*test_function)()) {

#if _DEBUG >= 1
  cout << "Entering traj::ComputeTraj ..." <<endl;
#endif
   
  /* CVodes Reinitialization */
 
#if _DEBUG >= 2
  cout << "Init CVodes..." << endl;
#endif  
 
  InitFdata(f_data, cvm_Mdata->mx_data);
  int status;
  int itask = CV_ONE_STEP_TSTOP;
  int dimu;
  double tlast,tret,h;
  booleantype iret = FALSE;

  Fdata* data = (Fdata*) f_data;
  realtype *xdata = N_VGetArrayPointer(y);
  Array1D x(xdata,shape(N),neverDeleteData);
  Array1D p(data->p,shape(data->dimp),neverDeleteData);
  
  double t0 = tspan(0);
  double tout;

  /* control */ 

#if _DEBUG >= 2
  cout << "Control Variable ..." << endl;
#endif  

  void * u_data;
  u_data = (Array1D*) new Array1D(0);  
  GetU(f_data,  u_data);
  Array1D* u = (Array1D*) u_data;
  dimu = (*u).extent(0);

  /* working variables */

  Range Rx(0,N-1);
  Range All = Range::all();   

  int kmax=5;
  int compteur = 0;
  int i,j;
  int nb_points = tspan.extent(0);
  int statusgdk;

  if (nb_points == 2) {
    
    tout = tspan(1);          
    x = (*p0)(Rx); // new x0
    p = (*p0)(All);

#ifdef _TD
    x(N)=0.;
#endif	    
    UpdateFdata(t0,y,f_data,0,NULL);		
    compteur = 0;
    iret = FALSE;
    tret = t0;
	
    /* Reinit solver */
      
    switch (itol) {
    case CV_SS:
      CVodeReInit(cvode_mem, f, t0, y, itol, reltol, &Sabstol);      
      break;
    case CV_SV:
      CVodeReInit(cvode_mem, f, t0, y, itol, reltol, NV_abstol);
      break;
    }

    CVodeSetStopTime(cvode_mem,tout);
      
    /* Init root finding for hybrid */

    if (data->dimg>0){
      CVodeRootInit(cvode_mem, data->dimg, g, f_data);	  	  
    }
    
    /* Init Output Arrays */
    
    time->resize(kmax);
    (*time)(0) = t0;
    X->resize(N,kmax);
    (*X)(All,0) = x;
    U->resize(dimu,kmax);
    (*U)(All,0)=*u;
    
    /* Integrate system until tout */
	
    while (1) {
	  
      /* Integrate one step */
      tlast = tret;
      
#if _DEBUG >= 3
      cout << " CVodes Call ... " << endl;
#endif        
      status = CVode(cvode_mem, tout, y, &tret, itask);

      /* break on CVode error */
      if (status < 0) {
	cout << "tout:" << tout << endl;
	cout << "x:" << x << endl;
#if _DEBUG >=3
	cout << "time:" << time << endl;
	cout << "X:" << *X << endl;
	cout << "U:" << *U << endl;
#endif
	CVodeGetDky(cvode_mem, tout, 1, y);
	cout << "dx:" << x << endl;
	cout << "CVODES failed miserably for some reason. Status= " << status << endl;
	mexErrMsgTxt("Dying...");	  
	return;
      }

      /* Test if tout was reached */
      CVodeGetCurrentStep(cvode_mem, &h);
      
      if ( (tret - tout)*h >= 0.0 ) {
	tret = tout;
	CVodeGetDky(cvode_mem, tout, 0, y);
	iret = TRUE;
      }      
	  
#if _DEBUG >= 3
      cout << " On avance, on avance.." << endl;
      cout << "tret:" << tret <<  endl;
#endif
	  
      /* Update f_data */
	  
      if (UpdateFdata(tret,y,f_data,0,NULL) || status == CV_ROOT_RETURN) {  //Update f_data. if changed at a discontinuity, reinit cvode 
	    
	CVodeGetDky(cvode_mem, tret, 0, y);
	
	switch (itol) {
	case CV_SS:
	  CVodeReInit(cvode_mem, f, tret,y, itol, reltol, &Sabstol);
	  break;
	case CV_SV:
	  CVodeReInit(cvode_mem, f, tret,y, itol, reltol, NV_abstol);
	  break;
	}
	CVodeSetInitStep(cvode_mem,h);
      }
      
      /* get input value */
      
#if _DEBUG >= 3
      cout << " Appel de GetU " << endl;
#endif       
      
      GetU(f_data, u_data);

      /* store step done, resizing arrays if necessary */

#if _DEBUG >= 3
      cout << " Resizing ... " << endl;
#endif       
      
      compteur++;
      if (compteur < kmax) {
	
#if _DEBUG >= 3
	cout << " no need. " << endl;
#endif       
	
	(*time)(compteur) = tret;
	(*U)(All,compteur)= *u;
	(*X)(All,compteur)= x;     
      }

      else  { // try to guess how many points left
	    
	kmax += max(1,min((int) ceil((tout-tret)/(tret-tlast)),kmax));
	
	(*X).resizeAndPreserve(N,kmax);
	(*U).resizeAndPreserve(dimu,kmax);
	(*time).resizeAndPreserve(kmax);
	
	(*time)(compteur) = tret;
	(*U)(All,compteur)= *u;
	(*X)(All,compteur)= x;     
      }
    
      /* break if we need to */    
  
      iret |= (this->*test_function)();
      if(iret)  break;      
    }
    
#if _DEBUG >= 2
    cout << "Writing trajectory ..." << endl;
#endif
    
    /* resize */   
    length = compteur+1;
    (*X).resizeAndPreserve(N,compteur+1);
    (*U).resizeAndPreserve(dimu,compteur+1);
    (*time).resizeAndPreserve(compteur+1);    	
  }
  
  else { 
    
   if ((nb_points == 3)&&(tspan(1)==tspan(2))) {      
      tspan.resizeAndPreserve(2);
      nb_points = 2;
    }
   length = nb_points;
   (*X).resize(N,nb_points);
   (*U).resize(dimu,nb_points);
   (*time).resize(nb_points);
   (*time) = tspan;
    
#if _DEBUG >= 2
    cout << "Loop over trajectories..." << endl;
#endif
               
    x = (*p0)(Rx); // new x0
    p = (*p0)(All);
 
    UpdateFdata(t0,y,f_data,0,NULL);
            
    (*X)(All,0)= x;
    GetU(f_data, u_data);
    (*U)(All,0)=*u;
      
#ifdef _TD
    x(N)=0.;
#endif	
    iret = FALSE;
    
    /* Reinit solver */
    
    switch (itol) {
    case CV_SS:
      status = CVodeReInit(cvode_mem, f, t0, y, itol, reltol, &Sabstol);      
      break;
    case CV_SV:
      status = CVodeReInit(cvode_mem, f, t0, y, itol, reltol, NV_abstol);
      break;
    }
    
    /* Init root finding for hybrid */
    
    if (data->dimg>0) {
      CVodeRootInit(cvode_mem, data->dimg, g, f_data);
    }
    
    for(i=1; i<nb_points;i++) {
      
      iret = FALSE;
      tout=tspan(i);
      
      CVodeSetStopTime(cvode_mem,tout);

      /* Integrate system until tout */
      
      while (1) {
	
	/* Integrate one step */
	status = CVode(cvode_mem, tout, y, &tret, itask);
	
	/* break on CVode error */
	if (status < 0) return;   
	  
	/* Test if tout was reached */
	CVodeGetCurrentStep(cvode_mem, &h);
	
	if ( (tret - tout)*h >= 0.0 ) {
	  tret = tout;
	  CVodeGetDky(cvode_mem, tout, 0, y);
	  iret = TRUE;
	}      
	
	/* Update f_data */
	
	if (UpdateFdata(tret,y,f_data,0,NULL)||status == CV_ROOT_RETURN) { /* if f_data changed in a discontinuity, reinit cvode */
	  CVodeGetDky(cvode_mem, tret, 0, y);
	  
	  switch (itol) {
	  case CV_SS:
	    status = CVodeReInit(cvode_mem, f, tret,y, itol, reltol, &Sabstol);      
	    break;
	  case CV_SV:
	    status = CVodeReInit(cvode_mem, f, tret,y, itol, reltol, NV_abstol);
	  }
	  CVodeSetInitStep(cvode_mem,h);
	}
	  
	/* break if we need to */
	if(iret)  break;      
      }
	
      GetU(f_data, u_data);
      (*U)(All,i)= *u;
      (*X)(All,i)= x;	
    }       
  }

#if _DEBUG >= 1
  cout << "Leaving ComputeTraj." << endl;
#endif
}

void trajectory::ComputeExpa(const Array1D& epsi, Array1D &ExpaMax) {

#if _DEBUG >= 1
  cout << "Entering trajectory::ComputeExpa ..." <<endl;
#endif

  if (length == 0) 
    return;

  Expa->resize(N, length);
  Array1D expa(N);

  ExpaMax = 0;
  int i, is;
  for(int k = 0; k<length; k++){    
    for (i = 0; i< N; i++) {
      expa(i) = 0;
      for (is = 0; is <Ns; is++)
	expa(i) += abs((*XS)(i+is*N,k))*epsi(is);

      ExpaMax(i) = max(expa(i), ExpaMax(i));
    }        
    (*Expa)(Range::all(),k)=expa;
  }
  
#if _DEBUG >= 1
  cout << "Leaving trajectory::ComputeExpa ..." << endl;  
#endif    
}

int trajectory::test1() {

  Fdata* data = (Fdata*) f_data;
  N_Vector xdotv = N_VNew_Serial(N);
  int res= 1;
  
  realtype tcur;
  CVodeGetCurrentTime(cvode_mem,&tcur);
  CVodeGetDky(cvode_mem, tcur, 1, xdotv);

  for(int i = 0; i<N; i++)  {
    switch (itol) {
    case CV_SS:
      res*=(abs(Ith(xdotv,i)) < Sabstol);
      break;
    case CV_SV:
      res*=(abs(Ith(xdotv,i)) < Ith(NV_abstol,i));
      break;
    }
    if (!res) {
      N_VDestroy(xdotv);
      return 0;
    }
  }
  //cout << "xdotv: "<< Ith(xdotv, 0) << "  " << Ith(xdotv, 1) << "  " << Ith(xdotv, 2) << "  res: " << res << endl;
  status = TRAJ_REACHED_SSTATE;
  N_VDestroy(xdotv);

  return res;
};

void ComputeExpansion(Array2D pts, Array2D XS0, Array2D epsi, Array1D tspan, Array2D &Xf, Array2D &XSf,  Array2D &ExpaMax ) {

#if _DEBUG >= 1
  cout << "Entering ComputeExpansion ..." <<endl;
#endif

  int nb_traj = pts.extent(1);
  Xf.resize(N,nb_traj);
  Xf = 0;
  
  XSf.resize(N*Ns,nb_traj);
  XSf = 0;
  
  /* Sensitivity Reinitialisation */
  
  Array1D expa(N);
  Array2D xS(N,Ns,ColumnMajorArray<2>());
  xS = 0;
  double *xSdata = xS.data();
  ExpaMax.resize(N,nb_traj);
  ExpaMax = 0;
  
  /* CVodes Reinitialization */
  
  InitFdata(f_data, cvm_Mdata->mx_data);
  CVodeSetFdata(cvode_mem,f_data);

  int status, statusFSA;
  int itask = CV_ONE_STEP_TSTOP;
  int dimu;
  double tlast,tret,h;
  booleantype iret = FALSE;

  Fdata* data = (Fdata*) f_data;
  data->ns = Ns;

  realtype *xdata = N_VGetArrayPointer(y);
  Array1D x(xdata,shape(N),neverDeleteData);
  Array1D p(data->p,shape(data->dimp),neverDeleteData);

  double t0 = tspan(0);
  double tout = tspan(1);

  /* declarations for root (guard) functions  */

  data->ns = Ns;
  int *rootsfound = (int*) malloc((data->dimg)*sizeof(int));
 
  int ig;

  /* control */

  void* u_data;
  u_data = (Array1D*) new Array1D(1);  
  GetU(f_data, u_data);
  Array1D * u = (Array1D*) u_data; 
  dimu = (*u).extent(0);

  /* working variables */

  int i,is,j;

  Range Rx(0,N-1);
  Range All = Range::all();   
  
  for(j=0;j<nb_traj;j++) {

    x = pts(Rx,j); // new x0
    p = pts(All,j);

#ifdef _TD 
      x(N)=0.;
#endif

    UpdateFdata(t0,y,f_data,0,NULL);

    tret =t0;
    iret = FALSE;

    for (is=0; is<Ns; is++)
      for (i = 0; i<N; i++) 
	NV_Ith_S(yS0[is],i) = XS0(is*N+i,j);
    
    for (is=0; is<Ns; is++)
      GetData(yS0[is], &xSdata[is*N], N);
    
    for (i = 0; i< N; i++) {
      expa(i) = 0;
      for (is = 0; is <Ns; is++) {	
	expa(i) += abs(xS(i,is))*epsi(is,j);
      }
    }	  
    
    ExpaMax(Range::all(),j) = expa;

    /* Reinit solver */

    switch (itol) {
    case CV_SS:
      status = CVodeReInit(cvode_mem, f, t0, y, itol, reltol, &Sabstol);      
      statusFSA= CVodeSensReInit(cvode_mem,ism,yS0);  
      break;
    case CV_SV:
      status = CVodeReInit(cvode_mem, f, t0, y, itol, reltol, NV_abstol);
      statusFSA = CVodeSensReInit(cvode_mem,ism,yS0);
      break;
    }
    
    CVodeSetStopTime(cvode_mem,tout);
    
    /* Integrate system until tout */
    
    while (1) {
      tlast = tret;
      status = CVode(cvode_mem, tout, y, &tret, itask);
      
      /* break on CVode error */
      if (status < 0) {
	cout << "aie, problem." << endl;
	cout << "status (see cvodes guide):" << status << endl;
	cout << "tout:" << tout << endl;
	cout << "x:" << x << endl;
#if _DEBUG>=3
	cout << "time:" << tret << endl;
#endif
	CVodeGetDky(cvode_mem, tout, 1, y);
	cout << "dx:" << x << endl;

	cout << "CVODES has failed for some reason. Status= " << status << endl;
	mexErrMsgTxt("Dying...");	  

	return;
      }
      
      /* Test if tout was reached */
      CVodeGetCurrentStep(cvode_mem, &h);
      if ( (tret - tout)*h >= 0.0 ) {
	tret = tout;
	CVodeGetDky(cvode_mem, tout, 0, y);
	iret = TRUE;
      }      
   
      /* get sensitivity and compute expansion */

      CVodeGetSens(cvode_mem, tret, yS);
       
      /* Update fdata and resolve discontinuities */
      if (status == CV_ROOT_RETURN) { 
	
	CVodeGetRootInfo(cvode_mem, rootsfound);
	ig =0;
	
	for(i=0; i< data->dimg ; i++) { 
	  if (rootsfound[i]) {
	    ig = i;
	    break;
	  }
	}
	  
	UpdateFdata(tret,y,f_data,ig,yS);	  
	ComputeSensiJump(ig, tret, y, yS, f_data);      
	
	for (is=0;is < Ns; is++) {	  
	  
	  //	  cout << "xsJump[" << is << "]:" << endl;
	  //    N_VPrint_Serial(data->xsJump[is]);
	  
	  for(i=0; i< N; i++) 
	    NV_Ith_S(yS[is],i) += NV_Ith_S(data->xsJump[is],i);	
	}
	
	CVodeGetDky(cvode_mem, tret+h/10, 0, y);
	  
	switch (itol) {
	case CV_SS:
	  CVodeReInit(cvode_mem, f, tret,y, itol, reltol, &Sabstol);
	  CVodeSensReInit(cvode_mem,ism,yS);  
	  break;
	case CV_SV:
	  CVodeReInit(cvode_mem, f, tret,y, itol, reltol, NV_abstol);
	  CVodeSensReInit(cvode_mem,ism,yS);  
	  break;
	}
	CVodeSetInitStep(cvode_mem,h/2);
      }
      else {
	
	if (UpdateFdata(tret,y,f_data,0,NULL)) {
	  
	  CVodeGetDky(cvode_mem, tret, 0, y);
	  
	  switch (itol) {
	  case CV_SS:
	    CVodeReInit(cvode_mem, f, tret,y, itol, reltol, &Sabstol);
	    CVodeSensReInit(cvode_mem,ism,yS);  
	    break;
	  case CV_SV:
	    CVodeReInit(cvode_mem, f, tret,y, itol, reltol, NV_abstol);
	    CVodeSensReInit(cvode_mem,ism,yS);  
	    break;
	  }
	  CVodeSetInitStep(cvode_mem,h/2);
	}
      }
            
      for (is=0; is<Ns; is++)
	GetData(yS[is], &xSdata[is*N], N);
      
      for (i = 0; i< N; i++) {
	expa(i) = 0;
	for (is = 0; is <Ns; is++)
	  expa(i) += abs(xS(i,is))*epsi(is,j);
	ExpaMax(i,j) = max(expa(i), ExpaMax(i,j));
      }	  
      
      /* break if we need to */
      
      if(iret)  break;      
	  
    }

    /* last point */

    /* compute sensitivity */ 
    
    CVodeGetSens(cvode_mem, tret, yS);
    for (is=0; is<Ns; is++)
      GetData(yS[is], &xSdata[is*N], N);

    for (is = 0; is<Ns; is++) {
      for (i = 0; i< N; i++) 
	XSf(is*N+i,j) = xS(i,is);           
    }

    Xf(Range::all(),j) = x;
   
  }

  /* Free some memory  */ 

  free(rootsfound);

#if _DEBUG >= 1
  cout << "Leaving ComputeExpansion ..." << endl;  
#endif   
  
}

void ComputeExpTraj(Array2D pts, Array2D XS0, Array2D epsi, Array1D tspan, Array<trajectory*,1> &trajArray, Array2D &Xf, Array2D &XSf, Array2D &ExpaMax) {

#if _DEBUG >= 1
  cout << "Entering ComputeExpTraj ..." <<endl;
#endif

  int nb_traj = pts.extent(1);
  Xf.resize(N,nb_traj);
  Xf = 0;

  XSf.resize(N*Ns,nb_traj);
  XSf = 0;
  
  trajArray.resize(nb_traj);
  
  /* Sensitivity Reinitialisation */
  
  Array1D expa(N);
  Array2D xS(N,Ns,ColumnMajorArray<2>());
  xS = 0;
  double *xSdata = xS.data();
  ExpaMax.resize(N,nb_traj);
  ExpaMax = 0;

  /* CVodes Reinitialization */

  InitFdata(f_data, cvm_Mdata->mx_data);
  int status, statusFSA;
  int itask = CV_ONE_STEP_TSTOP;
  int dimu;
  double tret,h;
  booleantype iret = FALSE;

  Fdata* data = (Fdata*) f_data;
  data->ns = Ns;
  realtype *xdata = N_VGetArrayPointer(y);
  Array1D x(xdata,shape(N),neverDeleteData);
  Array1D p(data->p,shape(data->dimp),neverDeleteData);

  double t0 = tspan(0);
  double tout = tspan(1);

  /* declarations for root (guard) functions  */

  data->ns = Ns;
  int * rootsfound = (int*) malloc((data->dimg)*sizeof(int));
  int ig;

  /* control */

  void* u_data;
  u_data = (Array1D*) new Array1D(1);  
  GetU(f_data, u_data);
  Array1D * u = (Array1D*) u_data; 
  dimu = (*u).extent(0);

  /* working variables */

  Range Rx(0,N-1);
  Range All = Range::all();   


  int kmax = 5;
  int compteur = 0;
  int i,is,j;
  double tlast(t0);
  
  Array2D *nX,X;
  Array2D *nU,U;
  Array2D *nExpa,Expa;
  
  Array1D *ntime,time;

  for(j=0;j<nb_traj;j++) {

#if _DEBUG>=2
    cout << "----------------------------------------" <<endl;
    cout << " trajectory " << j << endl;
#endif

    x = pts(Rx,j); // new x0
    p = pts(All,j);

#ifdef _TD
	x(N)=0.;
#endif

    UpdateFdata(t0,y,f_data,0,NULL);

    tret = t0;
    compteur = 0; 
    iret = FALSE;

    /* Init output arrays  */
          
    time.resize(kmax);
    time(0) = t0;
    X.resize(N,kmax);
    X(All,0) = x;
    U.resize(dimu,kmax);
    U(All,0)=*u;
    Expa.resize(N,kmax);
    
    for (is=0; is<Ns; is++)
      for (i = 0; i<N; i++) 
	NV_Ith_S(yS0[is],i) = XS0(is*N+i,j);

    for (is=0; is<Ns; is++)
      GetData(yS0[is], &xSdata[is*N], N);
    
    for (i = 0; i< N; i++) {
      expa(i) = 0;
      for (is = 0; is <Ns; is++) {
	expa(i) += abs(xS(i,is))*epsi(is,j);
      }
    }	  

    Expa(All,0) = expa;
    ExpaMax(All,j) = expa;

    /* Reinit solver */

    switch (itol) {
    case CV_SS:
      status = CVodeReInit(cvode_mem, f, t0, y, itol, reltol, &Sabstol);
      statusFSA= CVodeSensReInit(cvode_mem,ism,yS0);
      break;
    case CV_SV:
      status = CVodeReInit(cvode_mem, f, t0, y, itol, reltol, NV_abstol);
      statusFSA = CVodeSensReInit(cvode_mem,ism,yS0);
      break;
    }

    CVodeSetStopTime(cvode_mem,tout);
  
    /* Integrate system until tout */
    
    while (1) {
      
      tlast = tret;

#if _DEBUG >=2
      cout << "Calling CVode .."<< " tout: "<< tout << endl;
      N_VPrint_Serial(y);
#endif
      status = CVode(cvode_mem, tout, y, &tret, itask);

      /* break and diagnose on CVode error */
      
      if (status < 0) {

	cout << "aie, problem." << endl;
	cout << "status (see cvodes guide):" << status << endl;
	cout << "tout:" << tout << endl;
	cout << "x:" << x << endl;

#if _DEBUG>=3
	cout << "time:" << time << endl;
	cout << "X:" << X << endl;
	cout << "U:" << U << endl;
#endif
	CVodeGetDky(cvode_mem, tout, 1, y);
	cout << "dx:" << x << endl;	

	cout << "CVODES complained for some reason. Status= " << status << endl;
	mexErrMsgTxt("Dying...");	      
	return;
      }

      /* Test if tout was reached */
      
      CVodeGetCurrentStep(cvode_mem, &h);
      if ( (tret - tout)*h >= 0.0 ) {
	tret = tout;
	CVodeGetDky(cvode_mem, tout, 0, y);
	iret = TRUE;
      }      

      /* Get sensitivities */

      CVodeGetSens(cvode_mem, tret, yS);
      
      /* Update fdata and resolve discontinuities */
      if (status == CV_ROOT_RETURN) { 
	
	CVodeGetRootInfo(cvode_mem, rootsfound);
	ig =0;
	
	for(i=0; i< data->dimg ; i++) { 
	  if (rootsfound[i]) {
	    ig = i;
	    break;
	  }
	}
	  
	UpdateFdata(tret,y,f_data,ig,yS);	  
	ComputeSensiJump(ig, tret, y, yS, f_data);      
	
	for (is=0;is < Ns; is++) {	  	 	  
	  for(i=0; i< N; i++) 
	    NV_Ith_S(yS[is],i) += NV_Ith_S(data->xsJump[is],i);	
	}
	
	CVodeGetDky(cvode_mem, tret+h/10, 0, y);
	  
	switch (itol) {
	case CV_SS:
	  CVodeReInit(cvode_mem, f, tret,y, itol, reltol, &Sabstol);
	  CVodeSensReInit(cvode_mem,ism,yS);  
	  break;
	case CV_SV:
	  CVodeReInit(cvode_mem, f, tret,y, itol, reltol, NV_abstol);
	  CVodeSensReInit(cvode_mem,ism,yS);  
	  break;
	}
	CVodeSetInitStep(cvode_mem,h/2);
      }
      else {
	
	if (UpdateFdata(tret,y,f_data,0,NULL)) {
	  
	  CVodeGetDky(cvode_mem, tret, 0, y);
	  
	  switch (itol) {
	  case CV_SS:
	    CVodeReInit(cvode_mem, f, tret,y, itol, reltol, &Sabstol);
	    CVodeSensReInit(cvode_mem,ism,yS);  
	    break;
	  case CV_SV:
	    CVodeReInit(cvode_mem, f, tret,y, itol, reltol, NV_abstol);
	    CVodeSensReInit(cvode_mem,ism,yS);  
	    break;
	  }
	  CVodeSetInitStep(cvode_mem,h/2);
	}
      }

      for (is=0; is<Ns; is++)
	GetData(yS[is], &xSdata[is*N], N);
      
      for (i = 0; i< N; i++) {
	expa(i) = 0;
	for (is = 0; is <Ns; is++)
	  expa(i) += abs(xS(i,is))*epsi(is,j);
	ExpaMax(i,j) = max(expa(i), ExpaMax(i,j));
      }	            


                
      /* get input value */
      
      GetU(f_data, u_data);  
      
      compteur++;
      if (compteur < kmax) {

	time(compteur) = tret;
	U(All,compteur)= *u;
	X(All,compteur)= x;
	Expa(All,compteur)= expa; 
	  
      }
      else  {// reached max number of point, must resize arrays. Try to guess how many points left.

	  kmax += max(1,min((int) ceil((tout-tret)/(tret-tlast)),kmax));

#if _DEBUG>=1
	  cout << "tout: "<< tout << " tret: "<< tret << " tlast: "<< tlast << endl;
	  cout << "kmax:" << kmax << endl;
#endif
	//	kmax *= (int) ceil((tout-t0)/(tret-t0))+1;
	
	X.resizeAndPreserve(N,kmax);
	U.resizeAndPreserve(dimu,kmax);
	Expa.resizeAndPreserve(N,kmax);
	time.resizeAndPreserve(kmax);
	  
	time(compteur) = tret;
	U(All,compteur)= *u;
	X(All,compteur)= x;     
	Expa(All,compteur)= expa; 
	
      }
            
      /* break if we need to */
      
      if(iret) { 
     
#if _DEBUG>=2 
	  cout << " End of trajectory." << endl;
#endif 
      
      break;      
      }
    }

    X.resizeAndPreserve(N,compteur+1);
    U.resizeAndPreserve(dimu,compteur+1);
    Expa.resizeAndPreserve(N,compteur+1);
    time.resizeAndPreserve(compteur+1);
        
    /* Mark new explored pts and only keep those in the trajectory */
 
    Xf(All, j) = X(All,compteur);
    for (is = 0; is<Ns; is++) {
      for (i = 0; i< N; i++) 
	XSf(is*N+i,j) = xS(i,is);
    }  
      
    trajArray(j) = new trajectory();
    nX = (trajArray(j)->X);
    nU = (trajArray(j)->U);
    nExpa = (trajArray(j)->Expa);
    ntime = (trajArray(j)->time);
    
    (*nX).resize(N,compteur+1);
    (*nU).resize(dimu,compteur+1);
    (*nExpa).resize(N,compteur+1);
    (*ntime).resize(compteur+1);
    
    (*nX) = X;
    (*nU) = U;
    (*nExpa) = Expa;
    (*ntime) = time;
  
  }

  free(rootsfound);

#if _DEBUG >= 1
  cout << "Leaving ComputeExpansion ..." << endl;  
#endif  

}
