# Supplementary material for: STL-based Analysis of TRAIL-induced Apoptosis Challenges the Notion of Type I/Type II Cell Line Classification
Source: PLoS Comput Biol. 2013 May 9;9(5):e1003056. doi: 10.1371/journal.pcbi.1003056 (PMC3649977; doi:10.1371/journal.pcbi.1003056)
Supplement: Program S1 — Computation of STL diagrams using Breach [33] . The archive contains the freely-distributed Matlab tool Breach, an implementation of EARM1.4 in Breach, initial conditions for each of 12 cell lines used in this article, and example scripts illustrating how to generate STL phase diagrams. (ZIP) [file pcbi.1003056.s008.zip › breach/Core/src/traj.h]

#ifndef TRAJ_H
#define TRAJ_H

#include "dynamics.h"

/*
 * ---------------------------------------------------------------------------------
 * Redability replacements for cvodes global variables
 * ---------------------------------------------------------------------------------
 */

#define cvode_mem   (cvm_Cdata->cvode_mem)
#define bp_data     (cvm_Cdata->bp_data) 
#define y           (cvm_Cdata->y) 
#define yQ          (cvm_Cdata->yQ) 
#define yS          (cvm_Cdata->yS) 
#define N           (cvm_Cdata->N) 
#define Nq          (cvm_Cdata->Nq) 
#define Ng          (cvm_Cdata->Ng) 
#define Ns          (cvm_Cdata->Ns) 
#define Nd          (cvm_Cdata->Nd) 
#define Nc          (cvm_Cdata->Nc) 
#define ls          (cvm_Cdata->ls) 
#define pm          (cvm_Cdata->pm) 
#define ism         (cvm_Cdata->ism) 
#define cvadj_mem   (cvm_Cdata->cvadj_mem) 
#define interp      (cvm_Cdata->interp) 
#define yB          (cvm_Cdata->yB) 
#define yQB         (cvm_Cdata->yQB) 
#define NB          (cvm_Cdata->NB) 
#define NqB         (cvm_Cdata->NqB) 
#define lsB         (cvm_Cdata->lsB) 
#define pmB         (cvm_Cdata->pmB) 
#define errmsg      (cvm_Cdata->errmsg)
#define f_data      (cvm_Cdata->f_data)
#define uround      (cvm_Cdata->uround)

#define itol (cvm_Cdata->itol)
#define reltol (cvm_Cdata->reltol)
#define Sabstol (cvm_Cdata->Sabstol)
#define NV_abstol (cvm_Cdata->NV_abstol)
#define yS0  (cvm_Cdata->yS0) 

int CVM_ComputeExpansion(int nlhs, mxArray *plhs[], int nrhs, const mxArray *prhs[]);
int CVM_CmacComputeExpTraj(int nlhs, mxArray *plhs[], int nrhs, const mxArray *prhs[]);
int CVM_ComputeExpTraj(int nlhs, mxArray *plhs[], int nrhs, const mxArray *prhs[]);

int CVM_ComputeTrajSensi(int nlhs, mxArray *plhs[], int nrhs, const mxArray *prhs[]);
int CVM_ComputeTraj(int nlhs, mxArray *plhs[], int nrhs, const mxArray *prhs[]);

int CVM_GetF(int nlhs, mxArray *plhs[], int nrhs, const mxArray *prhs[]);
int CVM_GetJf(int nlhs, mxArray *plhs[], int nrhs, const mxArray *prhs[]);

void ComputeExpansion(Array2D pts, Array2D XS0, Array2D epsi, Array1D tspan, Array2D &Xf, Array2D &XSf, Array2D &ExpaMax);

void ComputeExpTraj(Array2D pts, Array2D XS0, Array2D epsi, Array1D tspan, Array<trajectory*,1> &trajArray, Array2D &Xf, Array2D &XSf, Array2D &ExpaMax);


#endif
