# Supplementary material for: STL-based Analysis of TRAIL-induced Apoptosis Challenges the Notion of Type I/Type II Cell Line Classification
Source: PLoS Comput Biol. 2013 May 9;9(5):e1003056. doi: 10.1371/journal.pcbi.1003056 (PMC3649977; doi:10.1371/journal.pcbi.1003056)
Supplement: Program S1 — Computation of STL diagrams using Breach [33] . The archive contains the freely-distributed Matlab tool Breach, an implementation of EARM1.4 in Breach, initial conditions for each of 12 cell lines used in this article, and example scripts illustrating how to generate STL phase diagrams. (ZIP) [file pcbi.1003056.s008.zip › breach/Core/sreach.m]

function [Sf ErrStat] = sreach(Sys,S0,tspan,options)
% SREACH Refine a parameter set to get a good estimate of reachset with a set of trajectories 
%  
%   [Pf Err] = sreach(Sys,P0,tspan,options)
%
%   Reachability routine using sensitivity.   
%    
%   Inputs: 
%
%    -  Sys      System  
%    -  P0       Initial parameter set  
%    -  tspan    Timespan
%  
%    - options    can contain the following fields:   
%
%       .tol      absolute tolerance vector (or scalar) for nonlin error
%       .delta     vector of dimension n, where n is the dimension of the
%                  system; The algorithm won't refine P0 into boxes of
%                  dimensions less than delta  
%       .NbIterErr maximum number of refinement iterations  
%  
%   Outputs:
%      
%    -  Pf       Sampling of the reachable set
%    -  Err      Error estimation history
%   

try
   S0= rmfield(S0, 'selected');
end
  dimx = Sys.DimX;
  
  if (nargin == 3)
    options = [];
  end
  
  if (isfield(options,'tol'))
    tol = options.tol;
    if (size(tol,1)==1)
      tol= tol';
    end
  else
    tol = .1;
  end
    
  if (isfield(options,'NbIterErr'))
    NbIterError = options.NbIterErr;
  else
    NbIterError = 5;
  end  
      
  if (isscalar(tol))
    tol = repmat(tol,dimx,1);
  end  

  if isfield(options,'delta')
    if ~isempty(options.delta)
      delta = options.delta;
    else
      min_epsi = min(S0.epsi);
      [ m ind ]=  min(min_epsi);
      delta = S0.epsi(:,ind)/2^NbIterError;
    end
    
  else
    min_epsi = min(S0.epsi);
    [ m ind ]=  min(min_epsi);
    delta = S0.epsi(:,ind)/2^NbIterError;
  end
  
  
  if (size(delta,1) ==1)
    delta = delta';
  end
  
  % Refine sampling until sensitivity provides a good approximation of the
  % reachable set
  
  nbiter = 0;
  global nbtraj_computed;
  nbtraj_computed = 0;
  SToCheck = ComputeTrajSensi(Sys,S0, tspan);
  nbtraj_computed = nbtraj_computed+numel(SToCheck.traj);
  Sf = SCreateNull(S0);
  Sf = rmfield(Sf,'traj');
  Snotr = Sf;
  ErrStat = []; 
  
  while (numel(SToCheck.traj))
    
    Dp = repmat(delta,[1 size(SToCheck.epsi,2)]);
    kn = find(sum(SToCheck.epsi>Dp,1));
    nkn = find(prod(1*(SToCheck.epsi<=Dp),1));
    
    Snotrn = Sselect(SToCheck,nkn);    
    SToCheck = Sselect(SToCheck,kn);
    
    if (isfield(Snotrn,'ToCheck'))
      Snotrn = rmfield(Snotrn,'ToCheck');
      if (size(Snotrn.pts,2))
        Snotr= SConcat(Snotr,Snotrn);
      end
    end
    if (numel(kn)==0)
      break;
    end
   
    [Sfn SToCheck Err] = SCheckSensiEstim(Sys,SToCheck,tspan, tol);

    ErrStat = [ErrStat; Err];
    Affiche(Err);
    if (size(Sfn.pts,2))
      Sf = SConcat(Sf,Sfn);
    end
    nbiter = nbiter+1;
    if nbiter>=NbIterError
      break
    end
  end
  
  Sf= SConcat(Sf,Snotr);
  Sf.selected = zeros(1,size(Sf.pts,2));
  
  if (size(SToCheck.pts,2))
    if (isfield(SToCheck,'ToCheck'))
        SToCheck.selected = SToCheck.ToCheck;
        SToCheck = rmfield(SToCheck,'ToCheck');
    else
        SToCheck.selected = zeros(1,size(SToCheck.pts,2));
    end
    Sf = SConcat(Sf,SToCheck);
  end
 
function Affiche(Err)
  
  fprintf('Error:');
  for i = 1:numel(Err)
    fprintf(' %g', Err(i));
  end
  fprintf('  ');
