# Supplementary material for: STL-based Analysis of TRAIL-induced Apoptosis Challenges the Notion of Type I/Type II Cell Line Classification
Source: PLoS Comput Biol. 2013 May 9;9(5):e1003056. doi: 10.1371/journal.pcbi.1003056 (PMC3649977; doi:10.1371/journal.pcbi.1003056)
Supplement: Program S1 — Computation of STL diagrams using Breach [33] . The archive contains the freely-distributed Matlab tool Breach, an implementation of EARM1.4 in Breach, initial conditions for each of 12 cell lines used in this article, and example scripts illustrating how to generate STL phase diagrams. (ZIP) [file pcbi.1003056.s008.zip › breach/Examples/Angiogenesis/dynamics.cpp]

#include "dynamics.h"

int f(realtype t, N_Vector x, N_Vector xdot, void *f_data) {

  Fdata* data = (Fdata*) f_data;

  double c1 = Ith(x,0);
  double c1dm2 = Ith(x,1);
  double c1dmt1 = Ith(x,2);
  double m2 = Ith(x,3);
  double m2_c1 = Ith(x,4);
  double m2_t2 = Ith(x,5);
  double m2_t2_star = Ith(x,6);
  double m2p = Ith(x,7);
  double mt1 = Ith(x,8);
  double mt1_t2 = Ith(x,9);
  double mt1_t2_m2p = Ith(x,10);
  double t2 = Ith(x,11);

  double d_m2 = data->p[12];
  double d_m2t2star = data->p[13];
  double d_t2 = data->p[14];
  double k_iso_m2t2 = data->p[15];
  double kact_eff_m2 = data->p[16];
  double kcat_m2c1 = data->p[17];
  double kcat_mt1c1 = data->p[18];
  double ki_mt1t2 = data->p[19];
  double kiso_m2t2 = data->p[20];
  double km_mt1c1 = data->p[21];
  double koff_m2c1 = data->p[22];
  double koff_m2t2 = data->p[23];
  double koff_mt1t2m2p = data->p[24];
  double kon_m2c1 = data->p[25];
  double kon_m2t2 = data->p[26];
  double kon_mt1t2 = data->p[27];
  double kon_mt1t2m2p = data->p[28];
  double kshed_eff = data->p[29];
  double p_c1 = data->p[30];
  double p_m2p = data->p[31];
  double p_mt1 = data->p[32];
  double p_t2 = data->p[33];

  Ith(xdot,0) = p_c1-kon_m2c1*m2*c1+koff_m2c1*m2_c1-kcat_mt1c1/km_mt1c1*mt1*c1;
  Ith(xdot,1) = kcat_m2c1*m2_c1;
  Ith(xdot,2) = kcat_mt1c1/km_mt1c1*mt1*c1;
  Ith(xdot,3) = kact_eff_m2*mt1*mt1_t2_m2p-kon_m2t2*m2*t2+koff_m2t2*m2_t2-kon_m2c1*m2*c1+koff_m2c1*m2_c1+kcat_m2c1*m2_c1-d_m2*m2;
  Ith(xdot,4) = kon_m2c1*m2*c1-koff_m2c1*m2_c1-kcat_m2c1*m2_c1;
  Ith(xdot,5) = kon_m2t2*m2*t2-koff_m2t2*m2_t2-kiso_m2t2*m2_t2+k_iso_m2t2*m2_t2_star;
  Ith(xdot,6) = kiso_m2t2*m2_t2-k_iso_m2t2*m2_t2_star-d_m2t2star*m2_t2_star;
  Ith(xdot,7) = p_m2p-kon_mt1t2m2p*mt1_t2*m2p+koff_mt1t2m2p*mt1_t2_m2p;
  Ith(xdot,8) = p_mt1-kshed_eff*mt1*mt1-kon_mt1t2*mt1*t2+kon_mt1t2*ki_mt1t2*mt1_t2;
  Ith(xdot,9) = kon_mt1t2*mt1*t2-kon_mt1t2*ki_mt1t2*mt1_t2-kon_mt1t2m2p*mt1_t2*m2p+koff_mt1t2m2p*mt1_t2_m2p;
  Ith(xdot,10) = kon_mt1t2m2p*mt1_t2*m2p-koff_mt1t2m2p*mt1_t2_m2p-kact_eff_m2*mt1*mt1_t2_m2p;
  Ith(xdot,11) = p_t2-kon_m2t2*m2*t2+koff_m2t2*m2_t2-kon_mt1t2*mt1*t2+kon_mt1t2*ki_mt1t2*mt1_t2-d_t2*t2;

 return(0);

 }


void InitFdata(void * &f_data, const mxArray * mxData){

  Fdata* data = (Fdata*) f_data;

  data->dimx = DIMX;
  data->dimu = 0;
  data->dimp = 34;
  data->p = mxGetPr(mxGetField(mxData,0,"p"));

}

int UpdateFdata(realtype t, N_Vector x, void * &f_data, int Ns, N_Vector* xS)
{ return 0;}

int g(realtype t, N_Vector x, realtype *gout, void *f_data){ 
  return 0;}

int Jac(long int N, DenseMat J, realtype t,
              N_Vector x, N_Vector fx, void *jac_data,
       N_Vector tmp1, N_Vector tmp2, N_Vector tmp3)
{

  Fdata* data = (Fdata*) jac_data;
  
  double c1 = Ith(x,0);
  double c1dm2 = Ith(x,1);
  double c1dmt1 = Ith(x,2);
  double m2 = Ith(x,3);
  double m2_c1 = Ith(x,4);
  double m2_t2 = Ith(x,5);
  double m2_t2_star = Ith(x,6);
  double m2p = Ith(x,7);
  double mt1 = Ith(x,8);
  double mt1_t2 = Ith(x,9);
  double mt1_t2_m2p = Ith(x,10);
  double t2 = Ith(x,11);

  double d_m2 = data->p[12];
  double d_m2t2star = data->p[13];
  double d_t2 = data->p[14];
  double k_iso_m2t2 = data->p[15];
  double kact_eff_m2 = data->p[16];
  double kcat_m2c1 = data->p[17];
  double kcat_mt1c1 = data->p[18];
  double ki_mt1t2 = data->p[19];
  double kiso_m2t2 = data->p[20];
  double km_mt1c1 = data->p[21];
  double koff_m2c1 = data->p[22];
  double koff_m2t2 = data->p[23];
  double koff_mt1t2m2p = data->p[24];
  double kon_m2c1 = data->p[25];
  double kon_m2t2 = data->p[26];
  double kon_mt1t2 = data->p[27];
  double kon_mt1t2m2p = data->p[28];
  double kshed_eff = data->p[29];
  
  DENSE_ELEM(J,0,0)= -kon_m2c1*m2 - kcat_mt1c1*mt1/km_mt1c1;
  DENSE_ELEM(J,0,2)=              kcat_mt1c1*mt1/km_mt1c1;
  DENSE_ELEM(J,0,3)=                          -kon_m2c1*m2;
  DENSE_ELEM(J,0,4)=                           kon_m2c1*m2;

  DENSE_ELEM(J,3,0)=               -c1*kon_m2c1;
  DENSE_ELEM(J,3,3)= -d_m2 -c1*kon_m2c1 - kon_m2t2*t2;
  DENSE_ELEM(J,3,4)=                c1*kon_m2c1;
  DENSE_ELEM(J,3,5)=                kon_m2t2*t2;

  DENSE_ELEM(J,4,0)=              koff_m2c1;
  DENSE_ELEM(J,4,1)=              kcat_m2c1;
  DENSE_ELEM(J,4,3)=  kcat_m2c1 + koff_m2c1;
  DENSE_ELEM(J,4,4)= -kcat_m2c1 - koff_m2c1;
  
  DENSE_ELEM(J,5,3)=              koff_m2t2;
  DENSE_ELEM(J,5,5)= -kiso_m2t2 - koff_m2t2;
  DENSE_ELEM(J,5,6)=              kiso_m2t2;
  DENSE_ELEM(J,5,11)=              koff_m2t2;
  
  DENSE_ELEM(J,6,5)=               k_iso_m2t2;
  DENSE_ELEM(J,6,6)= -d_m2t2star - k_iso_m2t2;

  DENSE_ELEM(J,7,7)= -kon_mt1t2m2p*mt1_t2;
  DENSE_ELEM(J,7,9)= -kon_mt1t2m2p*mt1_t2;
  DENSE_ELEM(J,7,10)=  kon_mt1t2m2p*mt1_t2;

  DENSE_ELEM(J,8,0)=         -c1*kcat_mt1c1/km_mt1c1;
  DENSE_ELEM(J,8,2)=          c1*kcat_mt1c1/km_mt1c1;
  DENSE_ELEM(J,8,3)=          kact_eff_m2*mt1_t2_m2p;
  DENSE_ELEM(J,8,8)= -kon_mt1t2*t2 - 2*kshed_eff*mt1;
  DENSE_ELEM(J,8,9)=                    kon_mt1t2*t2;
  DENSE_ELEM(J,8,10)=         -kact_eff_m2*mt1_t2_m2p;
  DENSE_ELEM(J,8,11)=                   -kon_mt1t2*t2;

  DENSE_ELEM(J,9,7)=                      -kon_mt1t2m2p*m2p;
  DENSE_ELEM(J,9,8)=                     ki_mt1t2*kon_mt1t2;
  DENSE_ELEM(J,9,9)= -ki_mt1t2*kon_mt1t2 - kon_mt1t2m2p*m2p;
  DENSE_ELEM(J,9,10)=                       kon_mt1t2m2p*m2p;
  DENSE_ELEM(J,9,11)=                     ki_mt1t2*kon_mt1t2;

  DENSE_ELEM(J,10,3)=                  kact_eff_m2*mt1;
  DENSE_ELEM(J,10,7)=                    koff_mt1t2m2p;
  DENSE_ELEM(J,10,9)=                    koff_mt1t2m2p;
  DENSE_ELEM(J,10,10)= -kact_eff_m2*mt1 - koff_mt1t2m2p;


  DENSE_ELEM(J,11,3)=                 -kon_m2t2*m2;
  DENSE_ELEM(J,11,5)=                  kon_m2t2*m2;
  DENSE_ELEM(J,11,8)=               -kon_mt1t2*mt1;
  DENSE_ELEM(J,11,9)=                kon_mt1t2*mt1;
  DENSE_ELEM(J,11,11)=  -d_t2-kon_m2t2*m2 - kon_mt1t2*mt1;

 return 0;
}
