# Supplementary material for: STL-based Analysis of TRAIL-induced Apoptosis Challenges the Notion of Type I/Type II Cell Line Classification
Source: PLoS Comput Biol. 2013 May 9;9(5):e1003056. doi: 10.1371/journal.pcbi.1003056 (PMC3649977; doi:10.1371/journal.pcbi.1003056)
Supplement: Program S1 — Computation of STL diagrams using Breach [33] . The archive contains the freely-distributed Matlab tool Breach, an implementation of EARM1.4 in Breach, initial conditions for each of 12 cell lines used in this article, and example scripts illustrating how to generate STL phase diagrams. (ZIP) [file pcbi.1003056.s008.zip › breach/Examples/Angiogenesis/plot_Fig2_simple_formula.m]

%
%  This script produces Figures 2 in 
%
%  "Robustness Analysis and Behavior Discrimination in Enzymatic Reaction Networks"
%  by Donzé, A., Fanchon, E., Gattepaille, L. M., Maler O., Tracqui, P.
%
function plot_Fig2

load paper_param_sets;
CreateSystem
% compute trajectories

Tf = 10; % final time in hours
Pf = ComputeTraj(Sys, Pdamp_oscil, [0:100:Tf*3600]);

% define formulas

mu = QMITL_Formula('mu', 't2[t] > 1e-7');
ev_mu = QMITL_Formula('ev_mu', 'ev (t2[t] > 1e-7)' ); 
figure;
plot_prop(Sys,Pf, 't2', {mu, ev_mu});
grid on;

function plot_prop(Sys, P, ix ,prop)

%
%  Plot robustness degree w.r.t. time for properties in prop.
% 

  % Constants
  
  rescale = 1e9;
  time_mult = 1/3600; 
 
  if (~isnumeric(ix))
      ix = FindParam(P,ix);
  end  
  
  traj = P.traj(1);  
  N = numel(prop);   
  phi_tspan = traj.time;
  
  subplot(N+1,1,1);
  plot(traj.time*time_mult, traj.X(ix,:)*rescale);
  grid on;
  
  for k = 2:N+1

    subplot(N+1,1,k);
    grid on;
    propi = prop{k-1};    
    
    if (ischar(propi))
      phi = QMITL_Formula('phi', propi);
    else
      phi = propi;
    end
    
    phi_val = QMITL_Eval(Sys,phi,P,traj,phi_tspan)*rescale;
    hold on;
    plot([phi_tspan(1) phi_tspan(end)]*time_mult, [0 0],'-k');
    plot(phi_tspan*time_mult, sign(phi_val)*max(abs(phi_val))/2,'-r');
    plot(phi_tspan*time_mult, phi_val);
    
  end
