# Supplementary material for: STL-based Analysis of TRAIL-induced Apoptosis Challenges the Notion of Type I/Type II Cell Line Classification
Source: PLoS Comput Biol. 2013 May 9;9(5):e1003056. doi: 10.1371/journal.pcbi.1003056 (PMC3649977; doi:10.1371/journal.pcbi.1003056)
Supplement: Program S1 — Computation of STL diagrams using Breach [33] . The archive contains the freely-distributed Matlab tool Breach, an implementation of EARM1.4 in Breach, initial conditions for each of 12 cell lines used in this article, and example scripts illustrating how to generate STL phase diagrams. (ZIP) [file pcbi.1003056.s008.zip › breach/Examples/Angiogenesis/plot_Fig3_switch2d.m]

%
%  This script produces Figures 3 A-C in 
%
%  "Robustness Analysis and Behavior Discrimination in Enzymatic Reaction Networks"
%  by Donzé, A., Fanchon, E., Gattepaille, L. M., Maler O., Tracqui, P.
%

function plot_Fig2
  
cpte_fixed_time=1;
cpte_time = 1;
cpte_steady = 1;

% Initialize, sets and trajectories and properties  

% Compute trajectories from the set of parameters Pfig2Dr on a sufficiently
% long time interval (1000 hours) with time steps of 20 minutes
   
load paper_param_sets;
CreateSystem;
dt = 20*60;
T  = 1000*3600;
Pf = ComputeTraj(Sys, Pfig2Dr, 0:dt:T);
  
ind_t2 = FindParam(Sys,'t2');
t2 = Pf.pts(ind_t2,:); % array containing the values of t2 initial
                         % concentrations   
% 
% Compute the ratio of activated m2 for fixed time 
%
 
if (cpte_fixed_time)

  % at time t = 12 hours (original plot of Popel and Kariaganis)

  tf = 12*3600;
  Pf = SEvalProp(Sys,Pf,phi_rm2,tf);
  val12 = SplotProp(Pf, phi_rm2);
  
  % at time t = 36 hours

  tf = 36*3600;
  Pf = SEvalProp(Sys,Pf,phi_rm2,tf);
  val36 = SplotProp(Pf, phi_rm2);
  
  % at time t = 100 hours

  tf = 100*3600;
  Pf = SEvalProp(Sys,Pf,phi_rm2,tf);
  val100 = SplotProp(Pf, phi_rm2);

  % at time t = 1000 hours
  
  hold on
  tf = 1000*3600;
  Pf = SEvalProp(Sys,Pf,phi_rm2,tf);
  val1000 = SplotProp(Pf, phi_rm2);
  
end % fixed time

% Compute the time when the variation of the activated m2 passes under a
% given threshold. This variation is estimated as the quantity of activated
% m2 in one hour, as a proportion of (i.e., divided by) the initial quantity
% of m2p.
  
if (cpte_time)
  
  phi2dtime = set_params(phi2dtime,'T', 1000);
  phi2dtime = set_params(phi2dtime,'max_true_value', 2000);
  
  %  one percent of m2p per hour
  phi2dtime = set_params(phi2dtime,'threshold', 0.01); 
  Pf = SEvalProp(Sys,Pf,phi2dtime,0);
  val = SplotProp(Pf, phi2dtime);
  valT01 = 1000-val;

  % 0.1 percent of m2p per hour
  
  phi2dtime = set_params(phi2dtime,'threshold', 0.001);
  Pf = SEvalProp(Sys,Pf,phi2dtime,0);
  val = SplotProp(Pf, phi2dtime);
  valT001 = 1000-val;
  
  % 0.01 percent of m2p per hour
  phi2dtime = set_params(phi2dtime,'threshold', 0.0001);
  [Pf val]= SEvalProp(Sys,Pf,phi2dtime,0);
  val = SplotProp(Pf, phi2dtime);
  valT0001 = 1000-val;
      
end

%
% Compute ratio of activated m2 after its variation passed under a given threshold 
%

if (cpte_steady)
  % one percent of m2p per hour
  phi2d_ = set_params(phi2d_,'threshold', 0.01);
  Pf = SEvalProp(Sys,Pf,phi2d_,0);
  val = SplotProp(Pf, phi2d_);
  val_steady01 = 100-val;
  
  % 0.1 percent of m2p per hour
  phi2d_ = set_params(phi2d_,'threshold', 0.001);
  Pf = SEvalProp(Sys,Pf,phi2d_,0);
  val = SplotProp(Pf, phi2d_);
  val_steady001 = 100-val;
  
   % 0.01 percent of m2p per hour
  phi2d_ = set_params(phi2d_,'threshold', 0.0001);
  Pf = SEvalProp(Sys,Pf,phi2d_,0);
  val = SplotProp(Pf, phi2d_);
  val_steady0001 = 100-val;

end

%
%  plot figures
%

close;
plot_figs = 1 ;

if (plot_figs)

  % TIMP2 concentrations expressed in nM

  T2 = t2*1e9;
  l = 1.5;

  % fixed times 
  
  figure;
  hold on;
  plot(T2, val12)
  plot(T2, val36,'-+')
  plot(T2, val100,'-*')
  plot(T2, val1000,'-s')
  legend('12 hours','36 hours','100 hours', '1000 hours');
  xlabel('Initial concentrations of TIMP2 (nM)', 'FontSize', 16);
  ylabel('% of activated MMP2', 'FontSize', 16);
  title('Activated MMP2 after a fixed time', 'FontSize', 16);
  set(gca,'FontWeight','normal', 'FontSize',16);
  set(gca,'Xtick',0:20:200)
  grid on;

  %print(gcf,'-depsc','figures/fig2D_fixed_times.eps');

  figure;
  hold on;

  plot(T2, val_steady01,'-+')
  plot(T2, val_steady001,'-*')
  plot(T2, val_steady0001,'-s')
  
  legend('1% per hour','0.1% per hour','0.01% per hour')
  
  xlabel('Initial concentrations of TIMP2', 'FontSize', 16);
  ylabel('% of activated MMP2', 'FontSize', 16);
  title('Activated MMP2 after the variation of MMP2 has become slow', 'FontSize', 16);
  set(gca, 'FontSize',16);
  set(gca,'Xtick',0:20:200);
  grid on;
%  print(gcf,'-depsc','figures/fig2D_steady.eps');

  figure;
  hold on;
  
  plot(T2, valT01,'-+')
  plot(T2, valT001,'-*')
  plot(T2, valT0001,'-s')
  
  legend('1% per hour','0.1% per hour','0.01% per hour')
  
  xlabel('Initial concentration of TIMP2 (nM)', 'FontSize', 16);
  ylabel('Time (hours)', 'FontSize', 16);
  title('Time after when the variation of MMP2 has become slow', 'FontSize', 16);
  set(gca, 'FontSize',16);
  set(gca,'Xtick',0:20:200);
  axis([0 200 0 500]);
  grid on;
 % print(gcf,'-depsc','figures/fig2D_steady_times.eps');
end
