# Supplementary material for: STL-based Analysis of TRAIL-induced Apoptosis Challenges the Notion of Type I/Type II Cell Line Classification
Source: PLoS Comput Biol. 2013 May 9;9(5):e1003056. doi: 10.1371/journal.pcbi.1003056 (PMC3649977; doi:10.1371/journal.pcbi.1003056)
Supplement: Program S1 — Computation of STL diagrams using Breach [33] . The archive contains the freely-distributed Matlab tool Breach, an implementation of EARM1.4 in Breach, initial conditions for each of 12 cell lines used in this article, and example scripts illustrating how to generate STL phase diagrams. (ZIP) [file pcbi.1003056.s008.zip › breach/Examples/Angiogenesis/plot_Fig4_switch3d.m]

%
%  This script produces Figures 4 in 
%
%  "Robustness Analysis and Behavior Discrimination in Enzymatic Reaction Networks"
%  by Donzé, A., Fanchon, E., Gattepaille, L. M., Maler O., Tracqui, P.
%

function plot_Fig4_switch3d

load paper_param_sets;
CreateSystem;

h12 = figure;
opt.rescale = 1e9; % units in nano Mols


T12 = 12*3600; 
T100 = 100*3600; 
tspan = 0:3600:T100+1;

Pfig4 = ComputeTraj(Sys, Pfig4, tspan);

Pfig4A = SEvalProp(Sys, Pfig4, phi_rm2, T12);

% eval and plot the ratio for 12 hours 
SplotProp(Pfig4A, phi_rm2,opt);
view(30,52);

xlabel('Initial concentrations of TIMP2 (nM)', 'FontSize', 12);
ylabel('Initial concentrations of MT1-MMP (nM)', 'FontSize', 12);
title('% pro-MMP2 activation after 12 hours', 'FontSize', 12);
set(gca,'FontWeight','normal', 'FontSize',16);

%% Exporting figure
%print(gcf,'-depsc','figures/Fig6new12.eps');

% eval and plot the ratio for 100 hours 

Pfig4B = SEvalProp(Sys, Pfig4, phi_rm2, T100);
hstd = figure;
SplotProp(Pfig4B, phi_rm2,opt);
view(30,52);

xlabel('Initial concentrations of TIMP2 (nM)', 'FontSize', 12);
ylabel('Initial concentrations of MT1-MMP (nM)', 'FontSize', 12);
title('% pro-MMP2 activation at quasi-steady state', 'FontSize', 12);
set(gca,'FontWeight','normal', 'FontSize',16);

%% Exporting figure

%print(gcf,'-depsc','figures/Fig6newstd.eps');
