# Supplementary material for: STL-based Analysis of TRAIL-induced Apoptosis Challenges the Notion of Type I/Type II Cell Line Classification
Source: PLoS Comput Biol. 2013 May 9;9(5):e1003056. doi: 10.1371/journal.pcbi.1003056 (PMC3649977; doi:10.1371/journal.pcbi.1003056)
Supplement: Program S1 — Computation of STL diagrams using Breach [33] . The archive contains the freely-distributed Matlab tool Breach, an implementation of EARM1.4 in Breach, initial conditions for each of 12 cell lines used in this article, and example scripts illustrating how to generate STL phase diagrams. (ZIP) [file pcbi.1003056.s008.zip › breach/Examples/Angiogenesis/plot_Fig5_kinoshita.m]

%
% Script reproducing the plot of Kinoshita et al 1998, Figure 5 of 
%
%  "Robustness Analysis and Behavior Discrimination in Enzymatic Reaction Networks"
%  by Donzé, A., Fanchon, E., Gattepaille, L. M., Maler O., Tracqui, P.

function plot_Fig5_kinoshita

% load parameter and properties sets and the model

load paper_param_sets;
CreateSystem;

plot_kino(Sys,Pfig2D0,phi_rm2,.7e-8, -14, -5, 1)

xlabel('Initial concentrations of TIMP2 (M)', 'FontSize', 12,'FontWeight','Bold' );
ylabel('Ratio of activated MMP2', 'FontSize', 12,'FontWeight','Bold' );
set(gca,'LineWidth', 1, 'FontSize',12, 'FontWeight','Bold','Xtick',[1e-13 1e-12 1e-11 1e-10 1e-9 1e-8 1e-7 1e-6 1e-5]);

%axis tight;
axis([1e-13 1e-5 0 2]);
grid on;

% Export figure
%set(gcf,'PaperPosition',2*[0 0 3.5 2 ]);
%print(gcf,'-depsc2','kara_kinoshita.eps');
%system('epstopdf kara_kinoshita.eps');
%system('cp kara_kinoshita.pdf /home/donze/LATEX/AngioPaper/figures');


function plot_kino(Sys,P, phi, mt1t20, log1, log2, tf)
   
% Define log values and compute traces
  
  logt2 = logspace(log1,log2,100);
  indt2= 12;
  indmt1t2 = 10; 

  indmt1 = FindParam(Sys, 'mt1');
  indm2p = FindParam(Sys, 'm2p');    
  
  % set values 
  m2p = 1.39e-9;
  mt1 = 41.7e-9;
   
  P.pts(indmt1t2, 1)= mt1t20;
  P.pts(indm2p, 1)= m2p;
  P.pts(indmt1, 1)= mt1;
     
  % reference    
  t20 = 0;
  P0 = P;
  P0.pts(indt2, 1)= t20;
  
  Pf0 = ComputeTraj(Sys, P0, 0:3600:(tf+1)*3600);
  
  Pf0 = SEvalProp(Sys, Pf0, phi, tf*3600); 
  val0 = Pf0.props_values.val;
  
  P = Refine(P,101);
  
  % rest
  
  logt2 = [0 logt2];
  P.pts(indt2, :) = logt2;
    
  Pf  = ComputeTraj(Sys, P, 0:3600:(tf+1)*3600);
  [Pf val]  = SEvalProp(Sys, Pf, phi, tf*3600); 
%  val = SplotProp(Pf, phi); 
%  close;
  figure;  
  semilogx(logt2,val/val0);
