# Supplementary material for: STL-based Analysis of TRAIL-induced Apoptosis Challenges the Notion of Type I/Type II Cell Line Classification
Source: PLoS Comput Biol. 2013 May 9;9(5):e1003056. doi: 10.1371/journal.pcbi.1003056 (PMC3649977; doi:10.1371/journal.pcbi.1003056)
Supplement: Program S1 — Computation of STL diagrams using Breach [33] . The archive contains the freely-distributed Matlab tool Breach, an implementation of EARM1.4 in Breach, initial conditions for each of 12 cell lines used in this article, and example scripts illustrating how to generate STL phase diagrams. (ZIP) [file pcbi.1003056.s008.zip › breach/Examples/Angiogenesis/plot_Fig6_synergism.m]

%
%  This script produces the figures illustrating synergism between m2 and
%  mt1 degradation, Figure 6 in
%
%  "Robustness Analysis and Behavior Discrimination in Enzymatic Reaction Networks"
%   by Donzé, A., Fanchon, E., Gattepaille, L. M., Maler O., Tracqui, P.
%

function P= plot_Fig6_synergism

% load parameter sets and the model
load paper_param_sets;
CreateSystem
QMITL_ReadFile('angio_properties.stl');
global phic phicmp;

T = 12*3600;
tspan = 0:1000:T+1000;
P = ComputeTraj(Sys, Psyn,tspan);
P = SEvalProp(Sys, P, phic, T );
P = SEvalProp(Sys, P, phicmp, T );

S = DiscrimPropValues(P);

opt.rescale= 1e9
figure;
SplotPts(S, [], [] , opt);

dx = 10;
dy = 10;

h1 = text(6*dx , dy, 'A');
h2 = text(6*dx , 13*dy, 'B');
h3 = text(16*dx, 13*dy, 'C');
h4 = text(16*dx, 3*dy, 'D');

set(h1, 'FontSize',20)
set(h2, 'FontSize',20)
set(h3, 'FontSize',20)
set(h4, 'FontSize',20)

ylabel('Initial concentrations of TIMP2 (nM)', 'FontSize', 16);
xlabel('Initial concentrations of MT1-MMP (nM)', 'FontSize', 16);

%set(gca,'FontWeight','normal', 'FontSize',16);
%print(gcf,'-depsc','figures/synergism.eps');
