# Supplementary material for: STL-based Analysis of TRAIL-induced Apoptosis Challenges the Notion of Type I/Type II Cell Line Classification
Source: PLoS Comput Biol. 2013 May 9;9(5):e1003056. doi: 10.1371/journal.pcbi.1003056 (PMC3649977; doi:10.1371/journal.pcbi.1003056)
Supplement: Program S1 — Computation of STL diagrams using Breach [33] . The archive contains the freely-distributed Matlab tool Breach, an implementation of EARM1.4 in Breach, initial conditions for each of 12 cell lines used in this article, and example scripts illustrating how to generate STL phase diagrams. (ZIP) [file pcbi.1003056.s008.zip › breach/Examples/Angiogenesis/plot_Fig7_glob_syn.m]

%
%  This script produces Figure 7 in
%
%  "Robustness Analysis and Behavior Discrimination in Enzymatic Reaction Networks"
%   by Donzé, A., Fanchon, E., Gattepaille, L. M., Maler O., Tracqui, P.
%

function plot_Fig7_global_syn
  
load paper_param_sets;
CreateSystem

Nbtraj = 1000;
Tmax = 12 ;
dt = 3600; 
P0 = P0_wo_m2t2;

Pr = HaltonRefine(P0,  Nbtraj );
Pr = ComputeTraj(Sys, Pr, [0 1:dt:(Tmax+1)*3600]);
  
%[P valcmp] = SEvalProp(Sys,Pr,  phicd,  1000*3600);
%% Competition between M2 and Mt1 without M2T2

phi1 = QMITL_Formula( 'phi1' , ' ev ((c1dm2[t] > c1dmt1[t]) and (c1[t]/c1 < .1  ))' );
P1 = SEvalProp(Sys, Pr, phi1, dt);  
%Ps1 = DiscrimPropValues(P1);
plot_qmc_sets(P1);
