# Supplementary material for: STL-based Analysis of TRAIL-induced Apoptosis Challenges the Notion of Type I/Type II Cell Line Classification
Source: PLoS Comput Biol. 2013 May 9;9(5):e1003056. doi: 10.1371/journal.pcbi.1003056 (PMC3649977; doi:10.1371/journal.pcbi.1003056)
Supplement: Program S1 — Computation of STL diagrams using Breach [33] . The archive contains the freely-distributed Matlab tool Breach, an implementation of EARM1.4 in Breach, initial conditions for each of 12 cell lines used in this article, and example scripts illustrating how to generate STL phase diagrams. (ZIP) [file pcbi.1003056.s008.zip › breach/Examples/Angiogenesis/plot_Fig8_glob_sensi.m]

%
%  This script produces Figure 8 in
%
%  "Robustness Analysis and Behavior Discrimination in Enzymatic Reaction Networks"
%   by Donzé, A., Fanchon, E., Gattepaille, L. M., Maler O., Tracqui, P.
%

%function plot_Fig8
  
load paper_param_sets;
CreateSystem;

Nbtraj = 1000;
Tmax = 12 ;
dt = 3600; 
P0 = P0_wo_m2t2;

Pr = HaltonRefine(P0,  Nbtraj );
%Pr = ComputeTraj(Sys, Pr, [0 1:dt:(Tmax+1)*3600]);  

opts.open_dialog =0;
opts.stat_type = 'aver_end';
opts.cutoff=  0;  
  
%%% Classic sensitivity plots

iX_interesting = { 'c1', 'm2', 'mt1', 't2'};
iX0_interesting = { 'c1', 'm2p', 'mt1', 't2'};
   
% kinetic constants
iP_kin_all = { 'k_iso_m2t2'  'kact_eff_m2'    'kcat_m2c1' 'kcat_mt1c1' ...
               'ki_mt1t2'    'kiso_m2t2'      'km_mt1c1'  'koff_m2c1' ...
               'koff_m2t2'   'koff_mt1t2m2p'  'kon_m2c1'  'kon_m2t2'  ... 
               'kon_mt1t2'   'kon_mt1t2m2p'   'kshed_eff' };
  
iP_kin = { 'kact_eff_m2'    'kcat_m2c1' 'kcat_mt1c1' ...
           'ki_mt1t2'    'km_mt1c1'  'koff_m2c1' ...
           'koff_mt1t2m2p'  'kon_m2c1'  ... 
           'kon_mt1t2'   'kon_mt1t2m2p'    };
  
% interesting predicates 
%  phi_m2_act = QMITL_Formula('phi_m2_act', 'm2[t] >= 0');

phi_c1_deg  = QMITL_Formula('phi_c1_deg', 'c1[t]/c1 < .1'); 
phi_c1_rat  = QMITL_Formula('phi_c1_rat', 'c1dm2[t] > c1dmt1[t]'); 
    
Tmax = 12 % in hours

%  opts.args.iX = iX_interesting;

opts.args.iX = {}; 
opts.args.iP = [iX0_interesting];
opts.props = { phi_c1_deg, phi_c1_rat};   
opts.args.tspan = [ 0:1000:(Tmax)*3600 ];
opts.taus = opts.args.tspan(end);
  
%[optsk1_100 Mend_k1_100] = SplotSensiBar(Sys, Pr,[], opts);
%set(gca,'FontWeight','normal', 'FontSize',16);    
%view(-60,30)

%print(gcf,'-depsc', 'figures/histo_sensi_var.eps')
%savefig('figures/histo_sensi_var.fig')
  
opts.args.iP = [iP_kin];
opts.props = {phi_c1_deg, phi_c1_rat};   
opts.args.tspan = [ 0:1000:(Tmax)*3600 ];
opts.taus = opts.args.tspan(end);

%[optsk1 Mend_k1] = SplotSensiBar(Sys, Pr, 1, opts);

subplot(2,1,1)
bar(Mend_k1(2,:));
set(gca,'FontWeight','normal', 'FontSize',16);    
set(gca, 'XTickLabel',  xtick_labels );
title('Sensitivity of relative proteolysis by M2 wrt proteolysis by MT1')

grid on;
%set(gcf, 'PaperPosition', [0.25 2.5 8 10]);

subplot(2,1,2)
bar(Mend_k1(1,:));
set(gca,'FontWeight','normal', 'FontSize',16);    

xtick_labels= {'C1(0)', 'M2P(0)', 'MT1(0)', 'T2(0)'};
title('Sensitivity of total proteolysis by both M2 and MT1')
set(gca, 'XTickLabel',  xtick_labels );
grid on;

print(gcf,'-depsc2', 'histo_flat_glob.eps'   );


%set(gca,'FontWeight','normal', 'FontSize',16);    
%savefig('figures/histo_sensi_kin.fig');   
