# Supplementary material for: STL-based Analysis of TRAIL-induced Apoptosis Challenges the Notion of Type I/Type II Cell Line Classification
Source: PLoS Comput Biol. 2013 May 9;9(5):e1003056. doi: 10.1371/journal.pcbi.1003056 (PMC3649977; doi:10.1371/journal.pcbi.1003056)
Supplement: Program S1 — Computation of STL diagrams using Breach [33] . The archive contains the freely-distributed Matlab tool Breach, an implementation of EARM1.4 in Breach, initial conditions for each of 12 cell lines used in this article, and example scripts illustrating how to generate STL phase diagrams. (ZIP) [file pcbi.1003056.s008.zip › breach/Examples/Angiogenesis/README]

This folder contains the model studied in the paper "Robustness
Analysis and Behavior Discrimination in Enzymatic Reaction Networks"
by Donzé, A., Fanchon, E., Gattepaille, L. M., Maler O., Tracqui, P.

To reproduce the figures, make sure Breach is properly installed. Then,  run once:

>> run_me_first

to compile the system. Finally, run any of the plot_FigXX script to
reproduce figure XX.

Donzé A., Verimag, August 2011.
