# Supplementary material for: STL-based Analysis of TRAIL-induced Apoptosis Challenges the Notion of Type I/Type II Cell Line Classification
Source: PLoS Comput Biol. 2013 May 9;9(5):e1003056. doi: 10.1371/journal.pcbi.1003056 (PMC3649977; doi:10.1371/journal.pcbi.1003056)
Supplement: Program S1 — Computation of STL diagrams using Breach [33] . The archive contains the freely-distributed Matlab tool Breach, an implementation of EARM1.4 in Breach, initial conditions for each of 12 cell lines used in this article, and example scripts illustrating how to generate STL phase diagrams. (ZIP) [file pcbi.1003056.s008.zip › breach/Examples/ComplexAcute/dynamics.cpp]

#include "dynamics.h"

#define F(v,temp,va) (temp)*(v)/((v)+((temp)*(va)))
#define F2(v,temp,va) (temp)*(v)*(v)/((v)*(v)+((va)*(va)*(temp)))
#define Fs(v,temp,va)  ((temp)*(va))/((v)+((temp)*(va)))
#define Fca(v,temp,va) ((temp)*(va)*(va))/((v)*(v)+((temp)*(va)*(va)))
#define square(ti,tf,tau) (heav((t)/(tau)-(ti))-heav((t)/(tau)-(tf)))


int f(realtype t, N_Vector x, N_Vector xdot, void *f_data) {

  // cout << "Entering f..." << endl;

  Fdata* data = (Fdata*) f_data;

  double b = Ith(x,0);
  double cai = Ith(x,1);
  double car = Ith(x,2);
  double d = Ith(x,3);
  double il6 = Ith(x,4);
  double ma = Ith(x,5);
  double mr = Ith(x,6);
  double n = Ith(x,7);
  double no = Ith(x,8);
  double nod = Ith(x,9);
  double o2 = Ith(x,10);
  double p = Ith(x,11);
  double pc = Ith(x,12);
  double pe = Ith(x,13);
  double tf = Ith(x,14);
  double th = Ith(x,15);
  double tnf = Ith(x,16);

  double ba = data->p[17];
  double caa = data->p[18];
  double cara = data->p[19];
  double da = data->p[20];
  double dur = data->p[21];
  double il6a = data->p[22];
  double k026 = data->p[23];
  double k6 = data->p[24];
  double k6m = data->p[25];
  double k6th = data->p[26];
  double k6tnf = data->p[27];
  double kab = data->p[28];
  double kape = data->p[29];
  double katnf = data->p[30];
  double kb = data->p[31];
  double kbh = data->p[32];
  double kbno = data->p[33];
  double kbth = data->p[34];
  double kbtnf = data->p[35];
  double kca = data->p[36];
  double kca6 = data->p[37];
  double kcam = data->p[38];
  double kcan = data->p[39];
  double kcano = data->p[40];
  double kcao2 = data->p[41];
  double kcapc = data->p[42];
  double kcar = data->p[43];
  double kcatnf = data->p[44];
  double kd = data->p[45];
  double kdb = data->p[46];
  double kdeq = data->p[47];
  double kdno = data->p[48];
  double kdo2 = data->p[49];
  double kds = data->p[50];
  double kdth = data->p[51];
  double kdtnf = data->p[52];
  double km6 = data->p[53];
  double kma = data->p[54];
  double kmd = data->p[55];
  double kmm = data->p[56];
  double kmp = data->p[57];
  double kmpe = data->p[58];
  double kmr = data->p[59];
  double kn = data->p[60];
  double kn6 = data->p[61];
  double knd = data->p[62];
  double knno = data->p[63];
  double kno = data->p[64];
  double kno2 = data->p[65];
  double kno6 = data->p[66];
  double knod = data->p[67];
  double knom = data->p[68];
  double knon = data->p[69];
  double knp = data->p[70];
  double knpe = data->p[71];
  double kns = data->p[72];
  double kntnf = data->p[73];
  double ko2 = data->p[74];
  double ko2m = data->p[75];
  double ko2n = data->p[76];
  double ko2np = data->p[77];
  double kpc = data->p[78];
  double kpcth = data->p[79];
  double kpe = data->p[80];
  double kpg = data->p[81];
  double kpm = data->p[82];
  double kpno = data->p[83];
  double kpo2 = data->p[84];
  double kps = data->p[85];
  double ktf = data->p[86];
  double ktf6 = data->p[87];
  double ktfpe = data->p[88];
  double ktftnf = data->p[89];
  double kth = data->p[90];
  double kthl = data->p[91];
  double kthn = data->p[92];
  double ktnf = data->p[93];
  double ktnfm = data->p[94];
  double ktnfmr = data->p[95];
  double ktnfn = data->p[96];
  double ktnftnf = data->p[97];
  double maa = data->p[98];
  double mra = data->p[99];
  double na = data->p[100];
  double noa = data->p[101];
  double o2a = data->p[102];
  double p0 = data->p[103];
  double pa = data->p[104];
  double pca = data->p[105];
  double pea = data->p[106];
  double rate = data->p[107];
  double resist = data->p[108];
  double sm = data->p[109];
  double sn = data->p[110];
  double spc = data->p[111];
  double spe = data->p[112];
  double tab = data->p[113];
  double tape = data->p[114];
  double tau = data->p[115];
  double tboff = data->p[116];
  double tbon = data->p[117];
  double tdoff = data->p[118];
  double tdon = data->p[119];
  double temp = data->p[120];
  double temp2 = data->p[121];
  double temp6 = data->p[122];
  double tempca = data->p[123];
  double temptnf = data->p[124];
  double temptnf6 = data->p[125];
  double temptnfca = data->p[126];
  double tfa = data->p[127];
  double tfatnf = data->p[128];
  double tha = data->p[129];
  double tiatnf = data->p[130];
  double tnfa = data->p[131];
  double tpcoff = data->p[132];
  double tpcon = data->p[133];

  double ca =  cai+kcapc*pc;

  Ith(xdot,0)  = (kb*(ba - b) - ((kbno/noa)*no*Fs(o2,temp,o2a) + (kbtnf/tnfa)*tnf + (kbth/tha)*th)*b - (b-kbh*ba)*square(tbon, tboff,tau))/tau;
  Ith(xdot,1)  = ((caa/cara)*car-kca*cai)/tau;
  Ith(xdot,2)  = (((kcan/na)*n+(kcam/maa)*ma)*(kcatnf*F(tnf,temptnf,tnfa)+kca6*F(il6,temp6,il6a)+kcano*F(no,temp,noa)+kcao2*F(o2,temp,o2a))*cara - kcar*car)/tau;
  Ith(xdot,3)  = (kdb*da*(1-(b/ba)) + da*(kdtnf/tnfa)*tnf + da*(kdo2/o2a)*o2 + da*(kdno/noa)*no*Fs(no,temp2,noa) + da*(kdeq/o2a)*o2*exp(-(10/(noa*noa*o2a*o2a))*pow((o2a*no-noa*o2),2)) +(da*kdth/tha)*th - kd*d + da*kds*square(tdon,tdoff,tau))/tau;
  Ith(xdot,4)  = ((k6m/maa)*ma*il6a*(1+k6th*F(th,temp,tha))*Fca(ca,temp2,caa) - k6*il6)/tau;
  Ith(xdot,5)  = (((kmp/pa)*p+(kmpe/pea)*pe+(kmd/da)*d)*(F2(tnf,temptnf,tnfa)+km6*F2(il6,temp6,il6a))*Fca(ca,tempca,caa)*(mr/mra)*maa - kma*ma)/tau;
  Ith(xdot,6)  = (-((kmp/pa)*p+(kmpe/pea)*pe+(kmd/da)*d)*(sm+F2(tnf,temptnf,tnfa)+km6*F2(il6,temp6,il6a))*Fca(ca,tempca,caa)*mr+kmm*mra*F(noa*pea*tnf+tnfa*pea*no+noa*tnfa*pe,temp,tnfa*noa*pea)-kmr*mr+sm*mra)/tau;
  Ith(xdot,7)  = ((knp*F(p,temp2,pa)+knpe*F(pe,temp2,pea)+kntnf*F(tnf,temptnf*2.0,tnfa)+kn6*F(il6,temp6,il6a)+knd*F(d,temp2,da))*n*(1-kns*(n/na))-((knno/noa)*no+(kno2/o2a)*o2)*n-kn*(Fs(tnf,temptnf,tnfa)+Fs(il6,temp6,il6a))*n+sn*na)/tau ;
  Ith(xdot,8)  = (kno*(nod*noa - no))/tau;
  Ith(xdot,9)  = (((knon/na)*n+(knom/maa)*ma)*Fca(ca,tempca,caa)*(F(tnf,temptnf,tnfa)+kno6*F(il6,temp6,il6a)) - knod*nod)/tau;
  Ith(xdot,10) = ((((ko2n/na)*n+(ko2m/maa)*ma)*(F(tnf,temptnf,tnfa)+k026*F(il6,temp6,il6a))*o2a+(ko2np/na)*n*F(p,temp,pa))*Fca(ca,tempca,caa) - ko2*o2)/tau;
  Ith(xdot,11) = (kpg*p*(1-kps*(p/pa))*heav(p/pa-p0)-((kpm/maa)*ma+(kpno/noa)*no+(kpo2/o2a)*o2+kab*heav(t/tau-tab)*exp(-(t/tau)*resist))*p)/tau;
  Ith(xdot,12) = ((kpcth/tha)*th*pca - kpc*pc + spc*pca*square(tpcon,tpcoff,tau))/tau;
  Ith(xdot,13) = (((kpm/maa)*ma+(kpno/noa)*no+(kpo2/o2a)*o2+kab*heav(t/tau-tab)*exp(-(t/tau)*resist))*(p/pa)*pea - kpe*pe - kape*heav(t/tau-tape)*pe - rate*heav(spe/rate-(t/tau)))/tau;
  Ith(xdot,14) = (((ktfpe/pea)*pe + (ktftnf/tnfa)*tnf+ (ktf6/il6a)*il6)*Fs(pc,temp,pca)*tfa - ktf*tf)/tau;
  Ith(xdot,15) = (tf*((kthl/tfa)*tha+(kthn/tfa)*th)  - kth*th)/tau;
  Ith(xdot,16) = (((ktnfn/na)*n+(ktnfmr/mra)*mr+(ktnfm/maa)*ma)*Fca(ca,temptnfca,caa)*tnfa*(1+ktnftnf*F(tnf,temptnf,tnfa)) - ktnf*tnf - katnf*square(tiatnf,tiatnf+dur,tau)*tnf)/tau;

  //  cout << "Leaving f ..." << endl;
 return(0);

 }


void InitFdata(void * &f_data, const mxArray * mxData){

  Fdata* data = (Fdata*) f_data;

  data->dimx = DIMX;
  data->dimu = 0;
  data->dimp = 134;
  data->p = mxGetPr(mxGetField(mxData,0,"p"));

}

int UpdateFdata(realtype t, N_Vector x, void * &f_data, int Ns, N_Vector* xS)
{ return 0;}

int g(realtype t, N_Vector x, realtype *gout, void *f_data) 
{ return 0;}

int Jac(long int N, DenseMat J, realtype t,
               N_Vector x, N_Vector fx, void *jac_data,
	N_Vector tmp1, N_Vector tmp2, N_Vector tmp3){

  return 0;
}
