# Supplementary material for: STL-based Analysis of TRAIL-induced Apoptosis Challenges the Notion of Type I/Type II Cell Line Classification
Source: PLoS Comput Biol. 2013 May 9;9(5):e1003056. doi: 10.1371/journal.pcbi.1003056 (PMC3649977; doi:10.1371/journal.pcbi.1003056)
Supplement: Program S1 — Computation of STL diagrams using Breach [33] . The archive contains the freely-distributed Matlab tool Breach, an implementation of EARM1.4 in Breach, initial conditions for each of 12 cell lines used in this article, and example scripts illustrating how to generate STL phase diagrams. (ZIP) [file pcbi.1003056.s008.zip › breach/Examples/ExQMITL/demo_data.txt]

0.0000000e+000	0.0000000e+000
2.0000000e-001	5.8808767e-001
4.0000000e-001	1.1067744e+000
6.0000000e-001	1.4966816e+000
8.0000000e-001	1.7169297e+000
1.0000000e+000	1.7507684e+000
1.2000000e+000	1.6075023e+000
1.4000000e+000	1.3204379e+000
1.6000000e+000	9.4119946e-001
1.8000000e+000	5.3132719e-001
2.0000000e+000	1.5249493e-001
2.2000000e+000	-1.4310567e-001
2.4000000e+000	-3.2070143e-001
2.6000000e+000	-3.6795328e-001
2.8000000e+000	-2.9627849e-001
3.0000000e+000	-1.3829549e-001
3.2000000e+000	5.8175061e-002
3.4000000e+000	2.3857225e-001
3.6000000e+000	3.5114742e-001
3.8000000e+000	3.5606178e-001
4.0000000e+000	2.3255575e-001
4.2000000e+000	-1.6976864e-002
4.4000000e+000	-3.6668488e-001
4.6000000e+000	-7.7080109e-001
4.8000000e+000	-1.1704914e+000
5.0000000e+000	-1.5029454e+000
5.2000000e+000	-1.7112811e+000
5.4000000e+000	-1.7537007e+000
5.6000000e+000	-1.6104444e+000
5.8000000e+000	-1.2874308e+000
6.0000000e+000	-8.1598842e-001
6.2000000e+000	-2.4869358e-001
6.4000000e+000	3.4805903e-001
6.6000000e+000	9.0361488e-001
6.8000000e+000	1.3532752e+000
7.0000000e+000	1.6475940e+000
7.2000000e+000	1.7593256e+000
7.4000000e+000	1.6869602e+000
7.6000000e+000	1.4543184e+000
7.8000000e+000	1.1062970e+000
8.0000000e+000	7.0145493e-001
8.2000000e+000	3.0262387e-001
8.4000000e+000	-3.2968125e-002
8.6000000e+000	-2.6250297e-001
8.8000000e+000	-3.6392731e-001
9.0000000e+000	-3.3886876e-001
9.2000000e+000	-2.1167571e-001
9.4000000e+000	-2.4760215e-002
9.6000000e+000	1.6898815e-001
9.8000000e+000	3.1548449e-001
1.0000000e+001	3.6892414e-001
1.0200000e+001	2.9991821e-001
1.0400000e+001	1.0096876e-001
1.0600000e+001	-2.1161420e-001
1.0800000e+001	-5.9968574e-001
1.1000000e+001	-1.0088415e+000
1.1200000e+001	-1.3767334e+000
1.1400000e+001	-1.6428233e+000
1.1600000e+001	-1.7580385e+000
1.1800000e+001	-1.6928011e+000
1.2000000e+001	-1.4421513e+000
1.2200000e+001	-1.0271391e+000
1.2400000e+001	-4.9223930e-001
1.2600000e+001	1.0083112e-001
1.2800000e+001	6.8195042e-001
1.3000000e+001	1.1827255e+000
1.3200000e+001	1.5463586e+000
1.3400000e+001	1.7357270e+000
1.3600000e+001	1.7384349e+000
1.3800000e+001	1.5680728e+000
1.4000000e+001	1.2615131e+000
1.4200000e+001	8.7269103e-001
1.4400000e+001	4.6386848e-001
1.4600000e+001	9.5769693e-002
1.4800000e+001	-1.8185367e-001
1.5000000e+001	-3.3774378e-001
1.5200000e+001	-3.6357036e-001
1.5400000e+001	-2.7459669e-001
1.5600000e+001	-1.0649889e-001
1.5800000e+001	9.1128879e-002
1.6000000e+001	2.6352336e-001
1.6200000e+001	3.6033750e-001
1.6400000e+001	3.4451120e-001
1.6600000e+001	1.9899043e-001
1.6800000e+001	-6.9800779e-002
1.7000000e+001	-4.3231481e-001
1.7200000e+001	-8.4003147e-001
1.7400000e+001	-1.2327710e+000
1.7600000e+001	-1.5480279e+000
1.7800000e+001	-1.7308596e+000
1.8000000e+001	-1.7427661e+000
1.8200000e+001	-1.5681530e+000
1.8400000e+001	-1.2173401e+000
1.8600000e+001	-7.2561958e-001
1.8800000e+001	-1.4848530e-001
1.9000000e+001	4.4624579e-001
1.9200000e+001	9.8821166e-001
1.9400000e+001	1.4146756e+000
1.9600000e+001	1.6795210e+000
1.9800000e+001	1.7596863e+000
2.0000000e+001	1.6580584e+000
2.0200000e+001	1.4023973e+000
2.0400000e+001	1.0404862e+000
2.0600000e+001	6.3229188e-001
2.0800000e+001	2.4038460e-001
2.1000000e+001	-7.9865909e-002
2.1200000e+001	-2.8877264e-001
2.1400000e+001	-3.6816356e-001
2.1600000e+001	-3.2366015e-001
2.1800000e+001	-1.8306610e-001
2.2000000e+001	8.8506158e-003
2.2200000e+001	1.9832546e-001
2.2400000e+001	3.3202105e-001
2.2600000e+001	3.6638182e-001
2.2800000e+001	2.7540533e-001
2.3000000e+001	5.5567943e-002
2.3200000e+001	-2.7290586e-001
2.3400000e+001	-6.6865905e-001
2.3600000e+001	-1.0753127e+000
2.3800000e+001	-1.4301239e+000
2.4000000e+001	-1.6738330e+000
2.4200000e+001	-1.7601491e+000
2.4400000e+001	-1.6633694e+000
2.4600000e+001	-1.3829192e+000
2.4800000e+001	-9.4407384e-001
2.5000000e+001	-3.9472660e-001
2.5200000e+001	2.0132030e-001
2.5400000e+001	7.7351446e-001
2.5600000e+001	1.2547531e+000
2.5800000e+001	1.5910508e+000
2.6000000e+001	1.7491860e+000
2.6200000e+001	1.7211537e+000
2.6400000e+001	1.5247527e+000
2.6600000e+001	1.2002432e+000
2.6800000e+001	8.0362077e-001
2.7000000e+001	3.9758688e-001
2.7200000e+001	4.1645805e-002
2.7400000e+001	-2.1710619e-001
2.7600000e+001	-3.5105359e-001
2.7800000e+001	-3.5589387e-001
2.8000000e+001	-2.5064521e-001
2.8200000e+001	-7.3855279e-002
2.8400000e+001	1.2335893e-001
2.8600000e+001	2.8630648e-001
2.8800000e+001	3.6629604e-001
2.9000000e+001	3.2923876e-001
2.9200000e+001	1.6188572e-001
2.9400000e+001	-1.2531898e-001
2.9600000e+001	-4.9925009e-001
2.9800000e+001	-9.0884389e-001
3.0000000e+001	-1.2928422e+000
3.0200000e+001	-1.5893280e+000
3.0400000e+001	-1.7455519e+000
3.0600000e+001	-1.7264974e+000
3.0800000e+001	-1.5208216e+000
3.1000000e+001	-1.1432183e+000
3.1200000e+001	-6.3280700e-001
3.1400000e+001	-4.7773548e-002
3.1600000e+001	5.4292287e-001
3.1800000e+001	1.0695040e+000
3.2000000e+001	1.4714527e+000
3.2200000e+001	1.7061659e+000
3.2400000e+001	1.7548490e+000
3.2600000e+001	1.6247548e+000
3.2800000e+001	1.3474437e+000
3.3000000e+001	9.7336071e-001
3.3200000e+001	5.6360622e-001
3.3400000e+001	1.8020804e-001
3.3600000e+001	-1.2356526e-001
3.3800000e+001	-3.1132478e-001
3.4000000e+001	-3.6884499e-001
3.4200000e+001	-3.0569503e-001
3.4400000e+001	-1.5298437e-001
3.4600000e+001	4.2391408e-002
3.4800000e+001	2.2606281e-001
3.5000000e+001	3.4570801e-001
3.5200000e+001	3.6024319e-001
3.5400000e+001	2.4719354e-001
3.5600000e+001	7.0461321e-003
3.5800000e+001	-3.3613493e-001
3.6000000e+001	-7.3795549e-001
3.6200000e+001	-1.1403101e+000
3.6400000e+001	-1.4803429e+000
3.6600000e+001	-1.7003446e+000
3.6800000e+001	-1.7570242e+000
3.7000000e+001	-1.6286844e+000
3.7200000e+001	-1.3191558e+000
3.7400000e+001	-8.5784713e-001
3.7600000e+001	-2.9587777e-001
3.7800000e+001	3.0112702e-001
3.8000000e+001	8.6247622e-001
3.8200000e+001	1.3226342e+000
3.8400000e+001	1.6306468e+000
3.8600000e+001	1.7573212e+000
3.8800000e+001	1.6990596e+000
3.9000000e+001	1.4777738e+000
3.9200000e+001	1.1369187e+000
3.9400000e+001	7.3429195e-001
3.9600000e+001	3.3275065e-001
3.9800000e+001	-9.6846103e-003
4.0000000e+001	-2.4877549e-001
4.0200000e+001	-3.6065852e-001
4.0400000e+001	-3.4505910e-001
4.0600000e+001	-2.2464161e-001
4.0800000e+001	-4.0625844e-002
4.1000000e+001	1.5460611e-001
4.1200000e+001	3.0670992e-001
4.1400000e+001	3.6889650e-001
4.1600000e+001	3.1022698e-001
4.1800000e+001	1.2133931e-001
4.2000000e+001	-1.8333123e-001
4.2200000e+001	-5.6721757e-001
4.2400000e+001	-9.7693425e-001
4.2600000e+001	-1.3504179e+000
4.2800000e+001	-1.6266210e+000
4.3000000e+001	-1.7552332e+000
4.3200000e+001	-1.7048914e+000
4.3400000e+001	-1.4685721e+000
4.3600000e+001	-1.0652970e+000
4.3800000e+001	-5.3785943e-001
4.4000000e+001	5.3100228e-002
4.4200000e+001	6.3776555e-001
4.4400000e+001	1.1472306e+000
4.4600000e+001	1.5234458e+000
4.4800000e+001	1.7274903e+000
4.5000000e+001	1.7449002e+000
4.5200000e+001	1.5872448e+000
4.5400000e+001	1.2897292e+000
4.5600000e+001	9.0522459e-001
4.5800000e+001	4.9568629e-001
4.6000000e+001	1.2232228e-001
4.6200000e+001	-1.6393263e-001
4.6400000e+001	-3.3013893e-001
4.6600000e+001	-3.6606427e-001
4.6800000e+001	-2.8516079e-001
4.7000000e+001	-1.2167886e-001
4.7200000e+001	7.5596486e-002
4.7400000e+001	2.5196363e-001
4.7600000e+001	3.5637961e-001
4.7800000e+001	3.5044356e-001
4.8000000e+001	2.1533308e-001
4.8200000e+001	-4.4436384e-002
4.8400000e+001	-4.0105405e-001
4.8600000e+001	-8.0727820e-001
4.8800000e+001	-1.2035334e+000
4.9000000e+001	-1.5271345e+000
4.9200000e+001	-1.7221881e+000
4.9400000e+001	-1.7486085e+000
4.9600000e+001	-1.5888167e+000
4.9800000e+001	-1.2510504e+000
5.0000000e+001	-7.6874049e-001
5.0200000e+001	-1.9602652e-001
5.0400000e+001	3.9991358e-001
5.0600000e+001	9.4854287e-001
5.0800000e+001	1.3861628e+000
5.1000000e+001	1.6650560e+000
5.1200000e+001	1.7601680e+000
5.1400000e+001	1.6723060e+000
5.1600000e+001	1.4273808e+000
5.1800000e+001	1.0718359e+000
5.2000000e+001	6.6500519e-001
5.2200000e+001	2.6961784e-001
5.2400000e+001	-5.8045430e-002
5.2600000e+001	-2.7679299e-001
5.2800000e+001	-3.6660541e-001
5.3000000e+001	-3.3121735e-001
5.3200000e+001	-1.9681376e-001
5.3400000e+001	-7.0746978e-003
5.3600000e+001	1.8461624e-001
5.3800000e+001	3.2453401e-001
5.4000000e+001	3.6802946e-001
5.4200000e+001	2.8747780e-001
5.4400000e+001	7.7467511e-002
5.4600000e+001	-2.4362256e-001
5.4800000e+001	-6.3593572e-001
5.5000000e+001	-1.0439979e+000
5.5200000e+001	-1.4052180e+000
5.5400000e+001	-1.6596968e+000
5.5600000e+001	-1.7597980e+000
5.5800000e+001	-1.6779663e+000
5.6000000e+001	-1.4115466e+000
5.6200000e+001	-9.8382354e-001
5.6400000e+001	-4.4109442e-001
5.6600000e+001	1.5379391e-001
5.6800000e+001	7.3045669e-001
5.7000000e+001	1.2211451e+000
5.7200000e+001	1.5705139e+000
5.7400000e+001	1.7434770e+000
5.7600000e+001	1.7299465e+000
5.7800000e+001	1.5457393e+000
5.8000000e+001	1.2295340e+000
5.8200000e+001	8.3638249e-001
5.8400000e+001	4.2881320e-001
5.8600000e+001	6.6941518e-002
5.8800000e+001	-2.0085267e-001
5.9000000e+001	-3.4521416e-001
5.9200000e+001	-3.5993173e-001
5.9400000e+001	-2.6225776e-001
5.9600000e+001	-8.9404060e-002
5.9800000e+001	1.0820186e-001
6.0000000e+001	2.7580056e-001
6.0200000e+001	3.6388537e-001
6.0400000e+001	3.3693713e-001
6.0600000e+001	1.7989357e-001
6.0800000e+001	-9.8702620e-002
6.1000000e+001	-4.6740462e-001
6.1200000e+001	-8.7632639e-001
6.1400000e+001	-1.2646868e+000
6.1600000e+001	-1.5702548e+000
6.1800000e+001	-1.7392112e+000
6.2000000e+001	-1.7348677e+000
6.2200000e+001	-1.5438583e+000
6.2400000e+001	-1.1788098e+000
6.2600000e+001	-6.7704735e-001
6.2800000e+001	-9.5510746e-002
6.3000000e+001	4.9734653e-001
6.3200000e+001	1.0314336e+000
6.3400000e+001	1.4451506e+000
6.3600000e+001	1.6942086e+000
6.3800000e+001	1.7577828e+000
6.4000000e+001	1.6410637e+000
6.4200000e+001	1.3738302e+000
6.4400000e+001	1.0052953e+000
6.4600000e+001	5.9605711e-001
6.4800000e+001	2.0843515e-001
6.5000000e+001	-1.0327727e-001
6.5200000e+001	-3.0110947e-001
6.5400000e+001	-3.6895993e-001
6.5600000e+001	-3.1453516e-001
6.5800000e+001	-1.6739868e-001
6.6000000e+001	2.6532433e-002
6.6200000e+001	2.1314132e-001
6.6400000e+001	3.3959207e-001
6.6600000e+001	3.6360320e-001
6.6800000e+001	2.6101270e-001
6.7000000e+001	3.0404837e-002
6.7200000e+001	-3.0596419e-001
6.7400000e+001	-7.0511584e-001
6.7600000e+001	-1.1097308e+000
6.7800000e+001	-1.4569715e+000
6.8000000e+001	-1.6883609e+000
6.8200000e+001	-1.7591607e+000
6.8400000e+001	-1.6457617e+000
6.8600000e+001	-1.3499068e+000
6.8800000e+001	-8.9905974e-001
6.9000000e+001	-3.4283707e-001
6.9200000e+001	2.5396614e-001
6.9400000e+001	8.2068804e-001
6.9600000e+001	1.2910167e+000
6.9800000e+001	1.6125360e+000
7.0000000e+001	1.7541303e+000
7.0200000e+001	1.7101138e+000
7.0400000e+001	1.5004634e+000
7.0600000e+001	1.1671459e+000
7.0800000e+001	7.6713846e-001
7.1000000e+001	3.6325965e-001
7.1200000e+001	1.4265190e-002
7.1400000e+001	-2.3422868e-001
7.1600000e+001	-3.5656901e-001
7.1800000e+001	-3.5057479e-001
7.2000000e+001	-2.3719823e-001
7.2200000e+001	-5.6419293e-002
7.2400000e+001	1.3994653e-001
7.2600000e+001	2.9735664e-001
7.2800000e+001	3.6809088e-001
7.3000000e+001	3.1969722e-001
7.3200000e+001	1.4096374e-001
7.3400000e+001	-1.5555963e-001
7.3600000e+001	-5.3491787e-001
7.3800000e+001	-9.4479668e-001
7.4000000e+001	-1.3234797e+000
7.4200000e+001	-1.6094726e+000
7.4400000e+001	-1.7512800e+000
7.4600000e+001	-1.7157884e+000
7.4800000e+001	-1.4939214e+000
7.5000000e+001	-1.1026581e+000
7.5200000e+001	-5.8307182e-001
7.5400000e+001	5.3289331e-003
7.5600000e+001	5.9309799e-001
7.5800000e+001	1.1108805e+000
7.6000000e+001	1.4994282e+000
7.6200000e+001	1.7180561e+000
7.6400000e+001	1.7502427e+000
7.6600000e+001	1.6055205e+000
7.6800000e+001	1.3173888e+000
7.7000000e+001	9.3759982e-001
7.7200000e+001	5.2773902e-001
7.7400000e+001	1.4943692e-001
7.7600000e+001	-1.4523814e-001
7.7800000e+001	-3.2169520e-001
7.8000000e+001	-3.6780616e-001
7.8200000e+001	-2.9519342e-001
7.8400000e+001	-1.3664137e-001
7.8600000e+001	5.9929543e-002
7.8800000e+001	2.3994084e-001
7.9000000e+001	3.5171143e-001
7.9200000e+001	3.5554426e-001
7.9400000e+001	2.3087272e-001
7.9600000e+001	-1.9696574e-002
7.9800000e+001	-3.7011450e-001
8.0000000e+001	-7.7446340e-001
8.0200000e+001	-1.1738315e+000
8.0400000e+001	-1.5054175e+000
8.0600000e+001	-1.7124352e+000
8.0800000e+001	-1.7532563e+000
8.1000000e+001	-1.6083383e+000
8.1200000e+001	-1.2838330e+000
8.1400000e+001	-8.1128113e-001
8.1600000e+001	-2.4341866e-001
8.1800000e+001	3.5327770e-001
8.2000000e+001	9.0816156e-001
8.2200000e+001	1.3566312e+000
8.2400000e+001	1.6494116e+000
8.2600000e+001	1.7594759e+000
8.2800000e+001	1.6855467e+000
8.3000000e+001	1.4516560e+000
8.3200000e+001	1.1028586e+000
8.3400000e+001	6.9779453e-001
8.3600000e+001	2.9928864e-001
8.3800000e+001	-3.5522908e-002
8.4000000e+001	-2.6398297e-001
8.4200000e+001	-3.6424128e-001
8.4400000e+001	-3.3813727e-001
8.4600000e+001	-2.1020531e-001
8.4800000e+001	-2.2987451e-002
8.5000000e+001	1.7057384e-001
8.5200000e+001	3.1642637e-001
8.5400000e+001	3.6887854e-001
8.5600000e+001	2.9871655e-001
8.5800000e+001	9.8651149e-002
8.6000000e+001	-2.1479931e-001
8.6200000e+001	-6.0331608e-001
8.6400000e+001	-1.0123845e+000
8.6600000e+001	-1.3796286e+000
8.6800000e+001	-1.6445708e+000
8.7000000e+001	-1.7582798e+000
8.7200000e+001	-1.6913788e+000
8.7400000e+001	-1.4391388e+000
8.7600000e+001	-1.0228351e+000
8.7800000e+001	-4.8712743e-001
8.8000000e+001	1.0615054e-001
8.8200000e+001	6.8684707e-001
8.8400000e+001	1.1866302e+000
8.8600000e+001	1.5488450e+000
8.8800000e+001	1.7365714e+000
8.9000000e+001	1.7376447e+000
8.9200000e+001	1.5658800e+000
8.9400000e+001	1.2583330e+000
8.9600000e+001	8.6905410e-001
8.9800000e+001	4.6033562e-001
9.0000000e+001	9.2844028e-002
9.0200000e+001	-1.8380401e-001
9.0400000e+001	-3.3854002e-001
9.0600000e+001	-3.6324615e-001
9.0800000e+001	-2.7338648e-001
9.1000000e+001	-1.0479355e-001
9.1200000e+001	9.2851677e-002
9.1400000e+001	2.6478291e-001
9.1600000e+001	3.6073425e-001
9.1800000e+001	3.4379784e-001
9.2000000e+001	1.9711831e-001
9.2200000e+001	-7.2667561e-002
9.2400000e+001	-4.3582005e-001
9.2600000e+001	-8.4367928e-001
9.2800000e+001	-1.2360018e+000
9.3000000e+001	-1.5503061e+000
9.3200000e+001	-1.7317590e+000
9.3400000e+001	-1.7420403e+000
9.3600000e+001	-1.5657781e+000
9.3800000e+001	-1.2135239e+000
9.4000000e+001	-7.2077565e-001
9.4200000e+001	-1.4317528e-001
9.4400000e+001	4.5139294e-001
9.4600000e+001	9.9259056e-001
9.4800000e+001	1.4177918e+000
9.5000000e+001	1.6810610e+000
9.5200000e+001	1.7595602e+000
9.5400000e+001	1.6564078e+000
9.5600000e+001	1.3995681e+000
9.5800000e+001	1.0369708e+000
9.6000000e+001	6.2864939e-001
9.6200000e+001	2.3715240e-001
9.6400000e+001	-8.2255380e-002
9.6600000e+001	-2.9005711e-001
9.6800000e+001	-3.6828774e-001
9.7000000e+001	-3.2277859e-001
9.7200000e+001	-1.8151184e-001
9.7400000e+001	1.0626338e-002
9.7600000e+001	1.9983269e-001
9.7800000e+001	3.3281680e-001
9.8000000e+001	3.6614818e-001
9.8200000e+001	2.7400735e-001
9.8400000e+001	5.3081745e-002
9.8600000e+001	-2.7619930e-001
9.8800000e+001	-6.7231381e-001
9.9000000e+001	-1.0787854e+000
9.9200000e+001	-1.4328581e+000
9.9400000e+001	-1.6753475e+000
9.9600000e+001	-1.7601156e+000
9.9800000e+001	-1.6616682e+000
1.0000000e+002	-1.3796629e+000
1.0020000e+002	-9.3959599e-001
1.0040000e+002	-3.8953590e-001
1.0060000e+002	2.0661217e-001
1.0080000e+002	7.7828116e-001
1.0100000e+002	1.2584442e+000
1.0120000e+002	1.5932707e+000
1.0140000e+002	1.7497487e+000
1.0160000e+002	1.7201058e+000
1.0180000e+002	1.5223607e+000
1.0200000e+002	1.1969472e+000
1.0220000e+002	7.9996262e-001
1.0240000e+002	3.9412374e-001
1.0260000e+002	3.8863022e-002
1.0280000e+002	-2.1886929e-001
1.0300000e+002	-3.5165327e-001
1.0320000e+002	-3.5539932e-001
1.0340000e+002	-2.4932107e-001
1.0360000e+002	-7.2112437e-002
1.0380000e+002	1.2503626e-001
1.0400000e+002	2.8744553e-001
1.0420000e+002	3.6651843e-001
1.0440000e+002	3.2832816e-001
1.0460000e+002	1.5982920e-001
1.0480000e+002	-1.2832264e-001
1.0500000e+002	-5.0281677e-001
1.0520000e+002	-9.1246118e-001
1.0540000e+002	-1.2959483e+000
1.0560000e+002	-1.5914000e+000
1.0580000e+002	-1.7461896e+000
1.0600000e+002	-1.7254896e+000
1.0620000e+002	-1.5181836e+000
1.0640000e+002	-1.1391955e+000
1.0660000e+002	-6.2784250e-001
1.0680000e+002	-4.2446416e-002
1.0700000e+002	5.4798120e-001
1.0720000e+002	1.0737009e+000
1.0740000e+002	1.4743200e+000
1.0760000e+002	1.7074256e+000
1.0780000e+002	1.7544505e+000
1.0800000e+002	1.6228770e+000
1.0820000e+002	1.3444618e+000
1.0840000e+002	9.6978434e-001
1.0860000e+002	5.5999702e-001
1.0880000e+002	1.7709126e-001
1.0900000e+002	-1.2578192e-001
1.0920000e+002	-3.1241215e-001
1.0940000e+002	-3.6878383e-001
1.0960000e+002	-3.0467296e-001
1.0980000e+002	-1.5135920e-001
1.1000000e+002	4.4156034e-002
1.1020000e+002	2.2747888e-001
1.1040000e+002	3.4634851e-001
1.1060000e+002	3.5981763e-001
1.1080000e+002	2.4560141e-001
1.1100000e+002	4.3993896e-003
1.1120000e+002	-3.3952392e-001
1.1140000e+002	-7.4161911e-001
1.1160000e+002	-1.1436966e+000
1.1180000e+002	-1.4829024e+000
1.1200000e+002	-1.7016166e+000
1.1220000e+002	-1.7567124e+000
1.1240000e+002	-1.6267075e+000
1.1260000e+002	-1.3156654e+000
1.1280000e+002	-8.5321001e-001
1.1300000e+002	-2.9062572e-001
1.1320000e+002	3.0637342e-001
1.1340000e+002	8.6709722e-001
1.1360000e+002	1.3261004e+000
1.1380000e+002	1.6325948e+000
1.1400000e+002	1.7576035e+000
1.1420000e+002	1.6977616e+000
1.1440000e+002	1.4751953e+000
1.1460000e+002	1.1335223e+000
1.1480000e+002	7.3062853e-001
1.1500000e+002	3.2937113e-001
1.1520000e+002	-1.2314800e-002
1.1540000e+002	-2.5034725e-001
1.1560000e+002	-3.6106365e-001
1.1580000e+002	-3.4440180e-001
1.1600000e+002	-2.2321533e-001
1.1620000e+002	-3.8859382e-002
1.1640000e+002	1.5622441e-001
1.1660000e+002	3.0771761e-001
1.1680000e+002	3.6893832e-001
1.1700000e+002	3.0911875e-001
1.1720000e+002	1.1910407e-001
1.1740000e+002	-1.8646077e-001
1.1760000e+002	-5.7083101e-001
1.1780000e+002	-9.8050492e-001
1.1800000e+002	-1.3533843e+000
1.1820000e+002	-1.6284753e+000
1.1840000e+002	-1.7556031e+000
1.1860000e+002	-1.7036020e+000
1.1880000e+002	-1.4656781e+000
1.1900000e+002	-1.0610802e+000
1.1920000e+002	-5.3279091e-001
1.1940000e+002	5.8426405e-002
1.1960000e+002	6.4271809e-001
1.1980000e+002	1.1512323e+000
1.2000000e+002	1.5260563e+000
1.2020000e+002	1.7284683e+000
1.2040000e+002	1.7442345e+000
1.2060000e+002	1.5851505e+000
1.2080000e+002	1.2866092e+000
1.2100000e+002	9.0160332e-001
1.2120000e+002	4.9212541e-001
1.2140000e+002	1.1933257e-001
1.2160000e+002	-1.6596993e-001
1.2180000e+002	-3.3102866e-001
1.2200000e+002	-3.6582315e-001
1.2220000e+002	-2.8400848e-001
1.2240000e+002	-1.1999609e-001
1.2260000e+002	7.7336019e-002
1.2280000e+002	2.5327628e-001
1.2300000e+002	3.5685651e-001
1.2320000e+002	3.4982319e-001
1.2340000e+002	2.1354999e-001
1.2360000e+002	-4.7234734e-002
1.2380000e+002	-4.0452522e-001
1.2400000e+002	-8.1093487e-001
1.2420000e+002	-1.2068179e+000
1.2440000e+002	-1.5295061e+000
1.2460000e+002	-1.7232091e+000
1.2480000e+002	-1.7480161e+000
1.2500000e+002	-1.5865685e+000
1.2520000e+002	-1.2473362e+000
1.2540000e+002	-7.6395931e-001
1.2560000e+002	-1.9073089e-001
1.2580000e+002	4.0509679e-001
1.2600000e+002	9.5300304e-001
1.2620000e+002	1.3893937e+000
1.2640000e+002	1.6667278e+000
1.2660000e+002	1.7601723e+000
1.2680000e+002	1.6707665e+000
1.2700000e+002	1.4246290e+000
1.2720000e+002	1.0683550e+000
1.2740000e+002	6.6135228e-001
1.2760000e+002	2.6633526e-001
1.2780000e+002	-6.0514183e-002
1.2800000e+002	-2.7817032e-001
1.2820000e+002	-3.6681898e-001
1.2840000e+002	-3.3040572e-001
1.2860000e+002	-1.9529763e-001
1.2880000e+002	-5.2986236e-003
1.2900000e+002	1.8616223e-001
1.2920000e+002	3.2540015e-001
1.2940000e+002	3.6788542e-001
1.2960000e+002	2.8617258e-001
1.2980000e+002	7.5060206e-002
1.3000000e+002	-2.4686625e-001
1.3020000e+002	-6.3958084e-001
1.3040000e+002	-1.0475058e+000
1.3060000e+002	-1.4080301e+000
1.3080000e+002	-1.6613228e+000
1.3100000e+002	-1.7598951e+000
1.3120000e+002	-1.6763969e+000
1.3140000e+002	-1.4084047e+000
1.3160000e+002	-9.7942624e-001
1.3180000e+002	-4.3593888e-001
1.3200000e+002	1.5910107e-001
1.3220000e+002	7.3528693e-001
1.3240000e+002	1.2249389e+000
1.3260000e+002	1.5728608e+000
1.3280000e+002	1.7441730e+000
1.3300000e+002	1.7290198e+000
1.3320000e+002	1.5434400e+000
1.3340000e+002	1.2262910e+000
1.3360000e+002	8.3273240e-001
1.3380000e+002	4.2531529e-001
1.3400000e+002	6.4089805e-002
1.3420000e+002	-2.0270502e-001
1.3440000e+002	-3.4590674e-001
1.3460000e+002	-3.5951696e-001
1.3480000e+002	-2.6098614e-001
1.3500000e+002	-8.7677260e-002
1.3520000e+002	1.0990243e-001
1.3540000e+002	2.7699807e-001
1.3560000e+002	3.6419116e-001
1.3580000e+002	3.3612005e-001
1.3600000e+002	1.7792373e-001
1.3620000e+002	-1.0164278e-001
1.3640000e+002	-4.7094400e-001
1.3660000e+002	-8.7996013e-001
1.3680000e+002	-1.2678538e+000
1.3700000e+002	-1.5724259e+000
1.3720000e+002	-1.7399737e+000
1.3740000e+002	-1.7339935e+000
1.3760000e+002	-1.5413441e+000
1.3780000e+002	-1.1748833e+000
1.3800000e+002	-6.7213792e-001
1.3820000e+002	-9.0189469e-002
1.3840000e+002	5.0244906e-001
1.3860000e+002	1.0357184e+000
1.3880000e+002	1.4481368e+000
1.3900000e+002	1.6956012e+000
1.3920000e+002	1.7575127e+000
1.3940000e+002	1.6392922e+000
1.3960000e+002	1.3709188e+000
1.3980000e+002	1.0017458e+000
1.4000000e+002	5.9243024e-001
1.4020000e+002	2.0526221e-001
1.4040000e+002	-1.0557665e-001
1.4060000e+002	-3.0229031e-001
1.4080000e+002	-3.6898593e-001
1.4100000e+002	-3.1357840e-001
1.4120000e+002	-1.6580546e-001
1.4140000e+002	2.8304065e-002
1.4160000e+002	2.1460212e-001
1.4180000e+002	3.4030719e-001
1.4200000e+002	3.6326896e-001
1.4220000e+002	2.5951218e-001
1.4240000e+002	2.7833067e-002
1.4260000e+002	-3.0930956e-001
1.4280000e+002	-7.0877722e-001
1.4300000e+002	-1.1131601e+000
1.4320000e+002	-1.4596154e+000
1.4340000e+002	-1.6897488e+000
1.4360000e+002	-1.7589811e+000
1.4380000e+002	-1.6439149e+000
1.4400000e+002	-1.3465260e+000
1.4420000e+002	-8.9449619e-001
1.4440000e+002	-3.3761188e-001
1.4460000e+002	2.5923630e-001
1.4480000e+002	8.2537998e-001
1.4500000e+002	1.2945908e+000
1.4520000e+002	1.6146133e+000
1.4540000e+002	1.7545452e+000
1.4560000e+002	1.7089332e+000
1.4580000e+002	1.4979716e+000
1.4600000e+002	1.1637952e+000
1.4620000e+002	7.6347556e-001
1.4640000e+002	3.5983883e-001
1.4660000e+002	1.1561578e-002
1.4680000e+002	-2.3589151e-001
1.4700000e+002	-3.5706597e-001
1.4720000e+002	-3.4999357e-001
1.4740000e+002	-2.3581882e-001
1.4760000e+002	-5.4662277e-002
1.4780000e+002	1.4159446e-001
1.4800000e+002	2.9842786e-001
1.4820000e+002	3.6821894e-001
1.4840000e+002	3.1868256e-001
1.4860000e+002	1.3881237e-001
1.4880000e+002	-1.5863097e-001
1.4900000e+002	-5.3851102e-001
1.4920000e+002	-9.4839144e-001
1.4940000e+002	-1.3265141e+000
1.4960000e+002	-1.6114313e+000
1.4980000e+002	-1.7517775e+000
1.5000000e+002	-1.7146323e+000
1.5020000e+002	-1.4911477e+000
1.5040000e+002	-1.0985315e+000
1.5060000e+002	-5.7805047e-001
1.5080000e+002	1.0657816e-002
1.5100000e+002	5.9810271e-001
1.5120000e+002	1.1149763e+000
1.5140000e+002	1.5021612e+000
1.5160000e+002	1.7191676e+000
1.5180000e+002	1.7497028e+000
1.5200000e+002	1.6035273e+000
1.5220000e+002	1.3143324e+000
1.5240000e+002	9.3399781e-001
1.5260000e+002	5.2415341e-001
1.5280000e+002	1.4638562e-001
1.5300000e+002	-1.4736113e-001
1.5320000e+002	-3.2267853e-001
1.5340000e+002	-3.6764953e-001
1.5360000e+002	-2.9410148e-001
1.5380000e+002	-1.3498420e-001
1.5400000e+002	6.1682699e-002
1.5420000e+002	2.4130396e-001
1.5440000e+002	3.5226679e-001
1.5460000e+002	3.5501645e-001
1.5480000e+002	2.2917960e-001
1.5500000e+002	-2.2424294e-002
1.5520000e+002	-3.7354845e-001
1.5540000e+002	-7.7812533e-001
1.5560000e+002	-1.1771663e+000
1.5580000e+002	-1.5078796e+000
1.5600000e+002	-1.7135761e+000
1.5620000e+002	-1.7527970e+000
1.5640000e+002	-1.6062180e+000
1.5660000e+002	-1.2802233e+000
1.5680000e+002	-8.0656624e-001
1.5700000e+002	-2.3814145e-001
1.5720000e+002	3.5849303e-001
1.5740000e+002	9.1269975e-001
1.5760000e+002	1.3599748e+000
1.5780000e+002	1.6512147e+000
1.5800000e+002	1.7596114e+000
1.5820000e+002	1.6841204e+000
1.5840000e+002	1.4489845e+000
1.5860000e+002	1.0994158e+000
1.5880000e+002	6.9413469e-001
1.5900000e+002	2.9595853e-001
1.5920000e+002	-3.8069161e-002
1.5940000e+002	-2.6545270e-001
1.5960000e+002	-3.6454513e-001
1.5980000e+002	-3.3739763e-001
1.6000000e+002	-2.0873017e-001
1.6020000e+002	-2.1214178e-002
1.6040000e+002	1.7215570e-001
1.6060000e+002	3.1736078e-001
1.6080000e+002	3.6882313e-001
1.6100000e+002	2.9750447e-001
1.6120000e+002	9.6324442e-002
1.6140000e+002	-2.1799045e-001
1.6160000e+002	-6.0694810e-001
1.6180000e+002	-1.0159242e+000
1.6200000e+002	-1.3825156e+000
1.6220000e+002	-1.6463062e+000
1.6240000e+002	-1.7585067e+000
1.6260000e+002	-1.6899417e+000
1.6280000e+002	-1.4361133e+000
1.6300000e+002	-1.0185215e+000
1.6320000e+002	-4.8201097e-001
1.6340000e+002	1.1146895e-001
1.6360000e+002	6.9173726e-001
1.6380000e+002	1.1905239e+000
1.6400000e+002	1.5513175e+000
1.6420000e+002	1.7374009e+000
1.6440000e+002	1.7368408e+000
1.6460000e+002	1.5636763e+000
1.6480000e+002	1.2551463e+000
1.6500000e+002	8.6541565e-001
1.6520000e+002	4.5680609e-001
1.6540000e+002	8.9925653e-002
1.6560000e+002	-1.8574457e-001
1.6580000e+002	-3.3932584e-001
1.6600000e+002	-3.6291278e-001
1.6620000e+002	-2.7216996e-001
1.6640000e+002	-1.0308589e-001
1.6660000e+002	9.4572417e-002
1.6680000e+002	2.6603638e-001
1.6700000e+002	3.6112196e-001
1.6720000e+002	3.4307409e-001
1.6740000e+002	1.9523633e-001
1.6760000e+002	-7.5541835e-002
1.6780000e+002	-4.3932890e-001
1.6800000e+002	-8.4732588e-001
1.6820000e+002	-1.2392263e+000
1.6840000e+002	-1.5525736e+000
1.6860000e+002	-1.7326448e+000
1.6880000e+002	-1.7412997e+000
1.6900000e+002	-1.5633891e+000
1.6920000e+002	-1.2096964e+000
1.6940000e+002	-7.1592495e-001
1.6960000e+002	-1.3786390e-001
1.6980000e+002	4.5653584e-001
1.7000000e+002	9.9696020e-001
1.7020000e+002	1.4208950e+000
1.7040000e+002	1.6825862e+000
1.7060000e+002	1.7594195e+000
1.7080000e+002	1.6547449e+000
1.7100000e+002	1.3967306e+000
1.7120000e+002	1.0334518e+000
1.7140000e+002	6.2500827e-001
1.7160000e+002	2.3392599e-001
1.7180000e+002	-8.4635902e-002
1.7200000e+002	-2.9133120e-001
1.7220000e+002	-3.6840201e-001
1.7240000e+002	-3.2188937e-001
1.7260000e+002	-1.7995352e-001
1.7280000e+002	1.2401826e-002
1.7300000e+002	2.0133542e-001
1.7320000e+002	3.3360458e-001
1.7340000e+002	3.6590450e-001
1.7360000e+002	2.7259905e-001
1.7380000e+002	5.0586858e-002
1.7400000e+002	-2.7949810e-001
1.7420000e+002	-6.7596943e-001
1.7440000e+002	-1.0822540e+000
1.7460000e+002	-1.4355834e+000
1.7480000e+002	-1.6768493e+000
1.7500000e+002	-1.7600674e+000
1.7520000e+002	-1.6599524e+000
1.7540000e+002	-1.3763941e+000
1.7560000e+002	-9.3510935e-001
1.7580000e+002	-3.8434151e-001
1.7600000e+002	2.1190209e-001
1.7620000e+002	7.8304055e-001
1.7640000e+002	1.2621237e+000
1.7660000e+002	1.5954763e+000
1.7680000e+002	1.7502965e+000
1.7700000e+002	1.7190445e+000
1.7720000e+002	1.5199585e+000
1.7740000e+002	1.1936455e+000
1.7760000e+002	7.9630379e-001
1.7780000e+002	3.9066468e-001
1.7800000e+002	3.6088064e-002
1.7820000e+002	-2.2062238e-001
1.7840000e+002	-3.5224262e-001
1.7860000e+002	-3.5489597e-001
1.7880000e+002	-2.4799124e-001
1.7900000e+002	-7.0367998e-002
1.7920000e+002	1.2671080e-001
1.7940000e+002	2.8857790e-001
1.7960000e+002	3.6673144e-001
1.7980000e+002	3.2740712e-001
1.8000000e+002	1.5776309e-001
1.8020000e+002	-1.3133323e-001
1.8040000e+002	-5.0638629e-001
1.8060000e+002	-9.1607641e-001
1.8080000e+002	-1.2990474e+000
1.8100000e+002	-1.5934607e+000
1.8120000e+002	-1.7468134e+000
1.8140000e+002	-1.7244669e+000
1.8160000e+002	-1.5155319e+000
1.8180000e+002	-1.1351620e+000
1.8200000e+002	-6.2287209e-001
1.8220000e+002	-3.7118883e-002
1.8240000e+002	5.5303435e-001
1.8260000e+002	1.0778879e+000
1.8280000e+002	1.4771739e+000
1.8300000e+002	1.7086705e+000
1.8320000e+002	1.7540377e+000
1.8340000e+002	1.6209874e+000
1.8360000e+002	1.3414723e+000
1.8380000e+002	9.6620521e-001
1.8400000e+002	5.5638999e-001
1.8420000e+002	1.7398089e-001
1.8440000e+002	-1.2798926e-001
1.8460000e+002	-3.1348908e-001
1.8480000e+002	-3.6871301e-001
1.8500000e+002	-3.0364376e-001
1.8520000e+002	-1.4973066e-001
1.8540000e+002	4.5919685e-002
1.8560000e+002	2.2888978e-001
1.8580000e+002	3.4698056e-001
1.8600000e+002	3.5938185e-001
1.8620000e+002	2.4399910e-001
1.8640000e+002	1.7444079e-003
1.8660000e+002	-3.4291759e-001
1.8680000e+002	-7.4528275e-001
1.8700000e+002	-1.1470780e+000
1.8720000e+002	-1.4854522e+000
1.8740000e+002	-1.7028755e+000
1.8760000e+002	-1.7563859e+000
1.8780000e+002	-1.6247162e+000
1.8800000e+002	-1.3121628e+000
1.8820000e+002	-8.4856489e-001
1.8840000e+002	-2.8537093e-001
1.8860000e+002	3.1161693e-001
1.8880000e+002	8.7171010e-001
1.8900000e+002	1.3295544e+000
1.8920000e+002	1.6345282e+000
1.8940000e+002	1.7578709e+000
1.8960000e+002	1.6964507e+000
1.8980000e+002	1.4726072e+000
1.9000000e+002	1.1301211e+000
1.9020000e+002	7.2696527e-001
1.9040000e+002	3.2599640e-001
1.9060000e+002	-1.4936675e-002
1.9080000e+002	-2.5190881e-001
1.9100000e+002	-3.6145857e-001
1.9120000e+002	-3.4373612e-001
1.9140000e+002	-2.2178399e-001
1.9160000e+002	-3.7092061e-002
1.9180000e+002	1.5783921e-001
1.9200000e+002	3.0871808e-001
1.9220000e+002	3.6897045e-001
1.9240000e+002	3.0800009e-001
1.9260000e+002	1.1685956e-001
1.9280000e+002	-1.8959665e-001
1.9300000e+002	-5.7444650e-001
1.9320000e+002	-9.8407269e-001
1.9340000e+002	-1.3563429e+000
1.9360000e+002	-1.6303178e+000
1.9380000e+002	-1.7559588e+000
1.9400000e+002	-1.7022978e+000
1.9420000e+002	-1.4627708e+000
1.9440000e+002	-1.0568535e+000
1.9460000e+002	-5.2771737e-001
1.9480000e+002	6.3752029e-002
1.9500000e+002	6.4766458e-001
1.9520000e+002	1.1552232e+000
1.9540000e+002	1.5286531e+000
1.9560000e+002	1.7294314e+000
1.9580000e+002	1.7435549e+000
1.9600000e+002	1.5830451e+000
1.9620000e+002	1.2834824e+000
1.9640000e+002	8.9798012e-001
1.9660000e+002	4.8856750e-001
1.9680000e+002	1.1634989e-001
1.9700000e+002	-1.6799758e-001
1.9720000e+002	-3.3190795e-001
1.9740000e+002	-3.6557268e-001
1.9760000e+002	-2.8284960e-001
1.9780000e+002	-1.1831064e-001
1.9800000e+002	7.9073840e-002
1.9820000e+002	2.5458314e-001
1.9840000e+002	3.5732455e-001
1.9860000e+002	3.4919247e-001
1.9880000e+002	2.1175692e-001
1.9900000e+002	-5.0040827e-002
1.9920000e+002	-4.0800034e-001
1.9940000e+002	-8.1459072e-001
1.9960000e+002	-1.2100966e+000
1.9980000e+002	-1.5318673e+000
2.0000000e+002	-1.7242167e+000
2.0020000e+002	-1.7474089e+000
2.0040000e+002	-1.5843060e+000
2.0060000e+002	-1.2436105e+000
2.0080000e+002	-7.5917096e-001
2.0100000e+002	-1.8543346e-001
2.0120000e+002	4.1027616e-001
2.0140000e+002	9.5745430e-001
2.0160000e+002	1.3926119e+000
2.0180000e+002	1.6683850e+000
2.0200000e+002	1.7601620e+000
2.0220000e+002	1.6692145e+000
2.0240000e+002	1.4218683e+000
2.0260000e+002	1.0648701e+000
2.0280000e+002	6.5770035e-001
2.0300000e+002	2.6305815e-001
2.0320000e+002	-6.2974179e-002
2.0340000e+002	-2.7953732e-001
2.0360000e+002	-3.6702254e-001
2.0380000e+002	-3.2958618e-001
2.0400000e+002	-1.9377711e-001
2.0420000e+002	-3.5224323e-003
2.0440000e+002	1.8770405e-001
2.0460000e+002	3.2625854e-001
2.0480000e+002	3.6773143e-001
2.0500000e+002	2.8485700e-001
2.0520000e+002	7.2644016e-002
2.0540000e+002	-2.5011562e-001
2.0560000e+002	-6.4322720e-001
2.0580000e+002	-1.0510101e+000
2.0600000e+002	-1.4108338e+000
2.0620000e+002	-1.6629365e+000
2.0640000e+002	-1.7599777e+000
2.0660000e+002	-1.6748128e+000
2.0680000e+002	-1.4052499e+000
2.0700000e+002	-9.7501979e-001
2.0720000e+002	-4.3077923e-001
2.0740000e+002	1.6440673e-001
2.0760000e+002	7.4011026e-001
2.0780000e+002	1.2287213e+000
2.0800000e+002	1.5751935e+000
2.0820000e+002	1.7448541e+000
2.0840000e+002	1.7280795e+000
2.0860000e+002	1.5411304e+000
2.0880000e+002	1.2230419e+000
2.0900000e+002	8.2908122e-001
2.0920000e+002	4.2182109e-001
2.0940000e+002	6.1245670e-002
2.0960000e+002	-2.0454747e-001
2.0980000e+002	-3.4658895e-001
2.1000000e+002	-3.5909321e-001
2.1020000e+002	-2.5970853e-001
2.1040000e+002	-8.5948517e-002
2.1060000e+002	1.1160055e-001
2.1080000e+002	2.7818918e-001
2.1100000e+002	3.6448773e-001
2.1120000e+002	3.3529255e-001
2.1140000e+002	1.7594417e-001
2.1160000e+002	-1.0459014e-001
2.1180000e+002	-4.7448659e-001
2.1200000e+002	-8.8359223e-001
2.1220000e+002	-1.2710142e+000
2.1240000e+002	-1.5745860e+000
2.1260000e+002	-1.7407224e+000
2.1280000e+002	-1.7331044e+000
2.1300000e+002	-1.5388160e+000
2.1320000e+002	-1.1709458e+000
2.1340000e+002	-6.6722216e-001
2.1360000e+002	-8.4867338e-002
2.1380000e+002	5.0754685e-001
2.1400000e+002	1.0399936e+000
2.1420000e+002	1.4511098e+000
2.1440000e+002	1.6969791e+000
2.1460000e+002	1.7572283e+000
2.1480000e+002	1.6375087e+000
2.1500000e+002	1.3679995e+000
2.1520000e+002	9.9819313e-001
2.1540000e+002	5.8880517e-001
2.1560000e+002	2.0209539e-001
2.1580000e+002	-1.0786687e-001
2.1600000e+002	-3.0346074e-001
2.1620000e+002	-3.6900215e-001
2.1640000e+002	-3.1261425e-001
2.1660000e+002	-1.6420853e-001
2.1680000e+002	3.0075071e-002
2.1700000e+002	2.1605807e-001
2.1720000e+002	3.4101407e-001
2.1740000e+002	3.6292457e-001
2.1760000e+002	2.5800141e-001
2.1780000e+002	2.5252839e-002
2.1800000e+002	-3.1265995e-001
2.1820000e+002	-7.1243902e-001
2.1840000e+002	-1.1165848e+000
2.1860000e+002	-1.4622501e+000
2.1880000e+002	-1.6911239e+000
2.1900000e+002	-1.7587867e+000
2.1920000e+002	-1.6420536e+000
2.1940000e+002	-1.3431328e+000
2.1960000e+002	-8.8992426e-001
2.1980000e+002	-3.3238349e-001
2.2000000e+002	2.6450401e-001
2.2020000e+002	8.3006417e-001
2.2040000e+002	1.2981530e+000
2.2060000e+002	1.6166763e+000
2.2080000e+002	1.7549452e+000
2.2100000e+002	1.7077395e+000
2.2120000e+002	1.4954699e+000
2.2140000e+002	1.1604391e+000
2.2160000e+002	7.5981242e-001
2.2180000e+002	3.5642247e-001
2.2200000e+002	8.8660538e-003
2.2220000e+002	-2.3754421e-001
2.2240000e+002	-3.5755265e-001
2.2260000e+002	-3.4940376e-001
2.2280000e+002	-2.3443404e-001
2.2300000e+002	-5.2904052e-002
2.2320000e+002	1.4323923e-001
2.2340000e+002	2.9949210e-001
2.2360000e+002	3.6833744e-001
2.2380000e+002	3.1765747e-001
2.2400000e+002	1.3665157e-001
2.2420000e+002	-1.6170894e-001
2.2440000e+002	-5.4210660e-001
2.2460000e+002	-9.5198369e-001
2.2480000e+002	-1.3295410e+000
2.2500000e+002	-1.6133786e+000
2.2520000e+002	-1.7522608e+000
2.2540000e+002	-1.7134612e+000
2.2560000e+002	-1.4883606e+000
2.2580000e+002	-1.0943946e+000
2.2600000e+002	-5.7302367e-001
2.2620000e+002	1.5986598e-002
2.2640000e+002	6.0310180e-001
2.2660000e+002	1.1190617e+000
2.2680000e+002	1.5048806e+000
2.2700000e+002	1.7202642e+000
2.2720000e+002	1.7491489e+000
2.2740000e+002	1.6015227e+000
2.2760000e+002	1.3112687e+000
2.2780000e+002	9.3039347e-001
2.2800000e+002	5.2057039e-001
2.2820000e+002	1.4334107e-001
2.2840000e+002	-1.4947463e-001
2.2860000e+002	-3.2365142e-001
2.2880000e+002	-3.6748341e-001
2.2900000e+002	-2.9300268e-001
2.2920000e+002	-1.3332402e-001
2.2940000e+002	6.3434490e-002
2.2960000e+002	2.4266159e-001
2.2980000e+002	3.5281349e-001
2.3000000e+002	3.5447834e-001
2.3020000e+002	2.2747640e-001
2.3040000e+002	-2.5159998e-002
2.3060000e+002	-3.7698671e-001
2.3080000e+002	-7.8178686e-001
2.3100000e+002	-1.1804956e+000
2.3120000e+002	-1.5103318e+000
2.3140000e+002	-1.7147037e+000
2.3160000e+002	-1.7523229e+000
2.3180000e+002	-1.6040833e+000
2.3200000e+002	-1.2766019e+000
2.3220000e+002	-8.0184378e-001
2.3240000e+002	-2.3286198e-001
2.3260000e+002	3.6370497e-001
2.3280000e+002	9.1722939e-001
2.3300000e+002	1.3633059e+000
2.3320000e+002	1.6530031e+000
2.3340000e+002	1.7597323e+000
2.3360000e+002	1.6826814e+000
2.3380000e+002	1.4463039e+000
2.3400000e+002	1.0959686e+000
2.3420000e+002	6.9047545e-001
2.3440000e+002	2.9263357e-001
2.3460000e+002	-4.0606862e-002
2.3480000e+002	-2.6691215e-001
2.3500000e+002	-3.6483887e-001
2.3520000e+002	-3.3664985e-001
2.3540000e+002	-2.0725032e-001
2.3560000e+002	-1.9440437e-002
2.3580000e+002	1.7373372e-001
2.3600000e+002	3.1828768e-001
2.3620000e+002	3.6875788e-001
2.3640000e+002	2.9628200e-001
2.3660000e+002	9.3988665e-002
2.3680000e+002	-2.2118758e-001
2.3700000e+002	-6.1058176e-001
2.3720000e+002	-1.0194605e+000
2.3740000e+002	-1.3853944e+000
2.3760000e+002	-1.6480296e+000
2.3780000e+002	-1.7587192e+000
2.3800000e+002	-1.6884899e+000
2.3820000e+002	-1.4330746e+000
2.3840000e+002	-1.0141985e+000
2.3860000e+002	-4.7688995e-001
2.3880000e+002	1.1678631e-001
2.3900000e+002	6.9662094e-001
2.3920000e+002	1.1944066e+000
2.3940000e+002	1.5537761e+000
2.3960000e+002	1.7382155e+000
2.3980000e+002	1.7360231e+000
2.4000000e+002	1.5614619e+000
2.4020000e+002	1.2519532e+000
2.4040000e+002	8.6177572e-001
2.4060000e+002	4.5327993e-001
2.4080000e+002	8.7014598e-002
2.4100000e+002	-1.8767536e-001
2.4120000e+002	-3.4010125e-001
2.4140000e+002	-3.6257025e-001
2.4160000e+002	-2.7094718e-001
2.4180000e+002	-1.0137595e-001
2.4200000e+002	9.6291059e-002
2.4220000e+002	2.6728373e-001
2.4240000e+002	3.6150061e-001
2.4260000e+002	3.4233995e-001
2.4280000e+002	1.9334449e-001
2.4300000e+002	-7.8423573e-002
2.4320000e+002	-4.4284132e-001
2.4340000e+002	-8.5097123e-001
2.4360000e+002	-1.2424446e+000
2.4380000e+002	-1.5548305e+000
2.4400000e+002	-1.7335170e+000
2.4420000e+002	-1.7405441e+000
2.4440000e+002	-1.5609860e+000
2.4460000e+002	-1.2058577e+000
2.4480000e+002	-7.1106752e-001
2.4500000e+002	-1.3255122e-001
2.4520000e+002	4.6167442e-001
2.4540000e+002	1.0013205e+000
2.4560000e+002	1.4239852e+000
2.4580000e+002	1.6840966e+000
2.4600000e+002	1.7592644e+000
2.4620000e+002	1.6530698e+000
2.4640000e+002	1.3938846e+000
2.4660000e+002	1.0299292e+000
2.4680000e+002	6.2136857e-001
2.4700000e+002	2.3070541e-001
2.4720000e+002	-8.7007455e-002
2.4740000e+002	-2.9259490e-001
2.4760000e+002	-3.6850639e-001
2.4780000e+002	-3.2099250e-001
2.4800000e+002	-1.7839116e-001
2.4820000e+002	1.4177040e-002
2.4840000e+002	2.0283361e-001
2.4860000e+002	3.3438434e-001
2.4880000e+002	3.6565076e-001
2.4900000e+002	2.7118043e-001
2.4920000e+002	4.8083305e-002
2.4940000e+002	-2.8280224e-001
2.4960000e+002	-6.7962586e-001
2.4980000e+002	-1.0857183e+000
2.5000000e+002	-1.4382998e+000
2.5020000e+002	-1.6783386e+000
2.5040000e+002	-1.7600047e+000
2.5060000e+002	-1.6582219e+000
2.5080000e+002	-1.3731126e+000
2.5100000e+002	-9.3061397e-001
2.5120000e+002	-3.7914349e-001
2.5140000e+002	2.1719000e-001
2.5160000e+002	7.8779260e-001
2.5180000e+002	1.2657916e+000
2.5200000e+002	1.5976676e+000
2.5220000e+002	1.7508295e+000
2.5240000e+002	1.7179698e+000
2.5260000e+002	1.5175462e+000
2.5280000e+002	1.1903381e+000
2.5300000e+002	7.9264433e-001
2.5320000e+002	3.8720973e-001
2.5340000e+002	3.3320958e-002
2.5360000e+002	-2.2236544e-001
2.5380000e+002	-3.5282164e-001
2.5400000e+002	-3.5438386e-001
2.5420000e+002	-2.4665574e-001
2.5440000e+002	-6.8622002e-002
2.5460000e+002	1.2838253e-001
2.5480000e+002	2.8970358e-001
2.5500000e+002	3.6693503e-001
2.5520000e+002	3.2647564e-001
2.5540000e+002	1.5568740e-001
2.5560000e+002	-1.3435072e-001
2.5580000e+002	-5.0995861e-001
2.5600000e+002	-9.1968954e-001
2.5620000e+002	-1.3021394e+000
2.5640000e+002	-1.5955102e+000
2.5660000e+002	-1.7474231e+000
2.5680000e+002	-1.7234293e+000
2.5700000e+002	-1.5128666e+000
2.5720000e+002	-1.1311180e+000
2.5740000e+002	-6.1789580e-001
2.5760000e+002	-3.1790998e-002
2.5780000e+002	5.5808230e-001
2.5800000e+002	1.0820649e+000
2.5820000e+002	1.4800144e+000
2.5840000e+002	1.7099005e+000
2.5860000e+002	1.7536108e+000
2.5880000e+002	1.6190862e+000
2.5900000e+002	1.3384752e+000
2.5920000e+002	9.6262334e-001
2.5940000e+002	5.5278519e-001
2.5960000e+002	1.7087699e-001
2.5980000e+002	-1.3018726e-001
2.6000000e+002	-3.1455558e-001
2.6020000e+002	-3.6863257e-001
2.6040000e+002	-3.0260744e-001
2.6060000e+002	-1.4809878e-001
2.6080000e+002	4.7682321e-002
2.6100000e+002	2.3029550e-001
2.6120000e+002	3.4760415e-001
2.6140000e+002	3.5893583e-001
2.6160000e+002	2.4238662e-001
2.6180000e+002	-9.1878797e-004
2.6200000e+002	-3.4631591e-001
2.6220000e+002	-7.4894638e-001
2.6240000e+002	-1.1504545e+000
2.6260000e+002	-1.4879925e+000
2.6280000e+002	-1.7041214e+000
2.6300000e+002	-1.7560445e+000
2.6320000e+002	-1.6227104e+000
2.6340000e+002	-1.3086482e+000
2.6360000e+002	-8.4391182e-001
2.6380000e+002	-2.8011343e-001
2.6400000e+002	3.1685749e-001
2.6420000e+002	8.7631482e-001
2.6440000e+002	1.3329962e+000
2.6460000e+002	1.6364472e+000
2.6480000e+002	1.7581237e+000
2.6500000e+002	1.6951267e+000
2.6520000e+002	1.4700097e+000
2.6540000e+002	1.1267151e+000
2.6560000e+002	7.2330221e-001
2.6580000e+002	3.2262650e-001
2.6600000e+002	-1.7550212e-002
2.6620000e+002	-2.5346015e-001
2.6640000e+002	-3.6184330e-001
2.6660000e+002	-3.4306211e-001
2.6680000e+002	-2.2034762e-001
2.6700000e+002	-3.5323921e-002
2.6720000e+002	1.5945049e-001
2.6740000e+002	3.0971128e-001
2.6760000e+002	3.6899288e-001
2.6780000e+002	3.0687100e-001
2.6800000e+002	1.1460581e-001
2.6820000e+002	-1.9273882e-001
2.6840000e+002	-5.7806401e-001
2.6860000e+002	-9.8763750e-001
2.6880000e+002	-1.3592937e+000
2.6900000e+002	-1.6321486e+000
2.6920000e+002	-1.7563001e+000
2.6940000e+002	-1.7009787e+000
2.6960000e+002	-1.4598503e+000
2.6980000e+002	-1.0526170e+000
2.7000000e+002	-5.2263885e-001
2.7020000e+002	6.9077049e-002
2.7040000e+002	6.5260497e-001
2.7060000e+002	1.1592035e+000
2.7080000e+002	1.5312360e+000
2.7100000e+002	1.7303796e+000
2.7120000e+002	1.7428613e+000
2.7140000e+002	1.5809286e+000
2.7160000e+002	1.2803487e+000
2.7180000e+002	8.9435504e-001
2.7200000e+002	4.8501260e-001
2.7220000e+002	1.1337426e-001
2.7240000e+002	-1.7001558e-001
2.7260000e+002	-3.3277681e-001
2.7280000e+002	-3.6531290e-001
2.7300000e+002	-2.8168416e-001
2.7320000e+002	-1.1662257e-001
2.7340000e+002	8.0809909e-002
2.7360000e+002	2.5588417e-001
2.7380000e+002	3.5778372e-001
2.7400000e+002	3.4855139e-001
2.7420000e+002	2.0995388e-001
2.7440000e+002	-5.2854636e-002
2.7460000e+002	-4.1147938e-001
2.7480000e+002	-8.1824573e-001
2.7500000e+002	-1.2133694e+000
2.7520000e+002	-1.5342183e+000
2.7540000e+002	-1.7252107e+000
2.7560000e+002	-1.7467868e+000
2.7580000e+002	-1.5820294e+000
2.7600000e+002	-1.2398732e+000
2.7620000e+002	-7.5437547e-001
2.7640000e+002	-1.8013427e-001
2.7660000e+002	4.1545166e-001
2.7680000e+002	9.6189662e-001
2.7700000e+002	1.3958174e+000
2.7720000e+002	1.6700275e+000
2.7740000e+002	1.7601371e+000
2.7760000e+002	1.6676500e+000
2.7780000e+002	1.4190989e+000
2.7800000e+002	1.0613813e+000
2.7820000e+002	6.5404946e-001
2.7840000e+002	2.5978656e-001
2.7860000e+002	-6.5425398e-002
2.7880000e+002	-2.8089397e-001
2.7900000e+002	-3.6721609e-001
2.7920000e+002	-3.2875877e-001
2.7940000e+002	-1.9225223e-001
2.7960000e+002	-1.7461633e-003
2.7980000e+002	1.8924165e-001
2.8000000e+002	3.2710916e-001
2.8020000e+002	3.6756749e-001
2.8040000e+002	2.8353105e-001
2.8060000e+002	7.0218962e-002
2.8080000e+002	-2.5337064e-001
2.8100000e+002	-6.4687478e-001
2.8120000e+002	-1.0545105e+000
2.8140000e+002	-1.4136288e+000
2.8160000e+002	-1.6645378e+000
2.8180000e+002	-1.7600458e+000
2.8200000e+002	-1.6732139e+000
2.8220000e+002	-1.4020823e+000
2.8240000e+002	-9.7060424e-001
2.8260000e+002	-4.2561551e-001
2.8280000e+002	1.6971083e-001
2.8300000e+002	7.4492663e-001
2.8320000e+002	1.2324923e+000
2.8340000e+002	1.5775121e+000
2.8360000e+002	1.7455203e+000
2.8380000e+002	1.7271256e+000
2.8400000e+002	1.5388102e+000
2.8420000e+002	1.2197867e+000
2.8440000e+002	8.2542902e-001
2.8460000e+002	4.1833066e-001
2.8480000e+002	5.8409140e-002
2.8500000e+002	-2.0637999e-001
2.8520000e+002	-3.4726077e-001
2.8540000e+002	-3.5866050e-001
2.8560000e+002	-2.5842497e-001
2.8580000e+002	-8.4217870e-002
2.8600000e+002	1.1329620e-001
2.8620000e+002	2.7937387e-001
2.8640000e+002	3.6477505e-001
2.8660000e+002	3.3445463e-001
2.8680000e+002	1.7395489e-001
2.8700000e+002	-1.0754467e-001
2.8720000e+002	-4.7803235e-001
2.8740000e+002	-8.8722261e-001
2.8760000e+002	-1.2741679e+000
2.8780000e+002	-1.5767352e+000
2.8800000e+002	-1.7414571e+000
2.8820000e+002	-1.7322004e+000
2.8840000e+002	-1.5362740e+000
2.8860000e+002	-1.1669976e+000
2.8880000e+002	-6.6230012e-001
2.8900000e+002	-7.9544404e-002
2.8920000e+002	5.1263985e-001
2.8940000e+002	1.0442591e+000
2.8960000e+002	1.4540696e+000
2.8980000e+002	1.6983421e+000
2.9000000e+002	1.7569294e+000
2.9020000e+002	1.6357132e+000
2.9040000e+002	1.3650721e+000
2.9060000e+002	9.9463735e-001
2.9080000e+002	5.8518195e-001
2.9100000e+002	1.9893474e-001
2.9120000e+002	-1.1014793e-001
2.9140000e+002	-3.0462074e-001
2.9160000e+002	-3.6900860e-001
2.9180000e+002	-3.1164273e-001
2.9200000e+002	-1.6260793e-001
2.9220000e+002	3.1845412e-002
2.9240000e+002	2.1750913e-001
2.9260000e+002	3.4171270e-001
2.9280000e+002	3.6257002e-001
2.9300000e+002	2.5648039e-001
2.9320000e+002	2.2664177e-002
2.9340000e+002	-3.1601530e-001
2.9360000e+002	-7.1610120e-001
2.9380000e+002	-1.1200048e+000
2.9400000e+002	-1.4648754e+000
2.9420000e+002	-1.6924861e+000
2.9440000e+002	-1.7585777e+000
2.9460000e+002	-1.6401777e+000
2.9480000e+002	-1.3397274e+000
2.9500000e+002	-8.8534401e-001
2.9520000e+002	-3.2715196e-001
2.9540000e+002	2.6976921e-001
2.9560000e+002	8.3474058e-001
2.9580000e+002	1.3017032e+000
2.9600000e+002	1.6187248e+000
2.9620000e+002	1.7553304e+000
2.9640000e+002	1.7065325e+000
2.9660000e+002	1.4929585e+000
2.9680000e+002	1.1570779e+000
2.9700000e+002	7.5614909e-001
2.9720000e+002	3.5301060e-001
2.9740000e+002	6.1786430e-003
2.9760000e+002	-2.3918679e-001
2.9780000e+002	-3.5802907e-001
2.9800000e+002	-3.4880541e-001
2.9820000e+002	-2.3304393e-001
2.9840000e+002	-5.1144657e-002
2.9860000e+002	1.4488080e-001
2.9880000e+002	3.0054935e-001
2.9900000e+002	3.6844637e-001
2.9920000e+002	3.1662193e-001
2.9940000e+002	1.3448137e-001
2.9960000e+002	-1.6479349e-001
2.9980000e+002	-5.4570457e-001
3.0000000e+002	-9.5557339e-001
3.0020000e+002	-1.3325605e+000
3.0040000e+002	-1.6153143e+000
3.0060000e+002	-1.7527299e+000
3.0080000e+002	-1.7122754e+000
3.0100000e+002	-1.4855599e+000
3.0120000e+002	-1.0902476e+000
3.0140000e+002	-5.6799147e-001
3.0160000e+002	2.1315228e-002
3.0180000e+002	6.0809521e-001
3.0200000e+002	1.1231367e+000
3.0220000e+002	1.5075865e+000
3.0240000e+002	1.7213460e+000
3.0260000e+002	1.7485809e+000
3.0280000e+002	1.5995068e+000
3.0300000e+002	1.3081978e+000
3.0320000e+002	9.2678685e-001
3.0340000e+002	5.1699000e-001
3.0360000e+002	1.4030329e-001
3.0380000e+002	-1.5157862e-001
3.0400000e+002	-3.2461386e-001
3.0420000e+002	-3.6730782e-001
3.0440000e+002	-2.9189706e-001
3.0460000e+002	-1.3166088e-001
3.0480000e+002	6.5184878e-002
3.0500000e+002	2.4401369e-001
3.0520000e+002	3.5335150e-001
3.0540000e+002	3.5392993e-001
3.0560000e+002	2.2576314e-001
3.0580000e+002	-2.7903658e-002
3.0600000e+002	-3.8042924e-001
3.0620000e+002	-7.8544794e-001
3.0640000e+002	-1.1838194e+000
3.0660000e+002	-1.5127740e+000
3.0680000e+002	-1.7158179e+000
3.0700000e+002	-1.7518340e+000
3.0720000e+002	-1.6019343e+000
3.0740000e+002	-1.2729688e+000
3.0760000e+002	-7.9711380e-001
3.0780000e+002	-2.2758031e-001
3.0800000e+002	3.6891347e-001
3.0820000e+002	9.2175046e-001
3.0840000e+002	1.3666245e+000
3.0860000e+002	1.6547770e+000
3.0880000e+002	1.7598385e+000
3.0900000e+002	1.6812297e+000
3.0920000e+002	1.4436142e+000
3.0940000e+002	1.0925170e+000
3.0960000e+002	6.8681685e-001
3.0980000e+002	2.8931381e-001
3.1000000e+002	-4.3135987e-002
3.1020000e+002	-2.6836131e-001
3.1040000e+002	-3.6512251e-001
3.1060000e+002	-3.3589398e-001
3.1080000e+002	-2.0576579e-001
3.1100000e+002	-1.7666266e-002
3.1120000e+002	1.7530784e-001
3.1140000e+002	3.1920704e-001
3.1160000e+002	3.6868279e-001
3.1180000e+002	2.9504912e-001
3.1200000e+002	9.1643837e-002
3.1220000e+002	-2.2439068e-001
3.1240000e+002	-6.1421700e-001
3.1260000e+002	-1.0229934e+000
3.1280000e+002	-1.3882650e+000
3.1300000e+002	-1.6497408e+000
3.1320000e+002	-1.7589172e+000
3.1340000e+002	-1.6870232e+000
3.1360000e+002	-1.4300230e+000
3.1380000e+002	-1.0098659e+000
3.1400000e+002	-4.7176443e-001
3.1420000e+002	1.2210257e-001
3.1440000e+002	7.0149807e-001
3.1460000e+002	1.1982782e+000
3.1480000e+002	1.5562206e+000
3.1500000e+002	1.7390153e+000
3.1520000e+002	1.7351917e+000
3.1540000e+002	1.5592367e+000
3.1560000e+002	1.2487537e+000
3.1580000e+002	8.5813436e-001
3.1600000e+002	4.4975718e-001
3.1620000e+002	8.4110892e-002
3.1640000e+002	-1.8959634e-001
3.1660000e+002	-3.4086625e-001
3.1680000e+002	-3.6221858e-001
3.1700000e+002	-2.6971815e-001
3.1720000e+002	-9.9663750e-002
3.1740000e+002	9.8007566e-002
3.1760000e+002	2.6852494e-001
3.1780000e+002	3.6187019e-001
3.1800000e+002	3.4159541e-001
3.1820000e+002	1.9144281e-001
3.1840000e+002	-8.1312745e-002
3.1860000e+002	-4.4635726e-001
3.1880000e+002	-8.5461527e-001
3.1900000e+002	-1.2456567e+000
3.1920000e+002	-1.5570768e+000
3.1940000e+002	-1.7343754e+000
3.1960000e+002	-1.7397737e+000
3.1980000e+002	-1.5585689e+000
3.2000000e+002	-1.2020079e+000
3.2020000e+002	-7.0620340e-001
3.2040000e+002	-1.2723729e-001
3.2060000e+002	4.6680865e-001
3.2080000e+002	1.0056715e+000
3.2100000e+002	1.4270625e+000
3.2120000e+002	1.6855923e+000
3.2140000e+002	1.7590948e+000
3.2160000e+002	1.6513824e+000
3.2180000e+002	1.3910303e+000
3.2200000e+002	1.0264031e+000
3.2220000e+002	6.1773033e-001
3.2240000e+002	2.2749069e-001
3.2260000e+002	-8.9370017e-002
3.2280000e+002	-2.9384822e-001
3.2300000e+002	-3.6860088e-001
3.2320000e+002	-3.2008803e-001
3.2340000e+002	-1.7682480e-001
3.2360000e+002	1.5951941e-002
3.2380000e+002	2.0432723e-001
3.2400000e+002	3.3515608e-001
3.2420000e+002	3.6538694e-001
3.2440000e+002	2.6975151e-001
3.2460000e+002	4.5571107e-002
3.2480000e+002	-2.8611169e-001
3.2500000e+002	-6.8328307e-001
3.2520000e+002	-1.0891784e+000
3.2540000e+002	-1.4410073e+000
3.2560000e+002	-1.6798152e+000
3.2580000e+002	-1.7599272e+000
3.2600000e+002	-1.6564768e+000
3.2620000e+002	-1.3698186e+000
3.2640000e+002	-9.2610989e-001
3.2660000e+002	-3.7394188e-001
3.2680000e+002	2.2247585e-001
3.2700000e+002	7.9253725e-001
3.2720000e+002	1.2694478e+000
3.2740000e+002	1.5998447e+000
3.2760000e+002	1.7513476e+000
3.2780000e+002	1.7168817e+000
3.2800000e+002	1.5151238e+000
3.2820000e+002	1.1870252e+000
3.2840000e+002	7.8898428e-001
3.2860000e+002	3.8375894e-001
3.2880000e+002	3.0561730e-002
3.2900000e+002	-2.2409847e-001
3.2920000e+002	-3.5339033e-001
3.2940000e+002	-3.5386299e-001
3.2960000e+002	-2.4531461e-001
3.2980000e+002	-6.6874487e-002
3.3000000e+002	1.3005140e-001
3.3020000e+002	2.9082252e-001
3.3040000e+002	3.6712921e-001
3.3060000e+002	3.2553373e-001
3.3080000e+002	1.5360216e-001
3.3100000e+002	-1.3737508e-001
3.3120000e+002	-5.1353368e-001
3.3140000e+002	-9.2330052e-001
3.3160000e+002	-1.3052244e+000
3.3180000e+002	-1.5975485e+000
3.3200000e+002	-1.7480187e+000
3.3220000e+002	-1.7223769e+000
3.3240000e+002	-1.5101876e+000
3.3260000e+002	-1.1270635e+000
3.3280000e+002	-6.1291370e-001
3.3300000e+002	-2.6462812e-002
3.3320000e+002	5.6312498e-001
3.3340000e+002	1.0862318e+000
3.3360000e+002	1.4828415e+000
3.3380000e+002	1.7111156e+000
3.3400000e+002	1.7531696e+000
3.3420000e+002	1.6171733e+000
3.3440000e+002	1.3354705e+000
3.3460000e+002	9.5903879e-001
3.3480000e+002	5.4918265e-001
3.3500000e+002	1.6777958e-001
3.3520000e+002	-1.3237591e-001
3.3540000e+002	-3.1561163e-001
3.3560000e+002	-3.6854250e-001
3.3580000e+002	-3.0156404e-001
3.3600000e+002	-1.4646359e-001
3.3620000e+002	4.9443902e-002
3.3640000e+002	2.3169598e-001
3.3660000e+002	3.4821926e-001
3.3680000e+002	3.5847957e-001
3.3700000e+002	2.4076399e-001
3.3720000e+002	-3.5901728e-003
3.3740000e+002	-3.4971884e-001
3.3760000e+002	-7.5260995e-001
3.3780000e+002	-1.1538258e+000
3.3800000e+002	-1.4905230e+000
3.3820000e+002	-1.7053541e+000
3.3840000e+002	-1.7556884e+000
3.3860000e+002	-1.6206902e+000
3.3880000e+002	-1.3051215e+000
3.3900000e+002	-8.3925083e-001
3.3920000e+002	-2.7485329e-001
3.3940000e+002	3.2209505e-001
3.3960000e+002	8.8091134e-001
3.3980000e+002	1.3364258e+000
3.4000000e+002	1.6383517e+000
3.4020000e+002	1.7583617e+000
3.4040000e+002	1.6937899e+000
3.4060000e+002	1.4674028e+000
3.4080000e+002	1.1233044e+000
3.4100000e+002	7.1963941e-001
3.4120000e+002	3.1926147e-001
3.4140000e+002	-2.0155387e-002
3.4160000e+002	-2.5500128e-001
3.4180000e+002	-3.6221785e-001
3.4200000e+002	-3.4237976e-001
3.4220000e+002	-2.1890627e-001
3.4240000e+002	-3.3555000e-002
3.4260000e+002	1.6105820e-001
3.4280000e+002	3.1069721e-001
3.4300000e+002	3.6900558e-001
3.4320000e+002	3.0573148e-001
3.4340000e+002	1.1234284e-001
3.4360000e+002	-1.9588725e-001
3.4380000e+002	-5.8168349e-001
3.4400000e+002	-9.9119932e-001
3.4420000e+002	-1.3622366e+000
3.4440000e+002	-1.6339674e+000
3.4460000e+002	-1.7566271e+000
3.4480000e+002	-1.6996448e+000
3.4500000e+002	-1.4569165e+000
3.4520000e+002	-1.0483706e+000
3.4540000e+002	-5.1755540e-001
3.4560000e+002	7.4401416e-002
3.4580000e+002	6.5753922e-001
3.4600000e+002	1.1631730e+000
3.4620000e+002	1.5338052e+000
3.4640000e+002	1.7313129e+000
3.4660000e+002	1.7421538e+000
3.4680000e+002	1.5788010e+000
3.4700000e+002	1.2772082e+000
3.4720000e+002	8.9072813e-001
3.4740000e+002	4.8146073e-001
3.4760000e+002	1.1040571e-001
3.4780000e+002	-1.7202391e-001
3.4800000e+002	-3.3363524e-001
3.4820000e+002	-3.6504382e-001
3.4840000e+002	-2.8051221e-001
3.4860000e+002	-1.1493191e-001
3.4880000e+002	8.2544189e-002
3.4900000e+002	2.5717935e-001
3.4920000e+002	3.5823398e-001
3.4940000e+002	3.4789995e-001
3.4960000e+002	2.0814089e-001
3.4980000e+002	-5.5676132e-002
3.5000000e+002	-4.1496230e-001
3.5020000e+002	-8.2189983e-001
3.5040000e+002	-1.2166363e+000
3.5060000e+002	-1.5365589e+000
3.5080000e+002	-1.7261912e+000
3.5100000e+002	-1.7461498e+000
3.5120000e+002	-1.5797386e+000
3.5140000e+002	-1.2361246e+000
3.5160000e+002	-7.4957289e-001
3.5180000e+002	-1.7483338e-001
3.5200000e+002	4.2062324e-001
3.5220000e+002	9.6632995e-001
3.5240000e+002	1.3990101e+000
3.5260000e+002	1.6716553e+000
3.5280000e+002	1.7600977e+000
3.5300000e+002	1.6660731e+000
3.5320000e+002	1.4163209e+000
3.5340000e+002	1.0578884e+000
3.5360000e+002	6.5039965e-001
3.5380000e+002	2.5652053e-001
3.5400000e+002	-6.7867817e-002
3.5420000e+002	-2.8224027e-001
3.5440000e+002	-3.6739964e-001
3.5460000e+002	-3.2792351e-001
3.5480000e+002	-1.9072302e-001
3.5500000e+002	3.0144353e-005
3.5520000e+002	1.9077500e-001
3.5540000e+002	3.2795199e-001
3.5560000e+002	3.6739358e-001
3.5580000e+002	2.8219475e-001
3.5600000e+002	6.7785065e-002
3.5620000e+002	-2.5663129e-001
3.5640000e+002	-6.5052351e-001
3.5660000e+002	-1.0580071e+000
3.5680000e+002	-1.4164153e+000
3.5700000e+002	-1.6661268e+000
3.5720000e+002	-1.7600993e+000
3.5740000e+002	-1.6716003e+000
3.5760000e+002	-1.3989019e+000
3.5780000e+002	-9.6617963e-001
3.5800000e+002	-4.2044778e-001
3.5820000e+002	1.7501332e-001
3.5840000e+002	7.4973601e-001
3.5860000e+002	1.2362520e+000
3.5880000e+002	1.5798166e+000
3.5900000e+002	1.7461717e+000
3.5920000e+002	1.7261581e+000
3.5940000e+002	1.5364796e+000
3.5960000e+002	1.2165255e+000
3.5980000e+002	8.2177582e-001
3.6000000e+002	4.1484403e-001
3.6020000e+002	5.5580244e-002
3.6040000e+002	-2.0820259e-001
3.6060000e+002	-3.4792223e-001
3.6080000e+002	-3.5821885e-001
3.6100000e+002	-2.5713549e-001
3.6120000e+002	-8.2485356e-002
3.6140000e+002	1.1498933e-001
3.6160000e+002	2.8055209e-001
3.6180000e+002	3.6505310e-001
3.6200000e+002	3.3360627e-001
3.6220000e+002	1.7195591e-001
3.6240000e+002	-1.1050635e-001
3.6260000e+002	-4.8158123e-001
3.6280000e+002	-8.9085126e-001
3.6300000e+002	-1.2773149e+000
3.6320000e+002	-1.5788734e+000
3.6340000e+002	-1.7421781e+000
3.6360000e+002	-1.7312814e+000
3.6380000e+002	-1.5337182e+000
3.6400000e+002	-1.1630385e+000
3.6420000e+002	-6.5737185e-001
3.6440000e+002	-7.4220716e-002
3.6460000e+002	5.1772802e-001
3.6480000e+002	1.0485149e+000
3.6500000e+002	1.4570163e+000
3.6520000e+002	1.6996903e+000
3.6540000e+002	1.7566163e+000
3.6560000e+002	1.6339059e+000
3.6580000e+002	1.3621368e+000
3.6600000e+002	9.9107848e-001
3.6620000e+002	5.8156061e-001
3.6640000e+002	1.9578029e-001
3.6660000e+002	-1.1241980e-001
3.6680000e+002	-3.0577033e-001
3.6700000e+002	-3.6900531e-001
3.6720000e+002	-3.1066387e-001
3.6740000e+002	-1.6100370e-001
3.6760000e+002	3.3615050e-002
3.6780000e+002	2.1895527e-001
3.6800000e+002	3.4240306e-001
3.6820000e+002	3.6220531e-001
3.6840000e+002	2.5494914e-001
3.6860000e+002	2.0067104e-002
3.6880000e+002	-3.1937560e-001
3.6900000e+002	-7.1976372e-001
3.6920000e+002	-1.1234202e+000
3.6940000e+002	-1.4674914e+000
3.6960000e+002	-1.6938354e+000
3.6980000e+002	-1.7583539e+000
3.7000000e+002	-1.6382873e+000
3.7020000e+002	-1.3363096e+000
3.7040000e+002	-8.8075546e-001
3.7060000e+002	-3.2191733e-001
3.7080000e+002	2.7503187e-001
3.7100000e+002	8.3940916e-001
3.7120000e+002	1.3052414e+000
3.7140000e+002	1.6207590e+000
3.7160000e+002	1.7557008e+000
3.7180000e+002	1.7053125e+000
3.7200000e+002	1.4904373e+000
3.7220000e+002	1.1537115e+000
3.7240000e+002	7.5248561e-001
3.7260000e+002	3.4960326e-001
3.7280000e+002	3.4993711e-003
3.7300000e+002	-2.4081922e-001
3.7320000e+002	-3.5849523e-001
3.7340000e+002	-3.4819852e-001
3.7360000e+002	-2.3164853e-001
3.7380000e+002	-4.9384131e-002
3.7400000e+002	1.4651914e-001
3.7420000e+002	3.0159957e-001
3.7440000e+002	3.6854571e-001
3.7460000e+002	3.1557596e-001
3.7480000e+002	1.3230178e-001
3.7500000e+002	-1.6788460e-001
3.7520000e+002	-5.4930488e-001
3.7540000e+002	-9.5916049e-001
3.7560000e+002	-1.3355726e+000
3.7580000e+002	-1.6172384e+000
3.7600000e+002	-1.7531848e+000
3.7620000e+002	-1.7110746e+000
3.7640000e+002	-1.4827458e+000
3.7660000e+002	-1.0860905e+000
3.7680000e+002	-5.6295391e-001
3.7700000e+002	2.6643657e-002
3.7720000e+002	6.1308289e-001
3.7740000e+002	1.1272013e+000
3.7760000e+002	1.5102787e+000
3.7780000e+002	1.7224128e+000
3.7800000e+002	1.7479988e+000
3.7820000e+002	1.5974795e+000
3.7840000e+002	1.3051198e+000
3.7860000e+002	9.2317799e-001
3.7880000e+002	5.1341230e-001
3.7900000e+002	1.3727232e-001
3.7920000e+002	-1.5367309e-001
3.7940000e+002	-3.2556587e-001
3.7960000e+002	-3.6712277e-001
3.7980000e+002	-2.9078465e-001
3.8000000e+002	-1.2999481e-001
3.8020000e+002	6.6933823e-002
3.8040000e+002	2.4536022e-001
3.8060000e+002	3.5388081e-001
3.8080000e+002	3.5337120e-001
3.8100000e+002	2.2403981e-001
3.8120000e+002	-3.0655250e-002
3.8140000e+002	-3.8387599e-001
3.8160000e+002	-7.8910851e-001
3.8180000e+002	-1.1871377e+000
3.8200000e+002	-1.5152062e+000
3.8220000e+002	-1.7169189e+000
3.8240000e+002	-1.7513302e+000
3.8260000e+002	-1.5997710e+000
3.8280000e+002	-1.2693239e+000
3.8300000e+002	-7.9237633e-001
3.8320000e+002	-2.2229648e-001
3.8340000e+002	3.7411849e-001
3.8360000e+002	9.2626291e-001
3.8380000e+002	1.3699306e+000
3.8400000e+002	1.6565363e+000
3.8420000e+002	1.7599301e+000
3.8440000e+002	1.6797653e+000
3.8460000e+002	1.4409155e+000
3.8480000e+002	1.0890610e+000
3.8500000e+002	6.8315893e-001
3.8520000e+002	2.8599928e-001
3.8540000e+002	-4.5656513e-002
3.8560000e+002	-2.6980018e-001
3.8580000e+002	-3.6539606e-001
3.8600000e+002	-3.3513002e-001
3.8620000e+002	-2.0427661e-001
3.8640000e+002	-1.5891705e-002
3.8660000e+002	1.7687803e-001
3.8680000e+002	3.2011885e-001
3.8700000e+002	3.6859783e-001
3.8720000e+002	2.9380585e-001
3.8740000e+002	8.9289979e-002
3.8760000e+002	-2.2759970e-001
3.8780000e+002	-6.1785378e-001
3.8800000e+002	-1.0265229e+000
3.8820000e+002	-1.3911273e+000
3.8840000e+002	-1.6514399e+000
3.8860000e+002	-1.7591008e+000
3.8880000e+002	-1.6855418e+000
3.8900000e+002	-1.4269582e+000
3.8920000e+002	-1.0055240e+000
3.8940000e+002	-4.6663446e-001
3.8960000e+002	1.2741767e-001
3.8980000e+002	7.0636860e-001
3.9000000e+002	1.2021388e+000
3.9020000e+002	1.5586512e+000
3.9040000e+002	1.7398001e+000
3.9060000e+002	1.7343465e+000
3.9080000e+002	1.5570007e+000
3.9100000e+002	1.2455478e+000
3.9120000e+002	8.5449162e-001
3.9140000e+002	4.4623787e-001
3.9160000e+002	8.1214564e-002
3.9180000e+002	-1.9150751e-001
3.9200000e+002	-3.4162085e-001
3.9220000e+002	-3.6185779e-001
3.9240000e+002	-2.6848291e-001
3.9260000e+002	-9.7949343e-002
3.9280000e+002	9.9721899e-002
3.9300000e+002	2.6975997e-001
3.9320000e+002	3.6223066e-001
3.9340000e+002	3.4084046e-001
3.9360000e+002	1.8953130e-001
3.9380000e+002	-8.4209324e-002
3.9400000e+002	-4.4987668e-001
3.9420000e+002	-8.5825798e-001
3.9440000e+002	-1.2488624e+000
3.9460000e+002	-1.5593124e+000
3.9480000e+002	-1.7352201e+000
3.9500000e+002	-1.7389884e+000
3.9520000e+002	-1.5561379e+000
3.9540000e+002	-1.1981470e+000
3.9560000e+002	-7.0133265e-001
3.9580000e+002	-1.2192215e-001
3.9600000e+002	4.7193847e-001
3.9620000e+002	1.0100131e+000
3.9640000e+002	1.4301267e+000
3.9660000e+002	1.6870732e+000
3.9680000e+002	1.7589107e+000
3.9700000e+002	1.6496829e+000
3.9720000e+002	1.3881677e+000
3.9740000e+002	1.0228736e+000
3.9760000e+002	6.1409359e-001
3.9780000e+002	2.2428187e-001
3.9800000e+002	-9.1723569e-002
3.9820000e+002	-2.9509114e-001
3.9840000e+002	-3.6868550e-001
3.9860000e+002	-3.1917597e-001
3.9880000e+002	-1.7525447e-001
3.9900000e+002	1.7726489e-002
3.9920000e+002	2.0581625e-001
3.9940000e+002	3.3591976e-001
3.9960000e+002	3.6511305e-001
3.9980000e+002	2.6831229e-001
[truncated: 29,406 more rows]
