# Supplementary material for: STL-based Analysis of TRAIL-induced Apoptosis Challenges the Notion of Type I/Type II Cell Line Classification
Source: PLoS Comput Biol. 2013 May 9;9(5):e1003056. doi: 10.1371/journal.pcbi.1003056 (PMC3649977; doi:10.1371/journal.pcbi.1003056)
Supplement: Program S1 — Computation of STL diagrams using Breach [33] . The archive contains the freely-distributed Matlab tool Breach, an implementation of EARM1.4 in Breach, initial conditions for each of 12 cell lines used in this article, and example scripts illustrating how to generate STL phase diagrams. (ZIP) [file pcbi.1003056.s008.zip › breach/Examples/ExQMITL/traces]

0.02 -288 -72 -936
0.04 -252 -18 -828
0.06 -198 -126 -864
0.08 -180 -108 -882
0.1 -198 -90 -936
0.12 -162 -54 -936
0.14 -180 0 -900
0.16 -126 0 -846
0.18 -126 18 -828
0.2 -198 126 -792
0.22 -144 18 -918
0.24 -180 0 -918
0.26 -180 -54 -1026
0.28 -162 -126 -1008
0.3 -126 -162 -1044
0.32 -108 -126 -900
0.34 -162 -90 -846
0.36 -162 -108 -864
0.38 -144 -126 -846
0.4 -126 -108 -882
0.42 -108 -108 -918
0.44 -126 -144 -936
0.46 -126 -126 -954
0.48 -126 -144 -1044
0.5 -162 -126 -1026
0.52 -144 -180 -1008
0.54 -126 -252 -936
0.56 -90 -306 -828
0.58 -126 -432 -828
0.6 -108 -396 -738
0.62 -144 -432 -756
0.64 -126 -558 -792
0.66 -126 -612 -756
0.68 -126 -774 -630
0.7 -126 -756 -540
0.72 -126 -774 -522
0.74 -108 -810 -468
0.76 -72 -828 -450
0.78 -108 -882 -432
0.8 -144 -900 -396
0.82 -126 -864 -378
0.84 -72 -810 -378
0.86 -90 -828 -396
0.88 -90 -810 -378
0.9 -108 -828 -306
0.92 -108 -882 -270
0.94 -108 -900 -252
0.96 -144 -936 -234
0.98 -90 -990 -234
1 -90 -954 -162
1.02 -36 -684 0
1.04 -18 -720 -54
1.06 -72 -702 108
1.08 -180 -720 180
1.1 -72 -738 90
1.12 -72 -828 -54
1.14 -36 -828 -54
1.16 -54 -900 54
1.18 -72 -846 0
1.2 -72 -882 -126
1.22 -54 -864 -126
1.24 -54 -882 -144
1.26 -72 -882 -108
1.28 -54 -864 -108
1.3 -36 -828 -108
1.32 -18 -864 -126
1.34 -36 -882 -162
1.36 -72 -882 -144
1.38 -36 -882 -126
1.4 18 -846 -126
1.42 18 -846 -126
1.44 36 -864 -108
1.46 -36 -846 -126
1.48 -54 -828 -108
1.5 36 -810 18
1.52 108 -846 -72
1.54 198 -882 -162
1.56 270 -972 -216
1.58 324 -900 -162
1.6 342 -882 -126
1.62 396 -828 -72
1.64 468 -756 -126
1.66 450 -702 -180
1.68 486 -774 -180
1.7 504 -666 -162
1.72 522 -612 -144
1.74 612 -594 -126
1.76 648 -594 -162
1.78 666 -594 -144
1.8 702 -594 -72
1.82 720 -504 -90
1.84 774 -486 -126
1.86 792 -504 -72
1.88 738 -432 -54
1.9 774 -396 -18
1.92 810 -342 36
1.94 774 -288 36
1.96 774 -306 -36
1.98 774 -252 18
2 810 -252 -72
2.02 828 -198 36
2.04 846 -234 72
2.06 882 -180 162
2.08 864 -144 54
2.1 846 -144 36
2.12 882 -144 36
2.14 882 -162 36
2.16 882 -126 36
2.18 900 -144 -36
2.2 936 -72 36
2.22 918 -18 54
2.24 936 -108 18
2.26 918 -72 -18
2.28 900 -90 36
2.3 918 -162 0
2.32 918 -144 -36
2.34 900 -126 18
2.36 900 -90 54
2.38 918 -72 54
2.4 900 -54 54
2.42 846 -36 126
2.44 918 -54 90
2.46 882 -90 54
2.48 918 -90 108
2.5 900 -72 90
2.52 882 -36 90
2.54 846 72 126
2.56 864 18 198
2.58 882 -36 270
2.6 900 108 -198
2.62 792 234 -162
2.64 972 -18 144
2.66 1008 54 108
2.68 918 144 72
2.7 918 144 72
2.72 918 198 72
2.74 918 180 90
2.76 1044 162 108
2.78 1008 252 18
2.8 990 198 18
2.82 1026 252 36
2.84 1008 252 54
2.86 972 216 0
2.88 918 306 -36
2.9 918 378 54
2.92 1008 360 -54
2.94 900 324 18
2.96 900 342 72
2.98 864 396 -18
3 900 450 18
3.02 864 414 54
3.04 846 414 72
3.06 864 396 90
3.08 882 396 54
3.1 846 414 72
3.12 864 414 90
3.14 918 396 90
3.16 900 414 72
3.18 882 396 36
3.2 918 360 54
3.22 864 414 54
3.24 900 396 54
3.26 882 378 54
3.28 846 396 54
3.3 900 414 54
3.32 900 396 36
3.34 918 360 90
3.36 954 360 90
3.38 936 360 108
3.4 936 342 72
3.42 954 324 90
3.44 954 288 90
3.46 990 234 18
3.48 990 252 -36
3.5 990 180 198
3.52 1026 126 198
3.54 972 72 72
3.56 972 36 36
3.58 918 54 0
3.6 846 -54 72
3.62 792 -72 216
3.64 774 -144 198
3.66 738 -270 90
3.68 702 -342 90
3.7 702 -378 54
3.72 630 -594 162
3.74 612 -558 162
3.76 540 -468 18
3.78 414 -468 -144
3.8 324 -558 -108
3.82 324 -738 36
3.84 270 -738 -36
3.86 252 -792 -36
3.88 198 -810 54
3.9 54 -720 -36
3.92 18 -828 -72
3.94 -36 -846 -18
3.96 -162 -792 -162
3.98 -252 -810 -216
4 -216 -846 -162
4.02 54 -1332 -36
4.04 -198 -1008 -126
4.06 -180 -972 -126
4.08 -162 -972 -162
4.1 -216 -918 -144
4.12 -198 -882 -54
4.14 -180 -864 -90
4.16 -180 -882 -144
4.18 -144 -882 -216
4.2 -144 -882 -198
4.22 -126 -882 -144
4.24 -108 -864 -126
4.26 -108 -864 -126
4.28 -126 -846 -126
4.3 -108 -828 -144
4.32 -54 -900 -126
4.34 -54 -918 -54
4.36 -90 -828 -90
4.38 -108 -828 -90
4.4 -108 -846 -72
4.42 -90 -864 -72
4.44 -36 -882 -54
4.46 -54 -882 -72
4.48 -90 -846 -90
4.5 -108 -864 -72
4.52 -72 -864 -90
4.54 -72 -864 -72
4.56 -72 -846 -90
4.58 -54 -882 -90
4.6 -36 -882 -72
4.62 -36 -882 -54
4.64 -54 -882 -72
4.66 -36 -882 -108
4.68 -54 -864 -54
4.7 -54 -864 -72
4.72 -36 -864 -72
4.74 -36 -882 -36
4.76 -54 -864 -72
4.78 -54 -846 -72
4.8 -54 -864 -72
4.82 -54 -882 -90
4.84 -54 -882 -108
4.86 -36 -864 -162
4.88 -54 -810 -216
4.9 -36 -882 -108
4.92 -54 -828 -108
4.94 -72 -864 -180
4.96 0 -846 -162
4.98 18 -864 -144
5 -36 -846 -126
5.02 -18 -846 -108
5.04 36 -900 -108
5.06 18 -882 -108
5.08 -54 -846 -144
5.1 -54 -864 -126
5.12 36 -864 -126
5.14 0 -864 -162
5.16 18 -828 -144
5.18 36 -810 -126
5.2 54 -792 -126
5.22 72 -810 -90
5.24 54 -810 -36
5.26 54 -864 -54
5.28 54 -864 -144
5.3 72 -900 -126
5.32 -36 -864 -54
5.34 72 -756 0
5.36 72 -936 -90
5.38 -54 -900 -126
5.4 -54 -882 -144
5.42 -18 -828 -162
5.44 -18 -810 -180
5.46 -36 -882 -180
5.48 -36 -900 -198
5.5 -18 -846 -180
5.52 18 -828 -162
5.54 18 -864 -144
5.56 -36 -864 -162
5.58 -72 -864 -144
5.6 -90 -864 -144
5.62 -18 -846 -144
5.64 -36 -846 -144
5.66 -54 -882 -162
5.68 -72 -882 -180
5.7 -54 -846 -144
5.72 -72 -810 -126
5.74 -90 -828 -144
5.76 -90 -846 -162
5.78 -90 -864 -216
5.8 -90 -792 -234
5.82 -90 -738 -234
5.84 -54 -738 -234
5.86 -72 -630 -342
5.88 -54 -558 -396
5.9 -54 -432 -774
5.92 -72 -450 -846
5.94 -108 -360 -936
5.96 -72 -234 -900
5.98 -54 -180 -990
6 -36 -90 -1062
6.02 -90 -54 -1062
6.04 -36 54 -1008
6.06 -36 108 -936
6.08 -36 90 -936
6.1 -54 54 -936
6.12 -36 18 -954
6.14 -36 18 -954
6.16 -54 36 -954
6.18 -36 36 -918
6.2 -36 36 -972
6.22 -54 18 -972
6.24 -18 0 -972
6.25999 -36 18 -972
6.27999 -36 18 -936
6.29999 -36 18 -954
6.31999 -36 36 -936
6.33999 -18 18 -954
6.35999 -54 36 -936
6.37999 -36 54 -972
6.39999 -36 36 -972
6.41999 -54 72 -936
6.43999 -36 108 -918
6.45999 -54 72 -972
6.47999 -54 90 -972
6.49999 -54 90 -990
6.51999 -54 90 -954
6.53999 -54 108 -954
6.55999 -36 108 -954
6.57999 -54 108 -954
6.59999 -36 108 -954
6.61999 -36 90 -954
6.63999 -54 90 -972
6.65999 -18 108 -936
6.67999 -54 108 -954
6.69999 -54 108 -954
6.71999 -54 90 -954
6.73999 -36 72 -954
6.75999 -36 90 -990
6.77999 -36 90 -954
6.79999 -54 72 -936
6.81999 -36 90 -954
6.83999 -54 90 -972
6.85999 -54 108 -972
6.87999 -54 90 -954
6.89999 -54 72 -936
6.91999 -54 54 -954
6.93999 -54 54 -972
6.95999 -54 108 -954
6.97999 -72 90 -918
6.99999 -54 90 -954
7.01999 -54 90 -936
7.03999 -36 90 -936
7.05999 -36 90 -954
7.07999 -36 90 -972
7.09999 -36 144 -954
7.11999 -36 144 -936
7.13999 -36 126 -954
7.15999 -54 144 -954
7.17999 -54 126 -972
7.19999 -72 126 -954
7.21999 -72 126 -954
7.23999 -36 126 -954
7.25999 -36 126 -954
7.27999 -54 144 -972
7.29999 -54 144 -972
7.31999 -54 144 -954
7.33999 -36 126 -954
7.35999 -54 144 -954
7.37999 -54 126 -972
7.39999 -54 126 -954
7.41999 -54 108 -954
7.43999 -54 162 -936
7.45999 -72 126 -936
7.47999 -54 126 -972
7.49999 -72 144 -936
7.51999 -72 126 -936
7.53999 -72 144 -954
7.55999 -72 126 -972
7.57999 -72 126 -972
7.59999 -72 144 -972
7.61999 -72 126 -954
7.63999 -72 144 -972
7.65999 -72 162 -954
7.67999 -90 144 -954
7.69999 -90 162 -954
7.71999 -90 144 -954
7.73999 -90 144 -972
7.75999 -72 162 -972
7.77999 -72 162 -954
7.79999 -90 144 -972
7.81999 -72 162 -954
7.83999 -72 162 -954
7.85999 -90 144 -954
7.87999 -72 144 -972
7.89999 -90 144 -954
7.91999 -72 144 -972
7.93999 -90 126 -972
7.95999 -54 126 -954
7.97999 -72 144 -954
7.99999 -72 144 -972
8.01999 -72 126 -972
8.03999 -90 144 -972
8.05999 -72 144 -936
8.08 -72 108 -954
8.1 -72 108 -972
8.12 -54 108 -972
8.14 -72 108 -972
8.16 -54 126 -972
8.18 -72 108 -954
8.2 -72 108 -954
8.22 -72 108 -954
8.24 -72 126 -954
8.26 -72 108 -972
8.28 -90 126 -954
8.3 -72 144 -972
8.32 -72 108 -954
8.34 -54 126 -972
8.36 -72 126 -954
8.38 -90 126 -954
8.4 -72 108 -936
8.42 -90 108 -936
8.44 -72 126 -954
8.46 -72 126 -972
8.48 -90 108 -954
8.5 -108 108 -954
8.52001 -90 108 -972
8.54001 -90 108 -954
8.56001 -90 90 -954
8.58001 -72 54 -954
8.60001 -90 54 -954
8.62001 -72 72 -954
8.64001 -72 72 -972
8.66001 -72 36 -990
8.68001 -72 -36 -990
8.70001 -54 -90 -954
8.72001 -72 -108 -972
8.74001 -108 -270 -990
8.76001 -126 -450 -1098
8.78001 -144 -540 -1134
8.80001 -90 -594 -846
8.82001 -90 -450 -486
8.84001 -72 -486 -378
8.86001 -18 -666 -198
8.88001 18 -720 -126
8.90001 18 -756 -36
8.92001 18 -774 0
8.94001 -18 -810 -90
8.96002 -36 -828 -72
8.98002 -36 -828 -90
9.00002 -72 -864 -108
9.02002 -90 -936 -162
9.04002 -90 -864 -126
9.06002 -72 -846 -126
9.08002 -90 -846 -108
9.10002 -108 -864 -108
9.12002 -90 -864 -126
9.14002 -72 -864 -126
9.16002 -90 -900 -126
9.18002 -54 -864 -54
9.20002 -72 -846 -72
9.22002 -54 -882 -72
9.24002 -54 -882 -54
9.26002 -72 -882 -90
9.28002 -72 -882 -72
9.30002 -72 -846 -54
9.32002 -72 -846 -36
9.34002 -72 -882 -72
9.36002 -72 -882 -54
9.38002 -54 -882 -72
9.40003 -54 -864 -36
9.42003 -54 -846 -36
9.44003 -72 -864 0
9.46003 -72 -846 -18
9.48003 -72 -864 -54
9.50003 -54 -882 -54
9.52003 -72 -900 -54
9.54003 -72 -864 -54
9.56003 -54 -864 -36
9.58003 -54 -864 -36
9.60003 -54 -864 -54
9.62003 -54 -882 -72
9.64003 -54 -864 -54
9.66003 -54 -864 -54
9.68003 -72 -864 -72
9.70003 -54 -882 -54
9.72003 -54 -864 -36
9.74003 -54 -864 -18
9.76003 -54 -846 -36
9.78003 -72 -864 -36
9.80003 -54 -864 -54
9.82003 -54 -882 -54
9.84004 -54 -882 -72
9.86004 -36 -846 -18
9.88004 -54 -864 -18
9.90004 -54 -864 -72
9.92004 -36 -882 -72
9.94004 -54 -882 -54
9.96004 -54 -882 -54
9.98004 -54 -882 -54
10 -36 -864 -54
