# Supplementary material for: STL-based Analysis of TRAIL-induced Apoptosis Challenges the Notion of Type I/Type II Cell Line Classification
Source: PLoS Comput Biol. 2013 May 9;9(5):e1003056. doi: 10.1371/journal.pcbi.1003056 (PMC3649977; doi:10.1371/journal.pcbi.1003056)
Supplement: Program S1 — Computation of STL diagrams using Breach [33] . The archive contains the freely-distributed Matlab tool Breach, an implementation of EARM1.4 in Breach, initial conditions for each of 12 cell lines used in this article, and example scripts illustrating how to generate STL phase diagrams. (ZIP) [file pcbi.1003056.s008.zip › breach/Examples/hybrid_nonlin/dynamics.cpp]

#include "dynamics.h"

int f(realtype t, N_Vector x, N_Vector xdot, void *f_data) {

  Fdata* data = (Fdata*) f_data;

  double x0 = Ith(x,0);
  double x1 = Ith(x,1);
  double x2 = Ith(x,2);

  double a = data->p[3];


  switch (data->q) {
  case 0 :
    Ith(xdot,0) =  -x0+10*x1- x2*x2*x2 -1;
    Ith(xdot,1) =  -10*x0 - x1 - 10;
    Ith(xdot,2) =  sin(a*x0) - x2;
    break;
  case 1 :
    Ith(xdot,0) =  -x0+10*x1- x2*x2*x2 + 1;
    Ith(xdot,1) =  -10*x0 - x1 + 10;
    Ith(xdot,2) =  sin(a*x0) - x2;
    break;

  } // end switch
 
  return(0);
  
}


void InitFdata(void * &f_data, const mxArray * mxData){

  Fdata* data = (Fdata*) f_data;

  data->dimx = (cvm_Cdata->N);
  data->dimu = 0;
  data->dimp = 4;
  data->dimg = DIMG;
  
  data->p = mxGetPr(mxGetField(mxData,0,"p"));
  
  // initialize q 
  
  double x0 = data->p[0]; // initial x0
  
  if (x0<0)
    data->q =0;
  else
    data->q= 1;
  
}

int UpdateFdata(realtype t, N_Vector x, void * &f_data, int Ns, N_Vector* xS)
{ 

  Fdata* data = (Fdata*) f_data;  
  int rootsfound=-1;
  CVodeGetRootInfo(cvm_Cdata->cvode_mem, &rootsfound);

  // compute new q depending on the sign of g
  int prev_q = data->q;
  double x0 = Ith(x,0); // current x0

  switch (data->q) {
  
    // Location 0
  case 0 :
    switch (rootsfound)
      // hit guard 0
    case 0: 
      data->q = 1;
    break;
  
    // Location 1
  case 1 :
    switch (rootsfound)
      // hit guard 0
    case 0: 
      data->q = 0;
    break;
  } // end switch

 //  if (x0<0)
 //    data->q = 0;
 //  else
 //    data->q = 1;
  
  return (prev_q != data->q);  
}

int g(realtype t, N_Vector x, realtype *gout, void *f_data){   
  double x0 = Ith(x,0); // current x0

  gout[0] = x0;   
  
  return 0;  
}

int Jac(long int N, DenseMat J, realtype t,
	N_Vector x, N_Vector fx, void *jac_data,
        N_Vector tmp1, N_Vector tmp2, N_Vector tmp3)
{
  return 0;
}
