# Supplementary material for: STL-based Analysis of TRAIL-induced Apoptosis Challenges the Notion of Type I/Type II Cell Line Classification
Source: PLoS Comput Biol. 2013 May 9;9(5):e1003056. doi: 10.1371/journal.pcbi.1003056 (PMC3649977; doi:10.1371/journal.pcbi.1003056)
Supplement: Program S1 — Computation of STL diagrams using Breach [33] . The archive contains the freely-distributed Matlab tool Breach, an implementation of EARM1.4 in Breach, initial conditions for each of 12 cell lines used in this article, and example scripts illustrating how to generate STL phase diagrams. (ZIP) [file pcbi.1003056.s008.zip › breach/Examples/iron/simplif3/check_interval.m]

function [inside] = check_interval(P0,Pall,VERBOSE)
% check that P0.pts-P0.epsi > Pall.pts - Pall.epsi
% and P0.pts+P0.epsi < Pall.pts + Pall.epsi
% return 0 if there exist a parameter in P0 such parameter
% space is not is the corresponding parameter space in Pall.
% The list of incertain parameter in P0 and Pall must be the same.
%VERBOSE (optionnal) is 1 or 0 (0 by default)

if(nargin==2)
	VERBOSE = 0;  % 0 or 1
end


inside = 1;

if(numel(Pall.dim) ~= numel(P0.dim))
	if(VERBOSE==1)
		disp 'not good dimension'
	end
	inside = 0;
	return;
end

%we get value and epsilon of incertain parameter for pall
for (i=1:numel(Pall.dim))
	id_val = Pall.dim(i);
	id_name = Pall.ParamList{id_val};
    eval( [id_name,'_Pall_pts= GetParam(Pall,''' id_name ''');'] );
	eval( [id_name '_Pall_epsi= Pall.epsi(' num2str(i) ');'] );
end

%idem for P0
for (i=1:numel(P0.dim))
	id_val = P0.dim(i);
	id_name = P0.ParamList{id_val};
    eval( [id_name,'_P0_pts= GetParam(P0,''' id_name ''');'] );
	eval( [id_name '_P0_epsi= P0.epsi(' num2str(i) ');'] );
end

for (i=1:numel(P0.dim))
	id_name = Pall.ParamList{Pall.dim(i)};
	eval( ['bad = find(',id_name,'_P0_pts + ',id_name,'_P0_epsi > ',...
			id_name, '_Pall_pts + ',id_name,'_Pall_epsi);']);
	if(numel(bad)~=0)
		inside = 0;
		if(VERBOSE==1)
			disp([id_name,' : ',num2str(bad), ' point(s) too high']);
			eval([id_name,'_P0_pts']);
			eval([id_name,'_P0_epsi']);
			eval([id_name,'_Pall_pts']);
			eval([id_name,'_Pall_epsi']);
		end
		if(VERBOSE==0)
			return;
		end
	end
	eval( ['bad = find(',id_name,'_P0_pts - ',id_name,'_P0_epsi < ',...
			id_name, '_Pall_pts - ',id_name,'_Pall_epsi);']);
	if(numel(bad)~=0)
		inside = 0;
		if(VERBOSE==1)
			disp([id_name,' : ',num2str(bad), ' point(s) too low']);
			eval([id_name,'_P0_pts']);
			eval([id_name,'_P0_epsi']);
			eval([id_name,'_Pall_pts']);
			eval([id_name,'_Pall_epsi']);
		end
		if(VERBOSE==0)
			return;
		end
	end
end

%all parameter of P0 are in Pall, it is OK.

end
