# Supplementary material for: STL-based Analysis of TRAIL-induced Apoptosis Challenges the Notion of Type I/Type II Cell Line Classification
Source: PLoS Comput Biol. 2013 May 9;9(5):e1003056. doi: 10.1371/journal.pcbi.1003056 (PMC3649977; doi:10.1371/journal.pcbi.1003056)
Supplement: Program S1 — Computation of STL diagrams using Breach [33] . The archive contains the freely-distributed Matlab tool Breach, an implementation of EARM1.4 in Breach, initial conditions for each of 12 cell lines used in this article, and example scripts illustrating how to generate STL phase diagrams. (ZIP) [file pcbi.1003056.s008.zip › breach/Examples/iron/simplif3/check_P0.m]

define_param_sets;
define_constraints;


 for (i=1:numel(P0.ParamList))     
    eval( [P0.ParamList{i} '= GetParam(P0,''' P0.ParamList{i} ''');']);
 end

N = 10000;
def = 1;

% %still not good
% coef_cat1 = 1.5;
% coef_cat2 = 3;
% coef_cat3 = 1.5;
% coef_cat4 = 1.5;
% coef_cat5 = 3;
% 
% 
% scal = [...    
% def*coef_cat5;...    % 'k_FPN1a_deg'    
% def*1.7647;...%*coef_cat4; ...   % 'k_TfR1_prod' %% max = *1.7647;...%
% 0.857; ...   % 'k_IRP_deg'      
% def*coef_cat3; ...   % 'k_TfR1_deg' %% max = *1.666;...%
% 0.2857; ...   % 'k_IRP_TfR1'     
% def*coef_cat3; ...   % 'k_Fe_input'     
% def*coef_cat2; ...   % 'n_Ft'           
% def*coef_cat5; ...   % 'theta_IRP_FPN1a'
% def*coef_cat2; ...   % 'theta_Fe_IRP'   
% def*coef_cat2; ...   % 'theta_IRP_Ft'   
% def*coef_cat1; ...   % 'k_Ft_prod'      
% def*coef_cat4; ...   % 'k_IRP_prod'     
% def*1.3;...%coef_cat3; ...   % 'k_Fe_cons' %% max = 1.3
% def*coef_cat4; ...   % 'k_Fe_export'    
% def*coef_cat5; ...   % 'k_FPN1a_prod'   
% def*coef_cat1; ...   % 'k_Ft_deg'       
% def*coef_cat4; ...   % 'k_Fe_IRP'       
% def*coef_cat5  ...   % 'k_IRP_FPN1a'       
% ];
    

coef_autre=3; %fe_input (max=3)
coef_inf=3.5;
coef_ft=0.9; % Ft, n_Ft
coef_tfr1=2; %tfr1, k_IRP_TfR1 (sert à rien)
coef_irp=1.1; %irp_prod k_Fe_IRP
coef_fe_cons=1; %fe_cons (max=1.3)
coef_fe_export=1; %fpn et fe_export

scal = [...    
def*coef_fe_export;... % 'k_FPN1a_deg'    
def*1.7647;...%*coef_tfr1; ...   % 'k_TfR1_prod' %% max = *1.7647;...%
0.857; ...   % 'k_IRP_deg'      
def*1.666;...%*coef_tfr1; ...   % 'k_TfR1_deg' %% max = *1.666;...%
0.2857; ...   % 'k_IRP_TfR1'     
def*coef_autre; ...  % 'k_Fe_input' %% max = *3;...%
def*coef_ft; ...% 'n_Ft'           
def*coef_inf; ...    % 'theta_IRP_FPN1a'
def*coef_inf; ...    % 'theta_Fe_IRP'   
def*coef_inf; ...    % 'theta_IRP_Ft'   
def*coef_ft; ...% 'k_Ft_prod'      
def*coef_irp; ...   % 'k_IRP_prod'     
def*coef_fe_cons;... % 'k_Fe_cons' %% max = 1.3
def*coef_fe_export; ...% 'k_Fe_export'    
def*coef_fe_export; ...% 'k_FPN1a_prod'   
def*coef_ft; ...% 'k_Ft_deg'       
def*coef_irp; ...  % 'k_Fe_IRP'       
def*coef_inf  ...    % 'k_IRP_FPN1a'       
];
    
P0.epsi = P0.epsi.*scal;

if(check_interval(P0,Pall,1)==0)
	disp '--- intervals too large ---';
	%return;
end

Pr = QuasiRefine(P0,N);

Pr = init_to_steady(Pr);

tspan = 0:600:40*3600;

Pf = ComputeTraj(Sys,Pr, tspan);

%SplotVar(Pf, 1:5 )
[Pf, val] = SEvalProp(Sys, Pf, okglobal);
fprintf([num2str(numel(val(val>0))) '/' num2str(N) 'traj satisfy okglobal\n']);
         
         
