# Supplementary material for: STL-based Analysis of TRAIL-induced Apoptosis Challenges the Notion of Type I/Type II Cell Line Classification
Source: PLoS Comput Biol. 2013 May 9;9(5):e1003056. doi: 10.1371/journal.pcbi.1003056 (PMC3649977; doi:10.1371/journal.pcbi.1003056)
Supplement: Program S1 — Computation of STL diagrams using Breach [33] . The archive contains the freely-distributed Matlab tool Breach, an implementation of EARM1.4 in Breach, initial conditions for each of 12 cell lines used in this article, and example scripts illustrating how to generate STL phase diagrams. (ZIP) [file pcbi.1003056.s008.zip › breach/Examples/iron/simplif3/contraintes.txt]

Existence d'un plateau : (on considère la coupure en fer à t=20'000)
------------------------

*****
ev ((alw_[0, 36000] (ev_[0,600] (abs(ddt{Fe}[t] ) <1e-12))) and (Fe[t] > 0.1*Fe[15000]))
*****

Inégalité sur les paramètres :
------------------------------

La concentration en IRP à l'état stationnaire en présence de fer est inférieur au seuil theta_fer_ft

*****
k_IRP_prod/(k_IRP_deg+k_Fe_IRP)<theta_IRP_Ft
*****

Le taux maximal de régulation par les IRP sur la ferritine est inférieur au taux basal de production de la ferritine, mais n'en est pas très éloigné.

*****
k_Ft_prod*0.95 <= k_IRP_Ft
k_Ft_prod >= k_IRP_Ft
*****

La régulation par les IRP sur FPN1a ne peut pas être plus importante que le taux de production de base.

*****
k_FPN1a_prod >= k_IRP_FPN1a
*****

La concentration en fer à l'état stationnaire en présence de fer est supérieur au seuil theta_fer_irp

*****
(((k_IRP_deg+k_Fe_IRP)*k_FPN1a_deg*k_Fe_input*k_TfR1_prod+k_FPN1a_deg*k_Fe_input*k_IRP_TfR1*k_IRP_prod)*Tf_sat[0])  /  (((k_FPN1a_prod*k_Fe_export+k_FPN1a_deg*k_Fe_cons)*k_IRP_deg+k_FPN1a_prod*k_Fe_IRP*k_Fe_export+k_FPN1a_deg*k_Fe_IRP*k_Fe_cons)*k_TfR1_deg) > theta_Fe_IRP
*****

Le paramètre d'export tient compte de l'export de fer par les exporteurs non régulés par les IRP. Un de ces exporteur (FPN1b) est en concentration égale à FPN1a (exporteur régulé) à l'état stationnaire

*****
k_Fe_cons > k_Fe_export*FPN1a
*****
