# Supplementary material for: STL-based Analysis of TRAIL-induced Apoptosis Challenges the Notion of Type I/Type II Cell Line Classification
Source: PLoS Comput Biol. 2013 May 9;9(5):e1003056. doi: 10.1371/journal.pcbi.1003056 (PMC3649977; doi:10.1371/journal.pcbi.1003056)
Supplement: Program S1 — Computation of STL diagrams using Breach [33] . The archive contains the freely-distributed Matlab tool Breach, an implementation of EARM1.4 in Breach, initial conditions for each of 12 cell lines used in this article, and example scripts illustrating how to generate STL phase diagrams. (ZIP) [file pcbi.1003056.s008.zip › breach/Examples/iron/simplif3/define_constraints.m]

function define_constraints()

Steadiness = '1.0e-4';
Epsi = '1e-15';

%
% Formulas to characterize iron-repleted situation
%

% steady state
     % stationnarity - v1
%QMITL_Formula('phi_s01', ['abs(ddt{Fe}[t]   / Fe[t])   <',Steadiness]);
%QMITL_Formula('phi_s02', ['abs(ddt{Ft}[t]   / Ft[t])   <',Steadiness]);
%QMITL_Formula('phi_s03', ['abs(ddt{FPN1a}[t]/ FPN1a[t])<',Steadiness]);
%QMITL_Formula('phi_s04', ['abs(ddt{IRP}[t]  / IRP[t])  <',Steadiness]);
%QMITL_Formula('phi_s05', ['abs(ddt{TfR1}[t] / TfR1[t]) <',Steadiness]);

%QMITL_Formula('stable', '(((phi_s01) and (phi_s02)) and ((phi_s03) and (phi_s04))) and (phi_s05)');


     % stationnarity - v2
QMITL_Formula('stable', [...
		'abs(ddt{Fe}[t]/Fe[t])+',...
		'abs(ddt{Ft}[t]/Ft[t])+',...
		'abs(ddt{FPN1a}[t]/FPN1a[t])+',...
		'abs(ddt{IRP}[t]/IRP[t])+',...
		'abs(ddt{TfR1}[t]/TfR1[t]) <',Steadiness]);

     % stationnarity - v3
QMITL_Formula('phi_Fe_stable',['abs(ddt{Fe}[t]/Fe[t]) <',Steadiness]);

QMITL_Formula('phi_test_stable', 'ev (alw_[0,3600] ((stable) and (t<6*3600)))');


     % biological data (or deduced by the interval solver)
QMITL_Formula('phi_s6', '3.5e-8 < Fe[t]'); %Fe always lower than 2e-6
QMITL_Formula('phi_s7', '(3.0e-9 < IRP[t]) and (IRP[t] < 1.07e-8)');
QMITL_Formula('phi_s8', '(1.0e-8 < TfR1[t]) and (TfR1[t] < 8.7e-8)');
QMITL_Formula('phi_s9', '(1.04e-13 < FPN1a[t]) and (FPN1a[t] < 1.0e-5)');
QMITL_Formula('phi_s10', '(1.0e-13 < Ft[t]) and (Ft[t] < 1.0e-5)');

     % formula deduced from the expected behavior in iron-depleted situation
QMITL_Formula('phi_s11', 'IRP[t] < theta_IRP_Ft');
QMITL_Formula('phi_s12', 'Fe[t] > theta_Fe_IRP');
QMITL_Formula('phi_s13', 'IRP[t] < theta_IRP_FPN1a');


     % formula from the way we model / biological data
QMITL_Formula('phi_s14', ['k_Fe_cons + ',Epsi,' > k_Fe_export*FPN1a[t]']);


     % grouping alltogether
QMITL_Formula('phi_sall', ['(stable) and ((phi_s6) and ((phi_s7) and ' ...
						'((phi_s8) and ((phi_s9) and ((phi_s10) and ' ...
						'((phi_s11) and ((phi_s12) and ((phi_s13) and ' ...
						'(phi_s14)))))))))']);


QMITL_Formula('oksteady', 'ev_[0,6*3600] (alw_[0,3600] (phi_sall))');

%
% Formulas to characterize iron-depleted situation
%

     % formula from the way we model
QMITL_Formula('phi_p1', ['k_FPN1a_prod + ',Epsi,' > k_IRP_FPN1a']);
QMITL_Formula('phi_p2', ['k_Ft_prod + ',Epsi,' > k_IRP_Ft']);

     % existence of a plateau
QMITL_Formula('phi_b1', 'ev_[6*3600, inf] ( alw_[0, 10*3600] ( (phi_Fe_stable) and (Fe[t] > 0.01*Fe[4*3600]) ) )');

     % formula deduced from the expected behavior in iron-depleted situation
QMITL_Formula('phi_p3', 'k_IRP_Ft > 0.95*k_Ft_prod');

     % biological data
QMITL_Formula('phi_b2', 'alw (Fe[t] < 2e-6)'); % To be satisfied all the time


     % grouping alltogether
QMITL_Formula('okbehavior', '(phi_p1) and ((phi_p2) and ((phi_p3) and ((phi_b1) and (phi_b2))))');

%
% All
%

QMITL_Formula('okglobal', '(okbehavior) and (oksteady)');


save('constraints.mat', 'phi_*');

save('constraints.mat', '-append','oksteady');
save('constraints.mat', '-append','okbehavior');
save('constraints.mat', '-append','okglobal');

end
