# Supplementary material for: STL-based Analysis of TRAIL-induced Apoptosis Challenges the Notion of Type I/Type II Cell Line Classification
Source: PLoS Comput Biol. 2013 May 9;9(5):e1003056. doi: 10.1371/journal.pcbi.1003056 (PMC3649977; doi:10.1371/journal.pcbi.1003056)
Supplement: Program S1 — Computation of STL diagrams using Breach [33] . The archive contains the freely-distributed Matlab tool Breach, an implementation of EARM1.4 in Breach, initial conditions for each of 12 cell lines used in this article, and example scripts illustrating how to generate STL phase diagrams. (ZIP) [file pcbi.1003056.s008.zip › breach/Examples/iron/simplif3/define_param_sets.m]

% Define outer parameter space 
% Here, only 19 over 20 parameters are defined. The last parameter is Tf_sat and is represented by a variable

known_ranges = ...
[ ...
  1e-13    9.6e-6   ; ... %  k_FPN1a_deg     half life FPN1a
  1e-13    2e-13    ; ... %  k_TfR1_prod     prod rate of TfR1
  1.28e-5  1.6e-5   ; ... %  k_IRP_deg
  2e-5     3e-5     ; ... %  k_TfR1_deg
  4.2e-5   14.4e-5  ; ... %  k_IRP_TfR1
  2e-2     3.9e-2   ; ... %  k_Fe_input
  0        4500     ; ... %  n_Ft
];

known_params = {... 
                'k_FPN1a_deg'...
                'k_TfR1_prod'...
                'k_IRP_deg'...
                'k_TfR1_deg'...
                'k_IRP_TfR1'...
                'k_Fe_input'...
                'n_Ft'...
               };               

other_ranges = ...
[ ...
%
%  Initial concentrations % now ENFORCED BY OTHER PARAMETERS USING
%  init_to_steady function 
%
% 3.5e-8   2e-6       ; ...  %  Fe 
% 3e-9     10.7e-9    ; ...  %  IRP
% 1e-8     8.7e-8     ; ...  %  TfR1
% 1.0e-13  1.0e-5     ; ...  %  Ft            
% 1.0e-13  1.0e-5     ; ...  %  FPN1a       
%
%  Thresholds
% 
 1.0e-13  1.0e-5     ; ...  %  theta_IRP_FPN1a      
 1.0e-13  1.0e-5     ; ...  %  theta_Fe_IRP 
 1.0e-13  1.0e-5     ; ...  %  theta_IRP_Ft     
% 
% others
%
 1.0e-18  1.0e-10    ; ...  %  k_Ft_prod
 3.84e-14 1e-10      ; ...  %  k_IRP_prod
 0        3.39e-4    ; ...  %  k_Fe_cons
 0        1.0e5      ; ...  %  k_Fe_export
 1.0e-18  9.6e-11    ; ...  %  k_FPN1a_prod
 1.0e-9   3.33e-2    ; ...  %  k_Fe_IRP
 % 1.0e-19  1.0e-10    ; ...  %  k_IRP_Ft    -> ENFORCED to be  0.975*k_Ft_prod 
 1.0e-19  1.0e-10    ; ...  %  k_IRP_FPN1a      
 1.0e-9   1.0e-2     ; ...  %  k_Ft_deg
];

uncertain_params = { ...
 'theta_IRP_FPN1a'...
 'theta_Fe_IRP'...                   
 'theta_IRP_Ft'...                   
 'k_Ft_prod'...                      
 'k_IRP_prod'...                     
 'k_Fe_cons'...                      
 'k_Fe_export'...                    
 'k_FPN1a_prod'...                   
 'k_Fe_IRP'...                       
 'k_IRP_FPN1a'...                   
 'k_Ft_deg'...                       
 };

ranges = [known_ranges ; other_ranges];
params = {known_params{:} uncertain_params{:}};

CreateSystem;
Pall = CreateSampling(Sys,params, ranges);
P0 = CreateSampling(Sys, params);

Psave(Sys, 'Pall');
Psave(Sys, 'P0');
