# Supplementary material for: STL-based Analysis of TRAIL-induced Apoptosis Challenges the Notion of Type I/Type II Cell Line Classification
Source: PLoS Comput Biol. 2013 May 9;9(5):e1003056. doi: 10.1371/journal.pcbi.1003056 (PMC3649977; doi:10.1371/journal.pcbi.1003056)
Supplement: Program S1 — Computation of STL diagrams using Breach [33] . The archive contains the freely-distributed Matlab tool Breach, an implementation of EARM1.4 in Breach, initial conditions for each of 12 cell lines used in this article, and example scripts illustrating how to generate STL phase diagrams. (ZIP) [file pcbi.1003056.s008.zip › breach/Examples/iron/simplif3/definitionSystem.m]

function definitionSystem()
%DEFINITIONSYSTEM Create the system

% This file create the system with the naming convention used in the
% article. These parameter value lead to the expected behaviour of the
% system.


simplif3.Derivatives={...
	['ddt{Ft} ='...
			'k_Ft_prod -'...
			'k_IRP_Ft*pow(IRP,n)/(pow(IRP,n)+pow(theta_IRP_Ft,n)) -'...
			'k_Ft_deg*Ft'],...
	['ddt{Fe} ='...
			'k_Fe_input*TfR1*Tf_sat -'...
			'n_Ft*(  Ith(xdot,0)  ) -'...
			'k_Fe_export*Fe*FPN1a -'...
			'k_Fe_cons*Fe'],...
	['ddt{FPN1a} ='...
			'k_FPN1a_prod -'...
			'k_IRP_FPN1a*pow(IRP,n)/(pow(IRP,n)+pow(theta_IRP_FPN1a,n)) -'...
			'k_FPN1a_deg*FPN1a'],...
	['ddt{IRP} ='...
			'k_IRP_prod -'...
			'k_Fe_IRP*pow(Fe,n)/(pow(Fe,n)+pow(theta_Fe_IRP,n))*IRP -'...
			'k_IRP_deg*IRP'],...
	['ddt{TfR1} ='...
			'k_TfR1_prod +'...
			'k_IRP_TfR1*IRP -'...
			'k_TfR1_deg*TfR1'],...
	['ddt{Tf_sat} = 10000*Tf_sat0*(1-pow(t,40)/(pow(t,40)+pow(t1,40))) +'...
				'10000*Tf_sat1*pow(t,40)/(pow(t,10)+pow(t1,40))*(1-pow(t,40)/(pow(t,40)+pow(t2,40))) +'...
				'10000*Tf_sat2*pow(t,40)/(pow(t,40)+pow(t2,40)) -'...
				'10000*Tf_sat'],...
};

simplif3.x0Values={...
    'Ft(0)=1.4e-8',...
    'Fe(0)=7.966e-7',...
    'FPN1a(0)=5.0e-7',...
    'IRP(0)=7.9e-9',...
    'TfR1(0)=5.31e-8',...
	'Tf_sat(0)=0.3',...
};

simplif3.ParamValues={...
...	%fixé par les données
	'k_TfR1_prod = 1.7e-13',...
	'k_TfR1_deg = 2.4e-5',...
...	%trouvé (arbitrairement) à la main avec la simplification en présence de fer
	'k_IRP_prod =  8.0e-12',...
	'k_Fe_cons = 3.0e-4',...
	'k_IRP_deg = 1.4e-5',...
	'k_Fe_export = 300',...
	'k_Fe_IRP = 1.0e-3',...
	'k_IRP_TfR1 = 1.4e-4',...
	'k_Fe_input = 3.0e-2',...
...	%trouvé à la main en présence de fer, puis ajustés dans simplif1
	'k_Ft_prod = 7e-11',...
	'k_FPN1a_prod =  2.5e-12',...
	'k_FPN1a_deg = 5.0e-6',...
	'k_Ft_deg = 5.0e-3',...
...	%fixé arbitrairement \in [200..4500] / n'influence pas sur l'équilibre
	'n_Ft = 400',...
...	%Spécifique au réseau complet / régulation égale au taux de production
	'k_IRP_FPN1a = 5.0e-13',...
	'k_IRP_Ft = 7e-11',...
	'theta_Fe_IRP = 1.5e-7',...
	'theta_IRP_Ft = 3.0e-8',...
	'theta_IRP_FPN1a = 3.0e-8',...
...	%Spécifique à l'étude comparative entre dynamique
	'n = 30',...
...	%paramètre spécifique au changement d'entrée en fer
	'Tf_sat0 = 0.3',...
	'Tf_sat1 = 0',...
	'Tf_sat2 = 0',...
	't1 = 6*3600',...
	't2 = 30000',...
};

% On spécifie la tolérance
simplif3.RelTol = 1.0e-7;
simplif3.AbsTol = 1.0e-16;

% The command NewSystem creates the files 
% CreateSystem.m, dynamics.cpp, dynamics.h:
NewSystem(simplif3);

% add at the end of CreateSystem commands to set the time-scale
fid = fopen('CreateSystem.m','a');
fprintf(fid,'Sys.time_mult = 1/3600;\n');
fclose(fid);

% on appelle CreateSystem qui cree la variable Sys 
run('./CreateSystem');

% On compile le systeme (creation de cvm.mexglx)
CompileSystem(Sys)

end
