# Supplementary material for: STL-based Analysis of TRAIL-induced Apoptosis Challenges the Notion of Type I/Type II Cell Line Classification
Source: PLoS Comput Biol. 2013 May 9;9(5):e1003056. doi: 10.1371/journal.pcbi.1003056 (PMC3649977; doi:10.1371/journal.pcbi.1003056)
Supplement: Program S1 — Computation of STL diagrams using Breach [33] . The archive contains the freely-distributed Matlab tool Breach, an implementation of EARM1.4 in Breach, initial conditions for each of 12 cell lines used in this article, and example scripts illustrating how to generate STL phase diagrams. (ZIP) [file pcbi.1003056.s008.zip › breach/Examples/iron/simplif3/README.txt]

The file definitionSystem.m defines the differential system under Breach.

The file data_simplif3.pdf describes (in french) the biological data we got on the system.

The file simplif3_fer_redondant.rp is a realpaver (an interval solver) file describing the system and the constraints on it. The answer of realpaver (and so the interval we will use in Breach) is provided at the end of the file.

The file define_constraints.m defines the properties ensuring that all constraints we have on the system are respected.

The file define_param_sets.m defines two parameter sets : Pall which define the space we are looking in, and P0 which contain a point in this space respecting the constraints.

The files RecalibrateSampling3_1.m and init_to_steady.m fixe the Initial Condition corresponding to the value at the steady state.

The file plot_nominal.m is a script plotting a curve and saving it in a pdf file.

All the notation used in these files are the notation used in the article, (excepted lower/upper-case for the file simplif3_fer_redondant.rp)
