# Supplementary material for: STL-based Analysis of TRAIL-induced Apoptosis Challenges the Notion of Type I/Type II Cell Line Classification
Source: PLoS Comput Biol. 2013 May 9;9(5):e1003056. doi: 10.1371/journal.pcbi.1003056 (PMC3649977; doi:10.1371/journal.pcbi.1003056)
Supplement: Program S1 — Computation of STL diagrams using Breach [33] . The archive contains the freely-distributed Matlab tool Breach, an implementation of EARM1.4 in Breach, initial conditions for each of 12 cell lines used in this article, and example scripts illustrating how to generate STL phase diagrams. (ZIP) [file pcbi.1003056.s008.zip › breach/Examples/iron/simplif3/RecalibrateSampling3_1.m]

function [P] = RecalibrateSampling3_1(name)
%RECALIBRATESAMPLING3_1 Specific function to set to FPN1a(0), TfR1(0), Ft(0),
% Fe(0) and IRP(0) the value corresponding to the stationnary state to
% avoid a long transient phase. The formula used to calculate these values
% are provided by Maxima. When calculating them, we assume that the iron
% level is higher enough wrt the threshold theta_Fe_IRP and consider that
% the sigmoid is equal to 1. In the same way, for the model using sigmoidal
% regulation, we consider that the IRP concentration is lower enough wrt
% the thresholds theta_IRP_Ft and theta_IRP_FPN1a and consider that the two
% sigmoids are equals to zero.
% This file is specific to the system simplif3. The recalibrated
% sampling is saved in "name"
%
%   Syntax: S = RecalibrateSampling3_1(name)
%
%   Inputs: 
%   
%	 -  name      Name of the parameter set to modify
%      
%   Outputs:
%      
%    -  P         The recalibrated sampling
%
%

	CreateSystem;
	separateur=find(Sys.Dir==filesep,1,'last');
	rep = Sys.Dir(separateur+1:length(Sys.Dir));
	load([rep,'_param_sets']);
	
	eval(['P=',name]);

	%on récupère les valeurs des paramètres
	k_Fe_input = GetParam(P,'k_Fe_input');
	k_Fe_export = GetParam(P,'k_Fe_export');
	k_Fe_cons = GetParam(P,'k_Fe_cons');
	Tf_sat = GetParam(P,'Tf_sat'); %should be 0.3 all the time
	
	k_FPN1a_prod = GetParam(P,'k_FPN1a_prod');
	k_FPN1a_deg = GetParam(P,'k_FPN1a_deg');
	
	k_Ft_prod = GetParam(P,'k_Ft_prod');
	k_Ft_deg = GetParam(P,'k_Ft_deg');
	
	k_IRP_prod = GetParam(P,'k_IRP_prod');
	k_Fe_IRP = GetParam(P,'k_Fe_IRP');
	k_IRP_deg = GetParam(P,'k_IRP_deg');
	
	k_TfR1_prod = GetParam(P,'k_TfR1_prod');
	k_IRP_TfR1 = GetParam(P,'k_IRP_TfR1');
	k_TfR1_deg = GetParam(P,'k_TfR1_deg');
	
	%on calcule la valeur des conditions initiales pour le système ayant
	%une dynamique sigmoidale
	Fe=((k_IRP_deg+k_Fe_IRP).*k_Fe_input.*Tf_sat.*k_FPN1a_deg.*k_TfR1_prod+Tf_sat.*k_FPN1a_deg.*k_Fe_input.*k_IRP_TfR1.*k_IRP_prod)./(((k_FPN1a_prod.*k_Fe_export+k_FPN1a_deg.*k_Fe_cons).*k_IRP_deg+k_FPN1a_prod.*k_Fe_IRP.*k_Fe_export+k_FPN1a_deg.*k_Fe_IRP.*k_Fe_cons).*k_TfR1_deg);
	FPN1a=k_FPN1a_prod./k_FPN1a_deg;
	Ft=k_Ft_prod./k_Ft_deg;
	IRP=k_IRP_prod./(k_IRP_deg+k_Fe_IRP);
	TfR1=((k_IRP_deg+k_Fe_IRP).*k_TfR1_prod+k_IRP_TfR1.*k_IRP_prod)./((k_IRP_deg+k_Fe_IRP).*k_TfR1_deg);
	
	
	%on l'enregistre
	P = SetParam(P,'Fe',Fe);
	P = SetParam(P,'FPN1a',FPN1a);
	P = SetParam(P,'Ft',Ft);
	P = SetParam(P,'IRP',IRP);
	P = SetParam(P,'TfR1',TfR1);

	eval([name,'=P']);
	%On sauvegarde dans le fichier
	save([rep,'_param_sets'],'-append',name);
end
