# Supplementary material for: STL-based Analysis of TRAIL-induced Apoptosis Challenges the Notion of Type I/Type II Cell Line Classification
Source: PLoS Comput Biol. 2013 May 9;9(5):e1003056. doi: 10.1371/journal.pcbi.1003056 (PMC3649977; doi:10.1371/journal.pcbi.1003056)
Supplement: Program S1 — Computation of STL diagrams using Breach [33] . The archive contains the freely-distributed Matlab tool Breach, an implementation of EARM1.4 in Breach, initial conditions for each of 12 cell lines used in this article, and example scripts illustrating how to generate STL phase diagrams. (ZIP) [file pcbi.1003056.s008.zip › breach/Examples/iron/simplif3/simplif3_fer_redondant.rp]

/* dans cette version, nous ajoutons la ré-écriture des équations issues de maxima pour le calcul de certains paramètres */


Constants
 tf_sat = 0.3;


Variables
 k_tfr1_prod in [1.0e-13, 2.0e-13],
 k_fpn1a_deg in [0, 9.6e-6],
 k_irp_deg in [1.28e-5, 1.6e-5],
 k_tfr1_deg in [2.0e-5, 3.0e-5],
 k_irp_tfr1 in [4.2e-5, 14.4e-5],
 k_fe_input in [2.0e-2, 3.9e-2],
 fe in [0, 2.0e-6],
 irp in [3.0e-9, 10.7e-9],
 tfr1 in [1.0e-8,1.0e-7],


 k_ft_prod in [1.0e-18, 1.0e-10],
 k_fpn1a_prod in [1.0e-18, 1.0e-10],
 k_irp_prod in [1.0e-18, 1.0e-10],
 k_ft_deg in [1.0e-9, 1.0e-2],
 k_fe_cons in [0, 1.0],
 k_fe_export in [0, 1.0e5],
 k_fe_irp in [1.0e-9, 1.0],
 ft in [1.0e-13, 1.0e-5],
 fpn1a in [1.0e-13, 1.0e-5];


Constraints
 k_fe_input*tfr1*tf_sat - k_fe_export*fe*fpn1a - k_fe_cons*fe = 0,

 k_fpn1a_prod - k_fpn1a_deg*fpn1a = 0,

 k_ft_prod - k_ft_deg*ft = 0,

 k_irp_prod - k_fe_irp*irp - k_irp_deg*irp = 0,

 k_tfr1_prod + k_irp_tfr1*irp - k_tfr1_deg*tfr1 = 0,
  
 k_fe_cons >= fpn1a*k_fe_export,
 
/* contrainte redondante issue de maxima */
 k_fe_cons = ((k_tfr1_prod+irp*k_irp_tfr1)*k_fpn1a_deg*k_fe_input*tf_sat-k_fe_export*k_fpn1a_prod*fe*k_tfr1_deg)/(fe*k_fpn1a_deg*k_tfr1_deg);
  

 
 
 
/*
 realpaver -hull -paving simplif3_fer_redondant.rp
 
OUTER BOX: HULL of 1023 boxes
  k_tfr1_prod  in [9.999999999999999e-14 , 2e-13]
  k_fpn1a_deg  in [9.999999999999998e-14 , 9.600000000000001e-06]
  k_irp_deg    in [1.28e-05 , 1.6e-05]
  k_tfr1_deg   in [2e-05 , 3e-05]
  k_irp_tfr1   in [4.2e-05 , 0.000144]
  k_fe_input   in [0.02 , 0.03900000000000001]
  fe           in [3.506315228044711e-08 , 2e-06]
  irp          in [3e-09 , 1.07e-08]
  tfr1         in [9.999999999999999e-09 , 8.704000000000003e-08]
  k_ft_prod    in [9.999999999999999e-19 , 1e-10]
  k_fpn1a_prod in [9.999999999999999e-19 , 9.600000000000003e-11]
  k_irp_prod   in [3.840299999999999e-14 , 1e-10]
  k_ft_deg     in [9.999999999999999e-10 , 0.01]
  k_fe_cons    in [0 , 0.0003394560000000002]
  k_fe_export  in [0 , 100000]
  k_fe_irp     in [9.999999999999999e-10 , 0.03332053333333334]
  ft           in [9.999999999999999e-14 , 1e-05]
  fpn1a        in [1.041666666666666e-13 , 1e-05]

  precision: 1e+05, elapsed time: 60 ms
  precision of largest box: 137

END OF SOLVING
  Property:     reliable process (no solution is lost)
  Elapsed time: 60 ms

*/
