# Supplementary material for: STL-based Analysis of TRAIL-induced Apoptosis Challenges the Notion of Type I/Type II Cell Line Classification
Source: PLoS Comput Biol. 2013 May 9;9(5):e1003056. doi: 10.1371/journal.pcbi.1003056 (PMC3649977; doi:10.1371/journal.pcbi.1003056)
Supplement: Program S1 — Computation of STL diagrams using Breach [33] . The archive contains the freely-distributed Matlab tool Breach, an implementation of EARM1.4 in Breach, initial conditions for each of 12 cell lines used in this article, and example scripts illustrating how to generate STL phase diagrams. (ZIP) [file pcbi.1003056.s008.zip › breach/Examples/Lorenz84/oscil_tuto.m]

%% This tutorial demonstrates how to find a subregion of a parameter set
%% where simulations exhibit oscillations 
close all 
clear;
%% first init Lorenz system (create Sys structure) 
CreateSystem;

%% create a parameter set varying 'F' and 'G' in range [0 2]
echo on;
P = CreateParamSet(Sys, {'F','G'}, [0 2; 0 2]); 

%% Sample F and G in a 10x10 grid 
P = Refine(P, [10 10]);

%% Compute and plot trajectories

P = ComputeTraj(Sys, P, 0:.01:50);
figure
SplotVar(P) 
pause

%% load oscillations properties
oscil_prop_names = QMITL_ReadFile('oscil_prop.stl');

%% add formula parameters to param set P 
P = SetParam(P, {'x1h', 'x1l', 'T'}, [.3, -.3, 5]);

%% eval x1_oscil on trajectories in P 
[P, val] = SEvalProp(Sys, P, x1_oscil );

%% Plot satisfaction function with respect to (F,G)
figure;
SplotProp(P, x1_oscil);
% Above the 0 level contour means trajectories oscillate 
pause

%% Extract the 'best' oscillating trajectory
[bval, i_best] = max(val);
Pbest = Sselect(P, i_best);

%% Plot 'best' traj
figure;
SplotVar(Pbest);
pause

%% Plot satisfaction function of property and sub-properties up to depth 6
depth= 6;
figure;
SplotSat(Sys, Pbest, x1_oscil, depth);


%% Save properties and  parameter sets for examination in the GUI (Breach(Sys))
Propsave(Sys, oscil_prop_names{:})
Psave(Sys,'P', 'Pbest')
echo off;
