# Supplementary material for: STL-based Analysis of TRAIL-induced Apoptosis Challenges the Notion of Type I/Type II Cell Line Classification
Source: PLoS Comput Biol. 2013 May 9;9(5):e1003056. doi: 10.1371/journal.pcbi.1003056 (PMC3649977; doi:10.1371/journal.pcbi.1003056)
Supplement: Program S1 — Computation of STL diagrams using Breach [33] . The archive contains the freely-distributed Matlab tool Breach, an implementation of EARM1.4 in Breach, initial conditions for each of 12 cell lines used in this article, and example scripts illustrating how to generate STL phase diagrams. (ZIP) [file pcbi.1003056.s008.zip › breach/Examples/SimpleAcute/dynamics.h]

#ifndef DYNAMICS_H
#define DYNAMICS_H

#include "breach.h"

class Fdata: public FdataCommon {
 public:
  double *p;
};

int  f(realtype t, N_Vector y, N_Vector ydot, void *f_data);
void InitFdata(void * &f_data, const mxArray * mxData);
int  UpdateFdata(realtype t, N_Vector y, void * &f_data, int Ns, N_Vector* yS);
int g(realtype _t, N_Vector _y, realtype *_gout, void *_g_data);

inline double Fs(double x, double v, double hill) {
  double res = pow(x,hill)/(pow(v,hill)+pow(x,hill));
  return res;
}

inline double F(double x, double y) {
  double res = x/(1+y*y);
  return res;
}

#endif
