# Supplementary material for: STL-based Analysis of TRAIL-induced Apoptosis Challenges the Notion of Type I/Type II Cell Line Classification
Source: PLoS Comput Biol. 2013 May 9;9(5):e1003056. doi: 10.1371/journal.pcbi.1003056 (PMC3649977; doi:10.1371/journal.pcbi.1003056)
Supplement: Program S1 — Computation of STL diagrams using Breach [33] . The archive contains the freely-distributed Matlab tool Breach, an implementation of EARM1.4 in Breach, initial conditions for each of 12 cell lines used in this article, and example scripts illustrating how to generate STL phase diagrams. (ZIP) [file pcbi.1003056.s008.zip › breach/Examples/Simulink/HVAC/Config_ECS.m]

clear all;
load('Optimal_Parameters_2.mat');

M8=x(1);
Mw1=x(2);
Mw2=x(3);
Mw3=x(4);
Mw4=x(5);
Rvalw=x(6);
Rvalgl=x(7);
Rvalin=x(8);
Rvalout=x(9);

tau=0.5;                                % tau=0.5 is the transmittance of glass    
alpha= 0.2;                             % alpha=0.2 is the absoprtivity of wall 2  
Qtrans= (H*L2*beta2) * tau * Qsun;      %WE Assume Qdot only radiates on wall 2
Qabs=(H*L2*(1-beta2)) * alpha * Qsun;   %WE Assume Qdot only radiates on wall 2


Rin1=Rvalin/(H*L1*(1-beta1));     Rin3=Rvalin/(H*L1*(1-beta3));         %R for inside air on wall 1 & 3
Rin2=Rvalin/(H*L2*(1-beta2));     Rin4=Rvalin/(H*L2*(1-beta4));         %R for inside air on wall 2 & 4
Rw1=Rvalw/(H*L1*(1-beta1));       Rw3=Rvalw/(H*L1*(1-beta3));           %R for wall # 1 & 3
Rw2=Rvalw/(H*L2*(1-beta2));       Rw4=Rvalw/(H*L2*(1-beta4));           %R for wall # 2 & 4
Rout1=Rvalout/(H*L1*(1-beta1));   Rout3=Rvalout/(H*L1*(1-beta3));       %R for ouside air on wall 1 & 3
Rout2=Rvalout/(H*L2*(1-beta2));   Rout4=Rvalout/(H*L2*(1-beta4));       %R for outside air on wall 2 & 4
Rwin2tot=(Rvalin+Rvalgl+Rvalout)/(H*L2*beta2);                          %R total for windows section of wall 2
Rwin3tot=(Rvalin+Rvalgl+Rvalout)/(H*L1*beta3);

%% Compute corresponding gains


%% for walls
kextN= 1/(0.5*Rw1+Rout1)*1/(Mw1*cpw)*1/60;
kintN= 1/(0.5*Rw1+Rin1)*1/(Mw1*cpw)*1/60;

kextE= 1/(0.5*Rw2+Rout2)*1/(Mw2*cpw)*1/60;
kintE= 1/(0.5*Rw2+Rin2)*1/(Mw2*cpw)*1/60;

kextS= 1/(0.5*Rw3+Rout3)*1/(Mw3*cpw)*1/60;
kintS= 1/(0.5*Rw3+Rin3)*1/(Mw3*cpw)*1/60;

kextW= 1/(0.5*Rw4+Rout4)*1/(Mw4*cpw)*1/60;
kintW= 1/(0.5*Rw4+Rin4)*1/(Mw4*cpw)*1/60;
 
ku= 1/(M8*cp);

%% for the room

kN = 1/(0.5*Rw1+Rin1)*1/60*1/(M8*cp);
kE = 1/(0.5*Rw2+Rin2)*1/60*1/(M8*cp);
kS = 1/(0.5*Rw3+Rin3)*1/60*1/(M8*cp);
kW = 1/(0.5*Rw4+Rin4)*1/60*1/(M8*cp);

N = 1440;
