# Supplementary material for: STL-based Analysis of TRAIL-induced Apoptosis Challenges the Notion of Type I/Type II Cell Line Classification
Source: PLoS Comput Biol. 2013 May 9;9(5):e1003056. doi: 10.1371/journal.pcbi.1003056 (PMC3649977; doi:10.1371/journal.pcbi.1003056)
Supplement: Program S1 — Computation of STL diagrams using Breach [33] . The archive contains the freely-distributed Matlab tool Breach, an implementation of EARM1.4 in Breach, initial conditions for each of 12 cell lines used in this article, and example scripts illustrating how to generate STL phase diagrams. (ZIP) [file pcbi.1003056.s008.zip › breach/Examples/Simulink/Tulip_mdls/Simulink_crazycontroller.mdl]

Model {
  Name			  "Simulink_crazycontroller"
  Version		  7.9
  MdlSubVersion		  0
  GraphicalInterface {
    NumRootInports	    0
    NumRootOutports	    0
    ParameterArgumentNames  ""
    ComputedModelVersion    "1.305"
    NumModelReferences	    0
    NumTestPointedSignals   2
    TestPointedSignal {
      SignalName	      "Vac1"
      FullBlockPath	      "Simulink_crazycontroller/AC Load1/Three Phase  Measurement"
      LogSignal		      1
      MaxPoints		      5000
      Decimation	      2
    }
    TestPointedSignal {
      SignalName	      "Vac2"
      FullBlockPath	      "Simulink_crazycontroller/AC Load2/Three Phase  Measurement"
      LogSignal		      1
      MaxPoints		      5000
      Decimation	      2
    }
  }
  SavedCharacterEncoding  "UTF-8"
  PreLoadFcn		  "warning off\nTs=10e-6;"
  SaveDefaultBlockParams  on
  ScopeRefreshTime	  0.035000
  OverrideScopeRefreshTime on
  DisableAllScopes	  off
  DataTypeOverride	  "UseLocalSettings"
  DataTypeOverrideAppliesTo "AllNumericTypes"
  MinMaxOverflowLogging	  "UseLocalSettings"
  MinMaxOverflowArchiveMode "Overwrite"
  FPTRunName		  "Run 1"
  MaxMDLFileLineLength	  120
  PreSaveFcn		  "warning on"
  InitFcn		  "warning off\nTs=10e-6;"
  UserBdParams		  "PhysicalModelingChecksum;PhysicalModelingParameterChecksum;PhysicalModelingProducts"
  PhysicalModelingChecksum "2517085392"
  PhysicalModelingParameterChecksum "3683595807"
  PhysicalModelingProducts "Power_System_Blocks"
  Created		  "Wed Nov 30 10:42:47 2011"
  Creator		  "pidm"
  UpdateHistory		  "UpdateHistoryNever"
  ModifiedByFormat	  "%<Auto>"
  LastModifiedBy	  "alex"
  ModifiedDateFormat	  "%<Auto>"
  LastModifiedDate	  "Thu Sep 27 23:34:19 2012"
  RTWModifiedTimeStamp	  270689645
  ModelVersionFormat	  "1.%<AutoIncrement:305>"
  ConfigurationManager	  "None"
  SampleTimeColors	  off
  SampleTimeAnnotations	  off
  LibraryLinkDisplay	  "none"
  WideLines		  off
  ShowLineDimensions	  on
  ShowPortDataTypes	  off
  ShowDesignRanges	  off
  ShowLoopsOnError	  on
  IgnoreBidirectionalLines off
  ShowStorageClass	  off
  ShowTestPointIcons	  on
  ShowSignalResolutionIcons on
  ShowViewerIcons	  on
  SortedOrder		  on
  ExecutionContextIcon	  off
  ShowLinearizationAnnotations on
  BlockNameDataTip	  off
  BlockParametersDataTip  off
  BlockDescriptionStringDataTip	off
  ToolBar		  on
  StatusBar		  on
  BrowserShowLibraryLinks off
  BrowserLookUnderMasks	  off
  SimulationMode	  "accelerator"
  LinearizationMsg	  "none"
  Profile		  off
  ParamWorkspaceSource	  "MATLABWorkspace"
  AccelSystemTargetFile	  "accel.tlc"
  AccelTemplateMakefile	  "accel_default_tmf"
  AccelMakeCommand	  "make_rtw"
  TryForcingSFcnDF	  off
  RecordCoverage	  off
  CovPath		  "/"
  CovSaveName		  "covdata"
  CovMetricSettings	  "dw"
  CovNameIncrementing	  off
  CovHtmlReporting	  on
  CovForceBlockReductionOff on
  covSaveCumulativeToWorkspaceVar on
  CovSaveSingleToWorkspaceVar on
  CovCumulativeVarName	  "covCumulativeData"
  CovCumulativeReport	  off
  CovReportOnPause	  on
  CovModelRefEnable	  "Off"
  CovExternalEMLEnable	  off
  ExtModeBatchMode	  off
  ExtModeEnableFloating	  on
  ExtModeTrigType	  "manual"
  ExtModeTrigMode	  "normal"
  ExtModeTrigPort	  "1"
  ExtModeTrigElement	  "any"
  ExtModeTrigDuration	  1000
  ExtModeTrigDurationFloating "auto"
  ExtModeTrigHoldOff	  0
  ExtModeTrigDelay	  0
  ExtModeTrigDirection	  "rising"
  ExtModeTrigLevel	  0
  ExtModeArchiveMode	  "off"
  ExtModeAutoIncOneShot	  off
  ExtModeIncDirWhenArm	  off
  ExtModeAddSuffixToVar	  off
  ExtModeWriteAllDataToWs off
  ExtModeArmWhenConnect	  on
  ExtModeSkipDownloadWhenConnect off
  ExtModeLogAll		  on
  ExtModeAutoUpdateStatusClock on
  BufferReuse		  on
  ShowModelReferenceBlockVersion off
  ShowModelReferenceBlockIO off
  Array {
    Type		    "Handle"
    Dimension		    1
    Simulink.ConfigSet {
      $ObjectID		      1
      Version		      "1.12.0"
      Array {
	Type			"Handle"
	Dimension		9
	Simulink.SolverCC {
	  $ObjectID		  2
	  Version		  "1.12.0"
	  StartTime		  "0.0"
	  StopTime		  "tspan(end)"
	  AbsTol		  "auto"
	  FixedStep		  "auto"
	  InitialStep		  "auto"
	  MaxNumMinSteps	  "-1"
	  MaxOrder		  5
	  ZcThreshold		  "auto"
	  ConsecutiveZCsStepRelTol "10*128*eps"
	  MaxConsecutiveZCs	  "1000"
	  ExtrapolationOrder	  4
	  NumberNewtonIterations  1
	  MaxStep		  "auto"
	  MinStep		  "auto"
	  MaxConsecutiveMinStep	  "1"
	  RelTol		  "1e-3"
	  SolverMode		  "Auto"
	  EnableConcurrentExecution off
	  ConcurrentTasks	  off
	  Solver		  "ode45"
	  SolverName		  "ode45"
	  SolverJacobianMethodControl "auto"
	  ShapePreserveControl	  "DisableAll"
	  ZeroCrossControl	  "UseLocalSettings"
	  ZeroCrossAlgorithm	  "Nonadaptive"
	  AlgebraicLoopSolver	  "TrustRegion"
	  SolverResetMethod	  "Fast"
	  PositivePriorityOrder	  off
	  AutoInsertRateTranBlk	  on
	  SampleTimeConstraint	  "Unconstrained"
	  InsertRTBMode		  "Whenever possible"
	}
	Simulink.DataIOCC {
	  $ObjectID		  3
	  Version		  "1.12.0"
	  Decimation		  "1"
	  ExternalInput		  "[t, u]"
	  FinalStateName	  "xFinal"
	  InitialState		  "xInitial"
	  LimitDataPoints	  off
	  MaxDataPoints		  "1000"
	  LoadExternalInput	  off
	  LoadInitialState	  off
	  SaveFinalState	  off
	  SaveCompleteFinalSimState off
	  SaveFormat		  "StructureWithTime"
	  SignalLoggingSaveFormat "ModelDataLogs"
	  SaveOutput		  on
	  SaveState		  on
	  SignalLogging		  on
	  DSMLogging		  off
	  InspectSignalLogs	  on
	  SaveTime		  on
	  ReturnWorkspaceOutputs  on
	  StateSaveName		  "xout"
	  TimeSaveName		  "tout"
	  OutputSaveName	  "yout"
	  SignalLoggingName	  "logsout"
	  DSMLoggingName	  "dsmout"
	  OutputOption		  "SpecifiedOutputTimes"
	  OutputTimes		  "tspan"
	  ReturnWorkspaceOutputsName "simout"
	  Refine		  "1"
	}
	Simulink.OptimizationCC {
	  $ObjectID		  4
	  Version		  "1.12.0"
	  Array {
	    Type		    "Cell"
	    Dimension		    8
	    Cell		    "BooleansAsBitfields"
	    Cell		    "PassReuseOutputArgsAs"
	    Cell		    "PassReuseOutputArgsThreshold"
	    Cell		    "ZeroExternalMemoryAtStartup"
	    Cell		    "ZeroInternalMemoryAtStartup"
	    Cell		    "OptimizeModelRefInitCode"
	    Cell		    "NoFixptDivByZeroProtection"
	    Cell		    "UseSpecifiedMinMax"
	    PropName		    "DisabledProps"
	  }
	  BlockReduction	  on
	  BooleanDataType	  on
	  ConditionallyExecuteInputs on
	  InlineParams		  off
	  UseIntDivNetSlope	  off
	  UseFloatMulNetSlope	  off
	  UseSpecifiedMinMax	  off
	  InlineInvariantSignals  off
	  OptimizeBlockIOStorage  on
	  BufferReuse		  on
	  EnhancedBackFolding	  off
	  StrengthReduction	  off
	  ExpressionFolding	  on
	  BooleansAsBitfields	  off
	  BitfieldContainerType	  "uint_T"
	  EnableMemcpy		  on
	  MemcpyThreshold	  64
	  PassReuseOutputArgsAs	  "Structure reference"
	  ExpressionDepthLimit	  2147483647
	  FoldNonRolledExpr	  on
	  LocalBlockOutputs	  on
	  RollThreshold		  5
	  SystemCodeInlineAuto	  off
	  StateBitsets		  off
	  DataBitsets		  off
	  UseTempVars		  off
	  ZeroExternalMemoryAtStartup on
	  ZeroInternalMemoryAtStartup on
	  InitFltsAndDblsToZero	  off
	  NoFixptDivByZeroProtection off
	  EfficientFloat2IntCast  off
	  EfficientMapNaN2IntZero on
	  OptimizeModelRefInitCode off
	  LifeSpan		  "inf"
	  MaxStackSize		  "Inherit from target"
	  BufferReusableBoundary  on
	  SimCompilerOptimization "Off"
	  AccelVerboseBuild	  off
	  ParallelExecutionInRapidAccelerator on
	}
	Simulink.DebuggingCC {
	  $ObjectID		  5
	  Version		  "1.12.0"
	  RTPrefix		  "error"
	  ConsistencyChecking	  "none"
	  ArrayBoundsChecking	  "none"
	  SignalInfNanChecking	  "none"
	  SignalRangeChecking	  "none"
	  ReadBeforeWriteMsg	  "UseLocalSettings"
	  WriteAfterWriteMsg	  "UseLocalSettings"
	  WriteAfterReadMsg	  "UseLocalSettings"
	  AlgebraicLoopMsg	  "warning"
	  ArtificialAlgebraicLoopMsg "warning"
	  SaveWithDisabledLinksMsg "warning"
	  SaveWithParameterizedLinksMsg	"warning"
	  CheckSSInitialOutputMsg on
	  UnderspecifiedInitializationDetection	"Classic"
	  MergeDetectMultiDrivingBlocksExec "none"
	  CheckExecutionContextPreStartOutputMsg off
	  CheckExecutionContextRuntimeOutputMsg	off
	  SignalResolutionControl "UseLocalSettings"
	  BlockPriorityViolationMsg "warning"
	  MinStepSizeMsg	  "warning"
	  TimeAdjustmentMsg	  "none"
	  MaxConsecutiveZCsMsg	  "error"
	  MaskedZcDiagnostic	  "warning"
	  IgnoredZcDiagnostic	  "warning"
	  SolverPrmCheckMsg	  "warning"
	  InheritedTsInSrcMsg	  "warning"
	  DiscreteInheritContinuousMsg "warning"
	  MultiTaskDSMMsg	  "error"
	  MultiTaskCondExecSysMsg "error"
	  MultiTaskRateTransMsg	  "error"
	  SingleTaskRateTransMsg  "none"
	  TasksWithSamePriorityMsg "warning"
	  SigSpecEnsureSampleTimeMsg "warning"
	  CheckMatrixSingularityMsg "none"
	  IntegerOverflowMsg	  "warning"
	  Int32ToFloatConvMsg	  "warning"
	  ParameterDowncastMsg	  "error"
	  ParameterOverflowMsg	  "error"
	  ParameterUnderflowMsg	  "none"
	  ParameterPrecisionLossMsg "warning"
	  ParameterTunabilityLossMsg "warning"
	  FixptConstUnderflowMsg  "none"
	  FixptConstOverflowMsg	  "none"
	  FixptConstPrecisionLossMsg "none"
	  UnderSpecifiedDataTypeMsg "none"
	  UnnecessaryDatatypeConvMsg "none"
	  VectorMatrixConversionMsg "none"
	  InvalidFcnCallConnMsg	  "error"
	  FcnCallInpInsideContextMsg "Enable All"
	  SignalLabelMismatchMsg  "none"
	  UnconnectedInputMsg	  "warning"
	  UnconnectedOutputMsg	  "warning"
	  UnconnectedLineMsg	  "warning"
	  SFcnCompatibilityMsg	  "none"
	  FrameProcessingCompatibilityMsg "warning"
	  UniqueDataStoreMsg	  "none"
	  BusObjectLabelMismatch  "warning"
	  RootOutportRequireBusObject "warning"
	  AssertControl		  "UseLocalSettings"
	  EnableOverflowDetection off
	  ModelReferenceIOMsg	  "none"
	  ModelReferenceMultiInstanceNormalModeStructChecksumCheck "error"
	  ModelReferenceVersionMismatchMessage "none"
	  ModelReferenceIOMismatchMessage "none"
	  ModelReferenceCSMismatchMessage "none"
	  UnknownTsInhSupMsg	  "warning"
	  ModelReferenceDataLoggingMessage "warning"
	  ModelReferenceSymbolNameMessage "warning"
	  ModelReferenceExtraNoncontSigs "error"
	  StateNameClashWarn	  "warning"
	  SimStateInterfaceChecksumMismatchMsg "warning"
	  SimStateOlderReleaseMsg "error"
	  InitInArrayFormatMsg	  "warning"
	  StrictBusMsg		  "ErrorLevel1"
	  BusNameAdapt		  "WarnAndRepair"
	  NonBusSignalsTreatedAsBus "none"
	  LoggingUnavailableSignals "error"
	  BlockIODiagnostic	  "none"
	  SFUnusedDataAndEventsDiag "warning"
	  SFUnexpectedBacktrackingDiag "warning"
	  SFInvalidInputDataAccessInChartInitDiag "warning"
	  SFNoUnconditionalDefaultTransitionDiag "warning"
	  SFTransitionOutsideNaturalParentDiag "warning"
	  SFUnconditionalTransitionShadowingDiag "warning"
	}
	Simulink.HardwareCC {
	  $ObjectID		  6
	  Version		  "1.12.0"
	  ProdBitPerChar	  8
	  ProdBitPerShort	  16
	  ProdBitPerInt		  32
	  ProdBitPerLong	  32
	  ProdBitPerFloat	  32
	  ProdBitPerDouble	  64
	  ProdBitPerPointer	  32
	  ProdLargestAtomicInteger "Char"
	  ProdLargestAtomicFloat  "None"
	  ProdIntDivRoundTo	  "Undefined"
	  ProdEndianess		  "Unspecified"
	  ProdWordSize		  32
	  ProdShiftRightIntArith  on
	  ProdHWDeviceType	  "32-bit Generic"
	  TargetBitPerChar	  8
	  TargetBitPerShort	  16
	  TargetBitPerInt	  32
	  TargetBitPerLong	  32
	  TargetBitPerFloat	  32
	  TargetBitPerDouble	  64
	  TargetBitPerPointer	  32
	  TargetLargestAtomicInteger "Char"
	  TargetLargestAtomicFloat "None"
	  TargetShiftRightIntArith on
	  TargetIntDivRoundTo	  "Undefined"
	  TargetEndianess	  "Unspecified"
	  TargetWordSize	  32
	  TargetTypeEmulationWarnSuppressLevel 0
	  TargetPreprocMaxBitsSint 32
	  TargetPreprocMaxBitsUint 32
	  TargetHWDeviceType	  "Specified"
	  TargetUnknown		  off
	  ProdEqTarget		  on
	}
	Simulink.ModelReferenceCC {
	  $ObjectID		  7
	  Version		  "1.12.0"
	  UpdateModelReferenceTargets "IfOutOfDateOrStructuralChange"
	  CheckModelReferenceTargetMessage "error"
	  EnableParallelModelReferenceBuilds off
	  ParallelModelReferenceErrorOnInvalidPool on
	  ParallelModelReferenceMATLABWorkerInit "None"
	  ModelReferenceNumInstancesAllowed "Multi"
	  PropagateVarSize	  "Infer from blocks in model"
	  ModelReferencePassRootInputsByReference on
	  ModelReferenceMinAlgLoopOccurrences off
	  PropagateSignalLabelsOutOfModel off
	  SupportModelReferenceSimTargetCustomCode off
	}
	Simulink.SFSimCC {
	  $ObjectID		  8
	  Version		  "1.12.0"
	  SFSimEnableDebug	  on
	  SFSimOverflowDetection  on
	  SFSimEcho		  on
	  SimBlas		  on
	  SimCtrlC		  on
	  SimExtrinsic		  on
	  SimIntegrity		  on
	  SimUseLocalCustomCode	  off
	  SimParseCustomCode	  on
	  SimBuildMode		  "sf_incremental_build"
	}
	Simulink.RTWCC {
	  $BackupClass		  "Simulink.RTWCC"
	  $ObjectID		  9
	  Version		  "1.12.0"
	  Array {
	    Type		    "Cell"
	    Dimension		    9
	    Cell		    "IncludeHyperlinkInReport"
	    Cell		    "GenerateTraceInfo"
	    Cell		    "GenerateTraceReport"
	    Cell		    "GenerateTraceReportSl"
	    Cell		    "GenerateTraceReportSf"
	    Cell		    "GenerateTraceReportEml"
	    Cell		    "GenerateWebview"
	    Cell		    "GenerateCodeMetricsReport"
	    Cell		    "GenerateCodeReplacementReport"
	    PropName		    "DisabledProps"
	  }
	  SystemTargetFile	  "grt.tlc"
	  GenCodeOnly		  on
	  MakeCommand		  "make_rtw"
	  GenerateMakefile	  on
	  TemplateMakefile	  "grt_default_tmf"
	  GenerateReport	  on
	  SaveLog		  off
	  RTWVerbose		  on
	  RetainRTWFile		  off
	  ProfileTLC		  off
	  TLCDebug		  off
	  TLCCoverage		  off
	  TLCAssert		  off
	  ProcessScriptMode	  "Default"
	  ConfigurationMode	  "Optimized"
	  ConfigAtBuild		  off
	  RTWUseLocalCustomCode	  off
	  RTWUseSimCustomCode	  off
	  IncludeHyperlinkInReport off
	  LaunchReport		  on
	  TargetLang		  "C"
	  IncludeBusHierarchyInRTWFileBlockHierarchyMap	off
	  IncludeERTFirstTime	  off
	  GenerateTraceInfo	  off
	  GenerateTraceReport	  off
	  GenerateTraceReportSl	  off
	  GenerateTraceReportSf	  off
	  GenerateTraceReportEml  off
	  GenerateCodeInfo	  off
	  GenerateWebview	  off
	  GenerateCodeMetricsReport off
	  GenerateCodeReplacementReport	off
	  RTWCompilerOptimization "Off"
	  CheckMdlBeforeBuild	  "Off"
	  CustomRebuildMode	  "OnUpdate"
	  Array {
	    Type		    "Handle"
	    Dimension		    2
	    Simulink.CodeAppCC {
	      $ObjectID		      10
	      Version		      "1.12.0"
	      Array {
		Type			"Cell"
		Dimension		21
		Cell			"IgnoreCustomStorageClasses"
		Cell			"IgnoreTestpoints"
		Cell			"InsertBlockDesc"
		Cell			"InsertPolySpaceComments"
		Cell			"SFDataObjDesc"
		Cell			"MATLABFcnDesc"
		Cell			"SimulinkDataObjDesc"
		Cell			"DefineNamingRule"
		Cell			"SignalNamingRule"
		Cell			"ParamNamingRule"
		Cell			"InlinedPrmAccess"
		Cell			"CustomSymbolStr"
		Cell			"CustomSymbolStrGlobalVar"
		Cell			"CustomSymbolStrType"
		Cell			"CustomSymbolStrField"
		Cell			"CustomSymbolStrFcn"
		Cell			"CustomSymbolStrFcnArg"
		Cell			"CustomSymbolStrBlkIO"
		Cell			"CustomSymbolStrTmpVar"
		Cell			"CustomSymbolStrMacro"
		Cell			"ReqsInCode"
		PropName		"DisabledProps"
	      }
	      ForceParamTrailComments off
	      GenerateComments	      on
	      IgnoreCustomStorageClasses on
	      IgnoreTestpoints	      off
	      IncHierarchyInIds	      off
	      MaxIdLength	      31
	      PreserveName	      off
	      PreserveNameWithParent  off
	      ShowEliminatedStatement off
	      IncAutoGenComments      off
	      SimulinkDataObjDesc     off
	      SFDataObjDesc	      off
	      MATLABFcnDesc	      off
	      IncDataTypeInIds	      off
	      MangleLength	      1
	      CustomSymbolStrGlobalVar "$R$N$M"
	      CustomSymbolStrType     "$N$R$M"
	      CustomSymbolStrField    "$N$M"
	      CustomSymbolStrFcn      "$R$N$M$F"
	      CustomSymbolStrFcnArg   "rt$I$N$M"
	      CustomSymbolStrBlkIO    "rtb_$N$M"
	      CustomSymbolStrTmpVar   "$N$M"
	      CustomSymbolStrMacro    "$R$N$M"
	      DefineNamingRule	      "None"
	      ParamNamingRule	      "None"
	      SignalNamingRule	      "None"
	      InsertBlockDesc	      off
	      InsertPolySpaceComments off
	      SimulinkBlockComments   on
	      MATLABSourceComments    off
	      EnableCustomComments    off
	      InlinedPrmAccess	      "Literals"
	      ReqsInCode	      off
	      UseSimReservedNames     off
	    }
	    Simulink.GRTTargetCC {
	      $BackupClass	      "Simulink.TargetCC"
	      $ObjectID		      11
	      Version		      "1.12.0"
	      Array {
		Type			"Cell"
		Dimension		16
		Cell			"GeneratePreprocessorConditionals"
		Cell			"IncludeMdlTerminateFcn"
		Cell			"CombineOutputUpdateFcns"
		Cell			"SuppressErrorStatus"
		Cell			"ERTCustomFileBanners"
		Cell			"GenerateSampleERTMain"
		Cell			"GenerateTestInterfaces"
		Cell			"ModelStepFunctionPrototypeControlCompliant"
		Cell			"CPPClassGenCompliant"
		Cell			"MultiInstanceERTCode"
		Cell			"PurelyIntegerCode"
		Cell			"SupportComplex"
		Cell			"SupportAbsoluteTime"
		Cell			"SupportContinuousTime"
		Cell			"SupportNonInlinedSFcns"
		Cell			"PortableWordSizes"
		PropName		"DisabledProps"
	      }
	      TargetFcnLib	      "ansi_tfl_table_tmw.mat"
	      TargetLibSuffix	      ""
	      TargetPreCompLibLocation ""
	      CodeReplacementLibrary  "ANSI_C"
	      UtilityFuncGeneration   "Auto"
	      ERTMultiwordTypeDef     "System defined"
	      CodeExecutionProfiling  off
	      ERTMultiwordLength      256
	      MultiwordLength	      2048
	      GenerateFullHeader      on
	      GenerateSampleERTMain   off
	      GenerateTestInterfaces  off
	      IsPILTarget	      off
	      ModelReferenceCompliant on
	      ParMdlRefBuildCompliant on
	      CompOptLevelCompliant   on
	      ConcurrentExecutionCompliant on
	      IncludeMdlTerminateFcn  on
	      GeneratePreprocessorConditionals "Disable all"
	      CombineOutputUpdateFcns off
	      CombineSignalStateStructs	off
	      SuppressErrorStatus     off
	      ERTFirstTimeCompliant   off
	      IncludeFileDelimiter    "Auto"
	      ERTCustomFileBanners    off
	      SupportAbsoluteTime     on
	      LogVarNameModifier      "rt_"
	      MatFileLogging	      on
	      MultiInstanceERTCode    off
	      SupportNonFinite	      on
	      SupportComplex	      on
	      PurelyIntegerCode	      off
	      SupportContinuousTime   on
	      SupportNonInlinedSFcns  on
	      SupportVariableSizeSignals off
	      EnableShiftOperators    on
	      ParenthesesLevel	      "Nominal"
	      PortableWordSizes	      off
	      ModelStepFunctionPrototypeControlCompliant off
	      CPPClassGenCompliant    off
	      AutosarCompliant	      off
	      GRTInterface	      on
	      UseMalloc		      off
	      ExtMode		      off
	      ExtModeStaticAlloc      off
	      ExtModeTesting	      off
	      ExtModeStaticAllocSize  1000000
	      ExtModeTransport	      0
	      ExtModeMexFile	      "ext_comm"
	      ExtModeIntrfLevel	      "Level1"
	      RTWCAPISignals	      off
	      RTWCAPIParams	      off
	      RTWCAPIStates	      off
	      RTWCAPIRootIO	      off
	      GenerateASAP2	      off
	    }
	    PropName		    "Components"
	  }
	}
	SSC.SimscapeCC {
	  $ObjectID		  12
	  Version		  "1.11.1"
	  Array {
	    Type		    "Cell"
	    Dimension		    1
	    Cell		    "Name"
	    PropName		    "DisabledProps"
	  }
	  Name			  "Simscape"
	  EditingMode		  "Full"
	  ExplicitSolverDiagnosticOptions "warning"
	  GlobalZcOffDiagnosticOptions "warning"
	  SimscapeLogType	  "none"
	  SimscapeLogName	  "simlog"
	  SimscapeLogDecimation	  1
	  SimscapeLogLimitData	  on
	  SimscapeLogDataHistory  5000
	}
	PropName		"Components"
      }
      Name		      "Configuration"
      ExtraOptions	      "-aGenerateTraceInfo=0 -aIgnoreTestpoints=0 "
      CurrentDlgPage	      "Data Import//Export"
      ConfigPrmDlgPosition     [ 268, 66, 1279, 774 ] 
    }
    PropName		    "ConfigurationSets"
  }
  Simulink.ConfigSet {
    $PropName		    "ActiveConfigurationSet"
    $ObjectID		    1
  }
  ExplicitPartitioning	  off
  BlockDefaults {
    ForegroundColor	    "black"
    BackgroundColor	    "white"
    DropShadow		    off
    NamePlacement	    "normal"
    FontName		    "Helvetica"
    FontSize		    10
    FontWeight		    "normal"
    FontAngle		    "normal"
    ShowName		    on
    BlockRotation	    0
    BlockMirror		    off
  }
  AnnotationDefaults {
    HorizontalAlignment	    "center"
    VerticalAlignment	    "middle"
    ForegroundColor	    "black"
    BackgroundColor	    "white"
    DropShadow		    off
    FontName		    "Helvetica"
    FontSize		    10
    FontWeight		    "normal"
    FontAngle		    "normal"
    UseDisplayTextAsClickCallback off
  }
  LineDefaults {
    FontName		    "Helvetica"
    FontSize		    9
    FontWeight		    "normal"
    FontAngle		    "normal"
  }
  BlockParameterDefaults {
    Block {
      BlockType		      BusSelector
      OutputAsBus	      off
    }
    Block {
      BlockType		      Constant
      Value		      "1"
      VectorParams1D	      on
      SamplingMode	      "Sample based"
      OutMin		      "[]"
      OutMax		      "[]"
      OutDataTypeStr	      "Inherit: Inherit from 'Constant value'"
      LockScale		      off
      SampleTime	      "inf"
      FramePeriod	      "inf"
      PreserveConstantTs      off
    }
    Block {
      BlockType		      DataStoreMemory
      DataStoreName	      "A"
      ReadBeforeWriteMsg      "none"
      WriteAfterWriteMsg      "none"
      WriteAfterReadMsg	      "none"
      InitialValue	      "0"
      StateMustResolveToSignalObject off
      RTWStateStorageClass    "Auto"
      VectorParams1D	      on
      ShowAdditionalParam     off
      OutMin		      "[]"
      OutMax		      "[]"
      OutDataTypeStr	      "Inherit: auto"
      LockScale		      off
      SignalType	      "auto"
      Dimensions	      "-1"
      DataLogging	      off
      DataLoggingLimitDataPoints off
      DataLoggingMaxPoints    "5000"
      DataLoggingDecimateData off
      DataLoggingDecimation   "2"
      DataLoggingNameMode     "SignalName"
    }
    Block {
      BlockType		      DataStoreRead
      DataStoreName	      "A"
      SampleTime	      "-1"
    }
    Block {
      BlockType		      DataTypeConversion
      OutMin		      "[]"
      OutMax		      "[]"
      OutDataTypeStr	      "Inherit: Inherit via back propagation"
      LockScale		      off
      ConvertRealWorld	      "Real World Value (RWV)"
      RndMeth		      "Zero"
      SaturateOnIntegerOverflow	on
      SampleTime	      "-1"
    }
    Block {
      BlockType		      Demux
      Outputs		      "4"
      DisplayOption	      "none"
      BusSelectionMode	      off
    }
    Block {
      BlockType		      Display
      Format		      "short"
      Decimation	      "10"
      Floating		      off
      SampleTime	      "-1"
    }
    Block {
      BlockType		      From
      IconDisplay	      "Tag"
      TagVisibility	      "local"
    }
    Block {
      BlockType		      FromWorkspace
      VariableName	      "simulink_input"
      OutDataTypeStr	      "Inherit: auto"
      SampleTime	      "-1"
      Interpolate	      on
      ZeroCross		      off
      OutputAfterFinalValue   "Extrapolation"
    }
    Block {
      BlockType		      Gain
      Gain		      "1"
      Multiplication	      "Element-wise(K.*u)"
      ParamMin		      "[]"
      ParamMax		      "[]"
      ParamDataTypeStr	      "Inherit: Same as input"
      OutMin		      "[]"
      OutMax		      "[]"
      OutDataTypeStr	      "Inherit: Same as input"
      LockScale		      off
      RndMeth		      "Floor"
      SaturateOnIntegerOverflow	on
      SampleTime	      "-1"
    }
    Block {
      BlockType		      Goto
      IconDisplay	      "Tag"
      TagVisibility	      "local"
    }
    Block {
      BlockType		      Inport
      Port		      "1"
      OutputFunctionCall      off
      OutMin		      "[]"
      OutMax		      "[]"
      OutDataTypeStr	      "Inherit: auto"
      LockScale		      off
      BusOutputAsStruct	      off
      PortDimensions	      "-1"
      VarSizeSig	      "Inherit"
      SampleTime	      "-1"
      SignalType	      "auto"
      SamplingMode	      "auto"
      LatchByDelayingOutsideSignal off
      LatchInputForFeedbackSignals off
      Interpolate	      on
    }
    Block {
      BlockType		      Integrator
      ExternalReset	      "none"
      InitialConditionSource  "internal"
      InitialCondition	      "0"
      LimitOutput	      off
      UpperSaturationLimit    "inf"
      LowerSaturationLimit    "-inf"
      ShowSaturationPort      off
      ShowStatePort	      off
      AbsoluteTolerance	      "auto"
      IgnoreLimit	      off
      ZeroCross		      on
      ContinuousStateAttributes	"''"
    }
    Block {
      BlockType		      Mux
      Inputs		      "4"
      DisplayOption	      "none"
      UseBusObject	      off
      BusObject		      "BusObject"
      NonVirtualBus	      off
    }
    Block {
      BlockType		      Outport
      Port		      "1"
      OutMin		      "[]"
      OutMax		      "[]"
      OutDataTypeStr	      "Inherit: auto"
      LockScale		      off
      BusOutputAsStruct	      off
      PortDimensions	      "-1"
      VarSizeSig	      "Inherit"
      SampleTime	      "-1"
      SignalType	      "auto"
      SamplingMode	      "auto"
      SourceOfInitialOutputValue "Dialog"
      OutputWhenDisabled      "held"
      InitialOutput	      "[]"
    }
    Block {
      BlockType		      PMIOPort
    }
    Block {
      BlockType		      RateTransition
      Integrity		      on
      Deterministic	      on
      X0		      "0"
      OutPortSampleTimeOpt    "Specify"
      OutPortSampleTimeMultiple	"1"
      OutPortSampleTime	      "-1"
    }
    Block {
      BlockType		      Relay
      OnSwitchValue	      "eps"
      OffSwitchValue	      "eps"
      OnOutputValue	      "1"
      OffOutputValue	      "0"
      OutMin		      "[]"
      OutMax		      "[]"
      OutDataTypeStr	      "Inherit: All ports same datatype"
      LockScale		      off
      InputProcessing	      "Inherited"
      ZeroCross		      on
      SampleTime	      "-1"
    }
    Block {
      BlockType		      S-Function
      FunctionName	      "system"
      SFunctionModules	      "''"
      PortCounts	      "[]"
      SFunctionDeploymentMode off
    }
    Block {
      BlockType		      Scope
      ModelBased	      off
      TickLabels	      "OneTimeTick"
      ZoomMode		      "on"
      Grid		      "on"
      TimeRange		      "auto"
      YMin		      "-5"
      YMax		      "5"
      SaveToWorkspace	      off
      SaveName		      "ScopeData"
      DataFormat	      "Array"
      LimitDataPoints	      on
      MaxDataPoints	      "5000"
      Decimation	      "1"
      SampleInput	      off
      SampleTime	      "-1"
    }
    Block {
      BlockType		      SubSystem
      ShowPortLabels	      "FromPortIcon"
      Permissions	      "ReadWrite"
      PermitHierarchicalResolution "All"
      TreatAsAtomicUnit	      off
      CheckFcnCallInpInsideContextMsg off
      SystemSampleTime	      "-1"
      RTWFcnNameOpts	      "Auto"
      RTWFileNameOpts	      "Auto"
      RTWMemSecFuncInitTerm   "Inherit from model"
      RTWMemSecFuncExecute    "Inherit from model"
      RTWMemSecDataConstants  "Inherit from model"
      RTWMemSecDataInternal   "Inherit from model"
      RTWMemSecDataParameters "Inherit from model"
      SimViewingDevice	      off
      DataTypeOverride	      "UseLocalSettings"
      DataTypeOverrideAppliesTo	"AllNumericTypes"
      MinMaxOverflowLogging   "UseLocalSettings"
      SFBlockType	      "NONE"
      Variant		      off
      GeneratePreprocessorConditionals off
    }
    Block {
      BlockType		      Terminator
    }
    Block {
      BlockType		      Trigonometry
      Operator		      "sin"
      ApproximationMethod     "None"
      NumberOfIterations      "11"
      OutputSignalType	      "auto"
      SampleTime	      "-1"
    }
  }
  System {
    Name		    "Simulink_crazycontroller"
    Location		    [1, 81, 1601, 928]
    Open		    on
    ModelBrowserVisibility  off
    ModelBrowserWidth	    200
    ScreenColor		    "white"
    PaperOrientation	    "landscape"
    PaperPositionMode	    "auto"
    PaperType		    "A4"
    PaperUnits		    "centimeters"
    TiledPaperMargins	    [1.270000, 1.270000, 1.270000, 1.270000]
    TiledPageScale	    1
    ShowPageBoundaries	    off
    ZoomFactor		    "111"
    ReportName		    "simulink-default.rpt"
    SIDHighWatermark	    "5492"
    Block {
      BlockType		      SubSystem
      Name		      "AC Load1"
      SID		      "4050"
      Ports		      [0, 0, 0, 0, 0, 3]
      Position		      [411, 650, 469, 700]
      BlockRotation	      270
      BlockMirror	      on
      FontName		      "Arial"
      FontSize		      14
      MinAlgLoopOccurrences   off
      PropExecContextOutsideSubsystem off
      RTWSystemCode	      "Auto"
      FunctionWithSeparateData off
      Opaque		      off
      RequestExecContextInheritance off
      MaskHideContents	      off
      MaskDisplay	      "image(imread('power_aircraft_distribution_ACLamp.jpg','jpg'))"
      MaskIconFrame	      on
      MaskIconOpaque	      on
      MaskIconRotate	      "none"
      MaskPortRotate	      "default"
      MaskIconUnits	      "autoscale"
      System {
	Name			"AC Load1"
	Location		[487, 288, 1257, 767]
	Open			off
	ModelBrowserVisibility	off
	ModelBrowserWidth	200
	ScreenColor		"white"
	PaperOrientation	"landscape"
	PaperPositionMode	"auto"
	PaperType		"A4"
	PaperUnits		"centimeters"
	TiledPaperMargins	[1.270000, 1.270000, 1.270000, 1.270000]
	TiledPageScale		1
	ShowPageBoundaries	off
	ZoomFactor		"100"
	Block {
	  BlockType		  Scope
	  Name			  "Iabc1"
	  SID			  "4818"
	  Ports			  [2]
	  Position		  [565, 18, 595, 67]
	  NamePlacement		  "alternate"
	  ShowName		  off
	  FontSize		  14
	  Floating		  off
	  Location		  [333, 202, 1236, 894]
	  Open			  off
	  NumInputPorts		  "2"
	  ZoomMode		  "xonly"
	  List {
	    ListType		    AxesTitles
	    axes1		    " %<SignalLabel>"
	    axes2		    "%<SignalLabel>"
	  }
	  List {
	    ListType		    ScopeGraphics
	    FigureColor		    "[0.5 0.5 0.5]"
	    AxesColor		    "[0 0 0]"
	    AxesTickColor	    "[1 1 1]"
	    LineColors		    "[1 1 0;1 0 1;0 1 1;1 0 0;0 1 0;0 0 1]"
	    LineStyles		    "-|-|-|-|-|-"
	    LineWidths		    "[0.5 0.5 0.5 0.5 0.5 0.5]"
	    MarkerStyles	    "none|none|none|none|none|none"
	  }
	  ShowLegends		  off
	  TimeRange		  "5"
	  YMin			  "-175~-8"
	  YMax			  "175~8"
	  SaveToWorkspace	  on
	  SaveName		  "vdc1"
	  DataFormat		  "StructureWithTime"
	  LimitDataPoints	  off
	  SampleTime		  "10e-6"
	}
	Block {
	  BlockType		  Reference
	  Name			  "Lamp 1000 Watts"
	  SID			  "4051"
	  Ports			  [0, 0, 0, 0, 0, 3]
	  Position		  [452, 210, 508, 275]
	  BlockRotation		  270
	  BlockMirror		  on
	  NamePlacement		  "alternate"
	  AttributesFormatString  "\\n"
	  LibraryVersion	  "1.2119"
	  SourceBlock		  "powerlib/Elements/Three-Phase\nSeries RLC Load"
	  SourceType		  "Three-Phase Series RLC Load"
	  LConnTagsString	  "A|B|C"
	  Configuration		  "Y (grounded)"
	  NominalVoltage	  "115"
	  NominalFrequency	  "400"
	  ActivePower		  "1000"
	  InductivePower	  "0"
	  CapacitivePower	  "0"
	  Measurements		  "None"
	  LoadType		  "constant Z"
	}
	Block {
	  BlockType		  Reference
	  Name			  "Three Phase \nMeasurement"
	  SID			  "4821"
	  Ports			  [0, 2, 0, 0, 0, 3, 3]
	  Position		  [360, 14, 425, 146]
	  LibraryVersion	  "1.2119"
	  FontName		  "Arial"
	  FontSize		  14
	  SourceBlock		  "powerlib/Measurements/Three-Phase\nV-I Measurement"
	  SourceType		  "Three-Phase VI Measurement"
	  VoltageMeasurement	  "phase-to-phase"
	  SetLabelV		  off
	  LabelV		  "Vabc"
	  Vpu			  off
	  VpuLL			  off
	  CurrentMeasurement	  "yes"
	  SetLabelI		  off
	  LabelI		  "Iabc"
	  Ipu			  off
	  Pbase			  "100e6"
	  Vbase			  "500e3"
	  OutputType		  "Complex"
	  PhasorSimulation	  off
	  PSBequivalent		  "0"
	  Port {
	    PortNumber		    1
	    Name		    "Vac1"
	    PropagatedSignals	    "signal"
	    RTWStorageClass	    "Auto"
	    DataLogging		    on
	    DataLoggingNameMode	    "SignalName"
	  }
	}
	Block {
	  BlockType		  PMIOPort
	  Name			  "A"
	  SID			  "4052"
	  Position		  [40, 28, 70, 42]
	  Port			  "1"
	  Side			  "Left"
	}
	Block {
	  BlockType		  PMIOPort
	  Name			  "B"
	  SID			  "4053"
	  Position		  [40, 73, 70, 87]
	  Port			  "2"
	  Side			  "Left"
	}
	Block {
	  BlockType		  PMIOPort
	  Name			  "C"
	  SID			  "4054"
	  Position		  [40, 118, 70, 132]
	  Port			  "3"
	  Side			  "Left"
	}
	Line {
	  LineType		  "Connection"
	  SrcBlock		  "Three Phase \nMeasurement"
	  SrcPort		  LConn2
	  DstBlock		  "B"
	  DstPort		  RConn1
	}
	Line {
	  LineType		  "Connection"
	  SrcBlock		  "Three Phase \nMeasurement"
	  SrcPort		  LConn1
	  DstBlock		  "A"
	  DstPort		  RConn1
	}
	Line {
	  Name			  "Vac1"
	  Labels		  [0, 0]
	  SrcBlock		  "Three Phase \nMeasurement"
	  SrcPort		  1
	  DstBlock		  "Iabc1"
	  DstPort		  1
	}
	Line {
	  LineType		  "Connection"
	  SrcBlock		  "C"
	  SrcPort		  RConn1
	  DstBlock		  "Three Phase \nMeasurement"
	  DstPort		  LConn3
	}
	Line {
	  LineType		  "Connection"
	  SrcBlock		  "Lamp 1000 Watts"
	  SrcPort		  LConn1
	  Points		  [0, -115]
	  DstBlock		  "Three Phase \nMeasurement"
	  DstPort		  RConn1
	}
	Line {
	  LineType		  "Connection"
	  SrcBlock		  "Lamp 1000 Watts"
	  SrcPort		  LConn2
	  Points		  [0, -90]
	  DstBlock		  "Three Phase \nMeasurement"
	  DstPort		  RConn2
	}
	Line {
	  LineType		  "Connection"
	  SrcBlock		  "Three Phase \nMeasurement"
	  SrcPort		  RConn3
	  Points		  [60, 0]
	  DstBlock		  "Lamp 1000 Watts"
	  DstPort		  LConn3
	}
	Line {
	  SrcBlock		  "Three Phase \nMeasurement"
	  SrcPort		  2
	  DstBlock		  "Iabc1"
	  DstPort		  2
	}
	Annotation {
	  SID			  "5486"
	  Name			  "AC Load"
	  Position		  [191, 236]
	  FontName		  "Arial"
	  FontSize		  26
	}
      }
    }
    Block {
      BlockType		      SubSystem
      Name		      "AC Load2"
      SID		      "5136"
      Ports		      [0, 0, 0, 0, 0, 3]
      Position		      [1246, 650, 1304, 700]
      BlockRotation	      270
      BlockMirror	      on
      NamePlacement	      "alternate"
      FontName		      "Arial"
      FontSize		      14
      MinAlgLoopOccurrences   off
      PropExecContextOutsideSubsystem off
      RTWSystemCode	      "Auto"
      FunctionWithSeparateData off
      Opaque		      off
      RequestExecContextInheritance off
      MaskHideContents	      off
      MaskDisplay	      "image(imread('power_aircraft_distribution_ACLamp.jpg','jpg'))"
      MaskIconFrame	      on
      MaskIconOpaque	      on
      MaskIconRotate	      "none"
      MaskPortRotate	      "default"
      MaskIconUnits	      "autoscale"
      System {
	Name			"AC Load2"
	Location		[555, 420, 1325, 899]
	Open			off
	ModelBrowserVisibility	off
	ModelBrowserWidth	200
	ScreenColor		"white"
	PaperOrientation	"landscape"
	PaperPositionMode	"auto"
	PaperType		"usletter"
	PaperUnits		"inches"
	TiledPaperMargins	[0.500000, 0.500000, 0.500000, 0.500000]
	TiledPageScale		1
	ShowPageBoundaries	off
	ZoomFactor		"100"
	Block {
	  BlockType		  Scope
	  Name			  "Iabc1"
	  SID			  "5143"
	  Ports			  [2]
	  Position		  [570, 18, 605, 67]
	  NamePlacement		  "alternate"
	  ShowName		  off
	  FontSize		  14
	  Floating		  off
	  Location		  [6, 72, 909, 764]
	  Open			  off
	  NumInputPorts		  "2"
	  ZoomMode		  "xonly"
	  List {
	    ListType		    AxesTitles
	    axes1		    " %<SignalLabel>"
	    axes2		    "%<SignalLabel>"
	  }
	  List {
	    ListType		    ScopeGraphics
	    FigureColor		    "[0.5 0.5 0.5]"
	    AxesColor		    "[0 0 0]"
	    AxesTickColor	    "[1 1 1]"
	    LineColors		    "[1 1 0;1 0 1;0 1 1;1 0 0;0 1 0;0 0 1]"
	    LineStyles		    "-|-|-|-|-|-"
	    LineWidths		    "[0.5 0.5 0.5 0.5 0.5 0.5]"
	    MarkerStyles	    "none|none|none|none|none|none"
	  }
	  ShowLegends		  off
	  TimeRange		  "5"
	  YMin			  "-175~-20"
	  YMax			  "175~17.5"
	  SaveToWorkspace	  on
	  SaveName		  "vdc3"
	  DataFormat		  "StructureWithTime"
	  LimitDataPoints	  off
	  SampleTime		  "10e-6"
	}
	Block {
	  BlockType		  Reference
	  Name			  "Lamp 1000 Watts"
	  SID			  "5138"
	  Ports			  [0, 0, 0, 0, 0, 3]
	  Position		  [452, 210, 508, 275]
	  BlockRotation		  270
	  BlockMirror		  on
	  NamePlacement		  "alternate"
	  AttributesFormatString  "\\n"
	  LibraryVersion	  "1.2119"
	  SourceBlock		  "powerlib/Elements/Three-Phase\nSeries RLC Load"
	  SourceType		  "Three-Phase Series RLC Load"
	  LConnTagsString	  "A|B|C"
	  Configuration		  "Y (grounded)"
	  NominalVoltage	  "115"
	  NominalFrequency	  "400"
	  ActivePower		  "1000"
	  InductivePower	  "0"
	  CapacitivePower	  "0"
	  Measurements		  "None"
	  LoadType		  "constant Z"
	}
	Block {
	  BlockType		  Reference
	  Name			  "Three Phase \nMeasurement"
	  SID			  "5139"
	  Ports			  [0, 2, 0, 0, 0, 3, 3]
	  Position		  [360, 14, 425, 146]
	  LibraryVersion	  "1.2119"
	  FontName		  "Arial"
	  FontSize		  14
	  SourceBlock		  "powerlib/Measurements/Three-Phase\nV-I Measurement"
	  SourceType		  "Three-Phase VI Measurement"
	  VoltageMeasurement	  "phase-to-phase"
	  SetLabelV		  off
	  LabelV		  "Vabc"
	  Vpu			  off
	  VpuLL			  off
	  CurrentMeasurement	  "yes"
	  SetLabelI		  off
	  LabelI		  "Iabc"
	  Ipu			  off
	  Pbase			  "100e6"
	  Vbase			  "500e3"
	  OutputType		  "Complex"
	  PhasorSimulation	  off
	  PSBequivalent		  "0"
	  Port {
	    PortNumber		    1
	    Name		    "Vac2"
	    PropagatedSignals	    "signal"
	    RTWStorageClass	    "Auto"
	    DataLogging		    on
	    DataLoggingNameMode	    "SignalName"
	  }
	}
	Block {
	  BlockType		  PMIOPort
	  Name			  "A"
	  SID			  "5140"
	  Position		  [40, 28, 70, 42]
	  Port			  "1"
	  Side			  "Left"
	}
	Block {
	  BlockType		  PMIOPort
	  Name			  "B"
	  SID			  "5141"
	  Position		  [40, 73, 70, 87]
	  Port			  "2"
	  Side			  "Left"
	}
	Block {
	  BlockType		  PMIOPort
	  Name			  "C"
	  SID			  "5142"
	  Position		  [40, 118, 70, 132]
	  Port			  "3"
	  Side			  "Left"
	}
	Line {
	  LineType		  "Connection"
	  SrcBlock		  "Three Phase \nMeasurement"
	  SrcPort		  LConn2
	  DstBlock		  "B"
	  DstPort		  RConn1
	}
	Line {
	  LineType		  "Connection"
	  SrcBlock		  "Three Phase \nMeasurement"
	  SrcPort		  LConn1
	  DstBlock		  "A"
	  DstPort		  RConn1
	}
	Line {
	  LineType		  "Connection"
	  SrcBlock		  "C"
	  SrcPort		  RConn1
	  DstBlock		  "Three Phase \nMeasurement"
	  DstPort		  LConn3
	}
	Line {
	  LineType		  "Connection"
	  SrcBlock		  "Lamp 1000 Watts"
	  SrcPort		  LConn1
	  Points		  [0, -115]
	  DstBlock		  "Three Phase \nMeasurement"
	  DstPort		  RConn1
	}
	Line {
	  LineType		  "Connection"
	  SrcBlock		  "Lamp 1000 Watts"
	  SrcPort		  LConn2
	  Points		  [0, -90]
	  DstBlock		  "Three Phase \nMeasurement"
	  DstPort		  RConn2
	}
	Line {
	  LineType		  "Connection"
	  SrcBlock		  "Three Phase \nMeasurement"
	  SrcPort		  RConn3
	  Points		  [60, 0]
	  DstBlock		  "Lamp 1000 Watts"
	  DstPort		  LConn3
	}
	Line {
	  Name			  "Vac2"
	  Labels		  [0, 0]
	  SrcBlock		  "Three Phase \nMeasurement"
	  SrcPort		  1
	  DstBlock		  "Iabc1"
	  DstPort		  1
	}
	Line {
	  SrcBlock		  "Three Phase \nMeasurement"
	  SrcPort		  2
	  DstBlock		  "Iabc1"
	  DstPort		  2
	}
	Annotation {
	  SID			  "5487"
	  Name			  "AC Load"
	  Position		  [191, 236]
	  FontName		  "Arial"
	  FontSize		  26
	}
      }
    }
    Block {
      BlockType		      SubSystem
      Name		      "B1"
      SID		      "4901"
      Ports		      [1, 0, 0, 0, 0, 3, 3]
      Position		      [401, 370, 479, 415]
      BlockRotation	      270
      BlockMirror	      on
      BackgroundColor	      "lightBlue"
      NamePlacement	      "alternate"
      MinAlgLoopOccurrences   off
      PropExecContextOutsideSubsystem off
      RTWSystemCode	      "Auto"
      FunctionWithSeparateData off
      Opaque		      off
      RequestExecContextInheritance off
      MaskHideContents	      off
      MaskType		      "Contactor"
      MaskDescription	      "Simple three phase contactor without a fuse."
      MaskDisplay	      "plot([0.236212508752942;73.9345152396709], [85.2727156598121;85.2727156598121])\npatch([0;170"
      ".545431319624;170.545431319624;0;0;0.472425017505884;0.472425017505884;170.073006302118;170.073006302118;0.47242"
      "5017505884;0], [170.545431319624;170.545431319624;0;0;170.545431319624;170.073006302118;0.472425017505884;0.4724"
      "25017505884;170.073006302118;170.073006302118;170.545431319624], [1;1;1])\nplot([96.6109160799533;170.3092188108"
      "71], [85.2727156598121;85.2727156598121])\npatch([73.9345152396709;79.6036154497415;79.6036154497415;73.93451523"
      "96709;73.9345152396709], [119.287316920236;119.287316920236;51.2581143993884;51.2581143993884;119.287316920236],"
      " [0;0;0])\nplot([73.9345152396709;79.6036154497415;79.6036154497415;73.9345152396709;73.9345152396709], [119.287"
      "316920236;119.287316920236;51.2581143993884;51.2581143993884;119.287316920236])\npatch([90.9418158698827;96.6109"
      "160799533;96.6109160799533;90.9418158698827;90.9418158698827], [119.287316920236;119.287316920236;51.25811439938"
      "84;51.2581143993884;119.287316920236], [0;0;0])\nplot([90.9418158698827;96.6109160799533;96.6109160799533;90.941"
      "8158698827;90.9418158698827], [119.287316920236;119.287316920236;51.2581143993884;51.2581143993884;119.287316920"
      "236])\n;"
      MaskIconFrame	      on
      MaskIconOpaque	      on
      MaskIconRotate	      "none"
      MaskPortRotate	      "default"
      MaskIconUnits	      "autoscale"
      System {
	Name			"B1"
	Location		[531, 251, 1176, 513]
	Open			off
	ModelBrowserVisibility	off
	ModelBrowserWidth	200
	ScreenColor		"white"
	PaperOrientation	"landscape"
	PaperPositionMode	"auto"
	PaperType		"usletter"
	PaperUnits		"inches"
	TiledPaperMargins	[0.500000, 0.500000, 0.500000, 0.500000]
	TiledPageScale		1
	ShowPageBoundaries	off
	ZoomFactor		"100"
	Block {
	  BlockType		  Inport
	  Name			  "com"
	  SID			  "4902"
	  Position		  [383, 45, 397, 75]
	  BlockRotation		  270
	  BlockMirror		  on
	  NamePlacement		  "alternate"
	  IconDisplay		  "Port number"
	}
	Block {
	  BlockType		  SubSystem
	  Name			  "Contactor"
	  SID			  "4916"
	  Ports			  [1, 0, 0, 0, 0, 3, 3]
	  Position		  [455, 88, 545, 237]
	  MinAlgLoopOccurrences	  off
	  PropExecContextOutsideSubsystem off
	  RTWSystemCode		  "Auto"
	  FunctionWithSeparateData off
	  Opaque		  off
	  RequestExecContextInheritance	off
	  MaskHideContents	  off
	  System {
	    Name		    "Contactor"
	    Location		    [152, 151, 440, 383]
	    Open		    off
	    ModelBrowserVisibility  off
	    ModelBrowserWidth	    200
	    ScreenColor		    "white"
	    PaperOrientation	    "landscape"
	    PaperPositionMode	    "auto"
	    PaperType		    "usletter"
	    PaperUnits		    "inches"
	    TiledPaperMargins	    [0.500000, 0.500000, 0.500000, 0.500000]
	    TiledPageScale	    1
	    ShowPageBoundaries	    off
	    ZoomFactor		    "100"
	    Block {
	      BlockType		      Inport
	      Name		      "com"
	      SID		      "4917"
	      Position		      [15, 28, 45, 42]
	      IconDisplay	      "Port number"
	    }
	    Block {
	      BlockType		      Reference
	      Name		      "Ideal Switch"
	      SID		      "4918"
	      Ports		      [1, 0, 0, 0, 0, 1, 1]
	      Position		      [120, 25, 175, 65]
	      LibraryVersion	      "1.2119"
	      SourceBlock	      "powerlib/Power\nElectronics/Ideal Switch"
	      SourceType	      "Ideal Switch"
	      Ron		      "0.001"
	      Lon		      "0"
	      IC		      "0"
	      Rs		      "1e3"
	      Cs		      "inf"
	      Measurements	      off
	    }
	    Block {
	      BlockType		      Reference
	      Name		      "Ideal Switch1"
	      SID		      "4919"
	      Ports		      [1, 0, 0, 0, 0, 1, 1]
	      Position		      [120, 90, 175, 130]
	      LibraryVersion	      "1.2119"
	      SourceBlock	      "powerlib/Power\nElectronics/Ideal Switch"
	      SourceType	      "Ideal Switch"
	      Ron		      "0.001"
	      Lon		      "0"
	      IC		      "0"
	      Rs		      "1e3"
	      Cs		      "inf"
	      Measurements	      off
	    }
	    Block {
	      BlockType		      Reference
	      Name		      "Ideal Switch2"
	      SID		      "4920"
	      Ports		      [1, 0, 0, 0, 0, 1, 1]
	      Position		      [120, 165, 175, 205]
	      LibraryVersion	      "1.2119"
	      SourceBlock	      "powerlib/Power\nElectronics/Ideal Switch"
	      SourceType	      "Ideal Switch"
	      Ron		      "0.001"
	      Lon		      "0"
	      IC		      "0"
	      Rs		      "1e3"
	      Cs		      "inf"
	      Measurements	      off
	    }
	    Block {
	      BlockType		      PMIOPort
	      Name		      "A"
	      SID		      "4921"
	      Position		      [65, 48, 95, 62]
	      Port		      "1"
	      Side		      "Left"
	    }
	    Block {
	      BlockType		      PMIOPort
	      Name		      "a"
	      SID		      "4922"
	      Position		      [210, 38, 240, 52]
	      BlockMirror	      on
	      Port		      "2"
	      Side		      "Right"
	    }
	    Block {
	      BlockType		      PMIOPort
	      Name		      "B"
	      SID		      "4923"
	      Position		      [65, 113, 95, 127]
	      Port		      "3"
	      Side		      "Left"
	    }
	    Block {
	      BlockType		      PMIOPort
	      Name		      "b"
	      SID		      "4924"
	      Position		      [205, 103, 235, 117]
	      BlockMirror	      on
	      Port		      "4"
	      Side		      "Right"
	    }
	    Block {
	      BlockType		      PMIOPort
	      Name		      "C"
	      SID		      "4925"
	      Position		      [65, 188, 95, 202]
	      Port		      "5"
	      Side		      "Left"
	    }
	    Block {
	      BlockType		      PMIOPort
	      Name		      "c"
	      SID		      "4926"
	      Position		      [210, 178, 240, 192]
	      BlockMirror	      on
	      Port		      "6"
	      Side		      "Right"
	    }
	    Line {
	      SrcBlock		      "com"
	      SrcPort		      1
	      Points		      [0, 0; 5, 0]
	      Branch {
		DstBlock		"Ideal Switch"
		DstPort			1
	      }
	      Branch {
		Points			[0, 65]
		Branch {
		  Points		  [0, 75]
		  DstBlock		  "Ideal Switch2"
		  DstPort		  1
		}
		Branch {
		  DstBlock		  "Ideal Switch1"
		  DstPort		  1
		}
	      }
	    }
	    Line {
	      LineType		      "Connection"
	      SrcBlock		      "A"
	      SrcPort		      RConn1
	      DstBlock		      "Ideal Switch"
	      DstPort		      LConn1
	    }
	    Line {
	      LineType		      "Connection"
	      SrcBlock		      "a"
	      SrcPort		      RConn1
	      DstBlock		      "Ideal Switch"
	      DstPort		      RConn1
	    }
	    Line {
	      LineType		      "Connection"
	      SrcBlock		      "B"
	      SrcPort		      RConn1
	      DstBlock		      "Ideal Switch1"
	      DstPort		      LConn1
	    }
	    Line {
	      LineType		      "Connection"
	      SrcBlock		      "b"
	      SrcPort		      RConn1
	      DstBlock		      "Ideal Switch1"
	      DstPort		      RConn1
	    }
	    Line {
	      LineType		      "Connection"
	      SrcBlock		      "C"
	      SrcPort		      RConn1
	      DstBlock		      "Ideal Switch2"
	      DstPort		      LConn1
	    }
	    Line {
	      LineType		      "Connection"
	      SrcBlock		      "c"
	      SrcPort		      RConn1
	      DstBlock		      "Ideal Switch2"
	      DstPort		      RConn1
	    }
	  }
	}
	Block {
	  BlockType		  PMIOPort
	  Name			  "A1"
	  SID			  "4930"
	  Position		  [590, 108, 620, 122]
	  BlockMirror		  on
	  Port			  "1"
	  Side			  "Right"
	}
	Block {
	  BlockType		  PMIOPort
	  Name			  "B1"
	  SID			  "4931"
	  Position		  [590, 158, 620, 172]
	  BlockMirror		  on
	  Port			  "2"
	  Side			  "Right"
	}
	Block {
	  BlockType		  PMIOPort
	  Name			  "C1"
	  SID			  "4932"
	  Position		  [590, 208, 620, 222]
	  BlockMirror		  on
	  Port			  "3"
	  Side			  "Right"
	}
	Block {
	  BlockType		  PMIOPort
	  Name			  "A"
	  SID			  "4933"
	  Position		  [375, 138, 405, 152]
	  Port			  "4"
	  Side			  "Left"
	}
	Block {
	  BlockType		  PMIOPort
	  Name			  "B"
	  SID			  "4934"
	  Position		  [375, 173, 405, 187]
	  Port			  "5"
	  Side			  "Left"
	}
	Block {
	  BlockType		  PMIOPort
	  Name			  "C"
	  SID			  "4935"
	  Position		  [375, 208, 405, 222]
	  Port			  "6"
	  Side			  "Left"
	}
	Line {
	  LineType		  "Connection"
	  SrcBlock		  "Contactor"
	  SrcPort		  RConn1
	  DstBlock		  "A1"
	  DstPort		  RConn1
	}
	Line {
	  LineType		  "Connection"
	  SrcBlock		  "Contactor"
	  SrcPort		  RConn2
	  DstBlock		  "B1"
	  DstPort		  RConn1
	}
	Line {
	  LineType		  "Connection"
	  SrcBlock		  "Contactor"
	  SrcPort		  RConn3
	  DstBlock		  "C1"
	  DstPort		  RConn1
	}
	Line {
	  LineType		  "Connection"
	  SrcBlock		  "A"
	  SrcPort		  RConn1
	  DstBlock		  "Contactor"
	  DstPort		  LConn1
	}
	Line {
	  LineType		  "Connection"
	  SrcBlock		  "B"
	  SrcPort		  RConn1
	  DstBlock		  "Contactor"
	  DstPort		  LConn2
	}
	Line {
	  LineType		  "Connection"
	  SrcBlock		  "C"
	  SrcPort		  RConn1
	  DstBlock		  "Contactor"
	  DstPort		  LConn3
	}
	Line {
	  SrcBlock		  "com"
	  SrcPort		  1
	  Points		  [0, 30]
	  DstBlock		  "Contactor"
	  DstPort		  1
	}
      }
    }
    Block {
      BlockType		      SubSystem
      Name		      "B2"
      SID		      "5039"
      Ports		      [1, 0, 0, 0, 0, 3, 3]
      Position		      [1236, 385, 1314, 430]
      BlockRotation	      270
      BlockMirror	      on
      BackgroundColor	      "lightBlue"
      NamePlacement	      "alternate"
      MinAlgLoopOccurrences   off
      PropExecContextOutsideSubsystem off
      RTWSystemCode	      "Auto"
      FunctionWithSeparateData off
      Opaque		      off
      RequestExecContextInheritance off
      MaskHideContents	      off
      MaskType		      "Contactor"
      MaskDescription	      "Simple three phase contactor without a fuse."
      MaskDisplay	      "plot([0.236212508752942;73.9345152396709], [85.2727156598121;85.2727156598121])\npatch([0;170"
      ".545431319624;170.545431319624;0;0;0.472425017505884;0.472425017505884;170.073006302118;170.073006302118;0.47242"
      "5017505884;0], [170.545431319624;170.545431319624;0;0;170.545431319624;170.073006302118;0.472425017505884;0.4724"
      "25017505884;170.073006302118;170.073006302118;170.545431319624], [1;1;1])\nplot([96.6109160799533;170.3092188108"
      "71], [85.2727156598121;85.2727156598121])\npatch([73.9345152396709;79.6036154497415;79.6036154497415;73.93451523"
      "96709;73.9345152396709], [119.287316920236;119.287316920236;51.2581143993884;51.2581143993884;119.287316920236],"
      " [0;0;0])\nplot([73.9345152396709;79.6036154497415;79.6036154497415;73.9345152396709;73.9345152396709], [119.287"
      "316920236;119.287316920236;51.2581143993884;51.2581143993884;119.287316920236])\npatch([90.9418158698827;96.6109"
      "160799533;96.6109160799533;90.9418158698827;90.9418158698827], [119.287316920236;119.287316920236;51.25811439938"
      "84;51.2581143993884;119.287316920236], [0;0;0])\nplot([90.9418158698827;96.6109160799533;96.6109160799533;90.941"
      "8158698827;90.9418158698827], [119.287316920236;119.287316920236;51.2581143993884;51.2581143993884;119.287316920"
      "236])\n;"
      MaskIconFrame	      on
      MaskIconOpaque	      on
      MaskIconRotate	      "none"
      MaskPortRotate	      "default"
      MaskIconUnits	      "autoscale"
      System {
	Name			"B2"
	Location		[531, 229, 1176, 491]
	Open			off
	ModelBrowserVisibility	off
	ModelBrowserWidth	200
	ScreenColor		"white"
	PaperOrientation	"landscape"
	PaperPositionMode	"auto"
	PaperType		"usletter"
	PaperUnits		"inches"
	TiledPaperMargins	[0.500000, 0.500000, 0.500000, 0.500000]
	TiledPageScale		1
	ShowPageBoundaries	off
	ZoomFactor		"100"
	Block {
	  BlockType		  Inport
	  Name			  "com"
	  SID			  "5040"
	  Position		  [383, 45, 397, 75]
	  BlockRotation		  270
	  BlockMirror		  on
	  NamePlacement		  "alternate"
	  IconDisplay		  "Port number"
	}
	Block {
	  BlockType		  SubSystem
	  Name			  "Contactor"
	  SID			  "5041"
	  Ports			  [1, 0, 0, 0, 0, 3, 3]
	  Position		  [455, 88, 545, 237]
	  MinAlgLoopOccurrences	  off
	  PropExecContextOutsideSubsystem off
	  RTWSystemCode		  "Auto"
	  FunctionWithSeparateData off
	  Opaque		  off
	  RequestExecContextInheritance	off
	  MaskHideContents	  off
	  System {
	    Name		    "Contactor"
	    Location		    [152, 129, 440, 361]
	    Open		    off
	    ModelBrowserVisibility  off
	    ModelBrowserWidth	    200
	    ScreenColor		    "white"
	    PaperOrientation	    "landscape"
	    PaperPositionMode	    "auto"
	    PaperType		    "usletter"
	    PaperUnits		    "inches"
	    TiledPaperMargins	    [0.500000, 0.500000, 0.500000, 0.500000]
	    TiledPageScale	    1
	    ShowPageBoundaries	    off
	    ZoomFactor		    "100"
	    Block {
	      BlockType		      Inport
	      Name		      "com"
	      SID		      "5042"
	      Position		      [15, 28, 45, 42]
	      IconDisplay	      "Port number"
	    }
	    Block {
	      BlockType		      Reference
	      Name		      "Ideal Switch"
	      SID		      "5043"
	      Ports		      [1, 0, 0, 0, 0, 1, 1]
	      Position		      [120, 25, 175, 65]
	      LibraryVersion	      "1.2119"
	      SourceBlock	      "powerlib/Power\nElectronics/Ideal Switch"
	      SourceType	      "Ideal Switch"
	      Ron		      "0.001"
	      Lon		      "0"
	      IC		      "0"
	      Rs		      "1e3"
	      Cs		      "inf"
	      Measurements	      off
	    }
	    Block {
	      BlockType		      Reference
	      Name		      "Ideal Switch1"
	      SID		      "5044"
	      Ports		      [1, 0, 0, 0, 0, 1, 1]
	      Position		      [120, 90, 175, 130]
	      LibraryVersion	      "1.2119"
	      SourceBlock	      "powerlib/Power\nElectronics/Ideal Switch"
	      SourceType	      "Ideal Switch"
	      Ron		      "0.001"
	      Lon		      "0"
	      IC		      "0"
	      Rs		      "1e3"
	      Cs		      "inf"
	      Measurements	      off
	    }
	    Block {
	      BlockType		      Reference
	      Name		      "Ideal Switch2"
	      SID		      "5045"
	      Ports		      [1, 0, 0, 0, 0, 1, 1]
	      Position		      [120, 165, 175, 205]
	      LibraryVersion	      "1.2119"
	      SourceBlock	      "powerlib/Power\nElectronics/Ideal Switch"
	      SourceType	      "Ideal Switch"
	      Ron		      "0.001"
	      Lon		      "0"
	      IC		      "0"
	      Rs		      "1e3"
	      Cs		      "inf"
	      Measurements	      off
	    }
	    Block {
	      BlockType		      PMIOPort
	      Name		      "A"
	      SID		      "5046"
	      Position		      [65, 48, 95, 62]
	      Port		      "1"
	      Side		      "Left"
	    }
	    Block {
	      BlockType		      PMIOPort
	      Name		      "a"
	      SID		      "5047"
	      Position		      [210, 38, 240, 52]
	      BlockMirror	      on
	      Port		      "2"
	      Side		      "Right"
	    }
	    Block {
	      BlockType		      PMIOPort
	      Name		      "B"
	      SID		      "5048"
	      Position		      [65, 113, 95, 127]
	      Port		      "3"
	      Side		      "Left"
	    }
	    Block {
	      BlockType		      PMIOPort
	      Name		      "b"
	      SID		      "5049"
	      Position		      [205, 103, 235, 117]
	      BlockMirror	      on
	      Port		      "4"
	      Side		      "Right"
	    }
	    Block {
	      BlockType		      PMIOPort
	      Name		      "C"
	      SID		      "5050"
	      Position		      [65, 188, 95, 202]
	      Port		      "5"
	      Side		      "Left"
	    }
	    Block {
	      BlockType		      PMIOPort
	      Name		      "c"
	      SID		      "5051"
	      Position		      [210, 178, 240, 192]
	      BlockMirror	      on
	      Port		      "6"
	      Side		      "Right"
	    }
	    Line {
	      SrcBlock		      "com"
	      SrcPort		      1
	      Points		      [0, 0; 5, 0]
	      Branch {
		DstBlock		"Ideal Switch"
		DstPort			1
	      }
	      Branch {
		Points			[0, 65]
		Branch {
		  Points		  [0, 75]
		  DstBlock		  "Ideal Switch2"
		  DstPort		  1
		}
		Branch {
		  DstBlock		  "Ideal Switch1"
		  DstPort		  1
		}
	      }
	    }
	    Line {
	      LineType		      "Connection"
	      SrcBlock		      "A"
	      SrcPort		      RConn1
	      DstBlock		      "Ideal Switch"
	      DstPort		      LConn1
	    }
	    Line {
	      LineType		      "Connection"
	      SrcBlock		      "a"
	      SrcPort		      RConn1
	      DstBlock		      "Ideal Switch"
	      DstPort		      RConn1
	    }
	    Line {
	      LineType		      "Connection"
	      SrcBlock		      "B"
	      SrcPort		      RConn1
	      DstBlock		      "Ideal Switch1"
	      DstPort		      LConn1
	    }
	    Line {
	      LineType		      "Connection"
	      SrcBlock		      "b"
	      SrcPort		      RConn1
	      DstBlock		      "Ideal Switch1"
	      DstPort		      RConn1
	    }
	    Line {
	      LineType		      "Connection"
	      SrcBlock		      "C"
	      SrcPort		      RConn1
	      DstBlock		      "Ideal Switch2"
	      DstPort		      LConn1
	    }
	    Line {
	      LineType		      "Connection"
	      SrcBlock		      "c"
	      SrcPort		      RConn1
	      DstBlock		      "Ideal Switch2"
	      DstPort		      RConn1
	    }
	  }
	}
	Block {
	  BlockType		  PMIOPort
	  Name			  "A1"
	  SID			  "5052"
	  Position		  [590, 108, 620, 122]
	  BlockMirror		  on
	  Port			  "1"
	  Side			  "Right"
	}
	Block {
	  BlockType		  PMIOPort
	  Name			  "B1"
	  SID			  "5053"
	  Position		  [590, 158, 620, 172]
	  BlockMirror		  on
	  Port			  "2"
	  Side			  "Right"
	}
	Block {
	  BlockType		  PMIOPort
	  Name			  "C1"
	  SID			  "5054"
	  Position		  [590, 208, 620, 222]
	  BlockMirror		  on
	  Port			  "3"
	  Side			  "Right"
	}
	Block {
	  BlockType		  PMIOPort
	  Name			  "A"
	  SID			  "5055"
	  Position		  [375, 138, 405, 152]
	  Port			  "4"
	  Side			  "Left"
	}
	Block {
	  BlockType		  PMIOPort
	  Name			  "B"
	  SID			  "5056"
	  Position		  [375, 173, 405, 187]
	  Port			  "5"
	  Side			  "Left"
	}
	Block {
	  BlockType		  PMIOPort
	  Name			  "C"
	  SID			  "5057"
	  Position		  [375, 208, 405, 222]
	  Port			  "6"
	  Side			  "Left"
	}
	Line {
	  LineType		  "Connection"
	  SrcBlock		  "Contactor"
	  SrcPort		  RConn1
	  DstBlock		  "A1"
	  DstPort		  RConn1
	}
	Line {
	  LineType		  "Connection"
	  SrcBlock		  "Contactor"
	  SrcPort		  RConn2
	  DstBlock		  "B1"
	  DstPort		  RConn1
	}
	Line {
	  LineType		  "Connection"
	  SrcBlock		  "Contactor"
	  SrcPort		  RConn3
	  DstBlock		  "C1"
	  DstPort		  RConn1
	}
	Line {
	  LineType		  "Connection"
	  SrcBlock		  "A"
	  SrcPort		  RConn1
	  DstBlock		  "Contactor"
	  DstPort		  LConn1
	}
	Line {
	  LineType		  "Connection"
	  SrcBlock		  "B"
	  SrcPort		  RConn1
	  DstBlock		  "Contactor"
	  DstPort		  LConn2
	}
	Line {
	  LineType		  "Connection"
	  SrcBlock		  "C"
	  SrcPort		  RConn1
	  DstBlock		  "Contactor"
	  DstPort		  LConn3
	}
	Line {
	  SrcBlock		  "com"
	  SrcPort		  1
	  Points		  [0, 30]
	  DstBlock		  "Contactor"
	  DstPort		  1
	}
      }
    }
    Block {
      BlockType		      SubSystem
      Name		      "B3"
      SID		      "4963"
      Ports		      [1, 0, 0, 0, 0, 3, 3]
      Position		      [520, 426, 565, 504]
      BlockMirror	      on
      BackgroundColor	      "lightBlue"
      NamePlacement	      "alternate"
      MinAlgLoopOccurrences   off
      PropExecContextOutsideSubsystem off
      RTWSystemCode	      "Auto"
      FunctionWithSeparateData off
      Opaque		      off
      RequestExecContextInheritance off
      MaskHideContents	      off
      MaskType		      "Contactor"
      MaskDescription	      "Simple three phase contactor without a fuse."
      MaskDisplay	      "plot([0.236212508752942;73.9345152396709], [85.2727156598121;85.2727156598121])\npatch([0;170"
      ".545431319624;170.545431319624;0;0;0.472425017505884;0.472425017505884;170.073006302118;170.073006302118;0.47242"
      "5017505884;0], [170.545431319624;170.545431319624;0;0;170.545431319624;170.073006302118;0.472425017505884;0.4724"
      "25017505884;170.073006302118;170.073006302118;170.545431319624], [1;1;1])\nplot([96.6109160799533;170.3092188108"
      "71], [85.2727156598121;85.2727156598121])\npatch([73.9345152396709;79.6036154497415;79.6036154497415;73.93451523"
      "96709;73.9345152396709], [119.287316920236;119.287316920236;51.2581143993884;51.2581143993884;119.287316920236],"
      " [0;0;0])\nplot([73.9345152396709;79.6036154497415;79.6036154497415;73.9345152396709;73.9345152396709], [119.287"
      "316920236;119.287316920236;51.2581143993884;51.2581143993884;119.287316920236])\npatch([90.9418158698827;96.6109"
      "160799533;96.6109160799533;90.9418158698827;90.9418158698827], [119.287316920236;119.287316920236;51.25811439938"
      "84;51.2581143993884;119.287316920236], [0;0;0])\nplot([90.9418158698827;96.6109160799533;96.6109160799533;90.941"
      "8158698827;90.9418158698827], [119.287316920236;119.287316920236;51.2581143993884;51.2581143993884;119.287316920"
      "236])\n;"
      MaskIconFrame	      on
      MaskIconOpaque	      on
      MaskIconRotate	      "none"
      MaskPortRotate	      "default"
      MaskIconUnits	      "autoscale"
      System {
	Name			"B3"
	Location		[332, 236, 977, 498]
	Open			off
	ModelBrowserVisibility	off
	ModelBrowserWidth	200
	ScreenColor		"white"
	PaperOrientation	"landscape"
	PaperPositionMode	"auto"
	PaperType		"usletter"
	PaperUnits		"inches"
	TiledPaperMargins	[0.500000, 0.500000, 0.500000, 0.500000]
	TiledPageScale		1
	ShowPageBoundaries	off
	ZoomFactor		"100"
	Block {
	  BlockType		  Inport
	  Name			  "com"
	  SID			  "4964"
	  Position		  [375, 103, 405, 117]
	  IconDisplay		  "Port number"
	}
	Block {
	  BlockType		  SubSystem
	  Name			  "Contactor"
	  SID			  "4965"
	  Ports			  [1, 0, 0, 0, 0, 3, 3]
	  Position		  [455, 88, 545, 237]
	  MinAlgLoopOccurrences	  off
	  PropExecContextOutsideSubsystem off
	  RTWSystemCode		  "Auto"
	  FunctionWithSeparateData off
	  Opaque		  off
	  RequestExecContextInheritance	off
	  MaskHideContents	  off
	  System {
	    Name		    "Contactor"
	    Location		    [152, 129, 440, 361]
	    Open		    off
	    ModelBrowserVisibility  off
	    ModelBrowserWidth	    200
	    ScreenColor		    "white"
	    PaperOrientation	    "landscape"
	    PaperPositionMode	    "auto"
	    PaperType		    "usletter"
	    PaperUnits		    "inches"
	    TiledPaperMargins	    [0.500000, 0.500000, 0.500000, 0.500000]
	    TiledPageScale	    1
	    ShowPageBoundaries	    off
	    ZoomFactor		    "100"
	    Block {
	      BlockType		      Inport
	      Name		      "com"
	      SID		      "4966"
	      Position		      [15, 28, 45, 42]
	      IconDisplay	      "Port number"
	    }
	    Block {
	      BlockType		      Reference
	      Name		      "Ideal Switch"
	      SID		      "4967"
	      Ports		      [1, 0, 0, 0, 0, 1, 1]
	      Position		      [120, 25, 175, 65]
	      LibraryVersion	      "1.2119"
	      SourceBlock	      "powerlib/Power\nElectronics/Ideal Switch"
	      SourceType	      "Ideal Switch"
	      Ron		      "0.001"
	      Lon		      "0"
	      IC		      "0"
	      Rs		      "1e3"
	      Cs		      "inf"
	      Measurements	      off
	    }
	    Block {
	      BlockType		      Reference
	      Name		      "Ideal Switch1"
	      SID		      "4968"
	      Ports		      [1, 0, 0, 0, 0, 1, 1]
	      Position		      [120, 90, 175, 130]
	      LibraryVersion	      "1.2119"
	      SourceBlock	      "powerlib/Power\nElectronics/Ideal Switch"
	      SourceType	      "Ideal Switch"
	      Ron		      "0.001"
	      Lon		      "0"
	      IC		      "0"
	      Rs		      "1e3"
	      Cs		      "inf"
	      Measurements	      off
	    }
	    Block {
	      BlockType		      Reference
	      Name		      "Ideal Switch2"
	      SID		      "4969"
	      Ports		      [1, 0, 0, 0, 0, 1, 1]
	      Position		      [120, 165, 175, 205]
	      LibraryVersion	      "1.2119"
	      SourceBlock	      "powerlib/Power\nElectronics/Ideal Switch"
	      SourceType	      "Ideal Switch"
	      Ron		      "0.001"
	      Lon		      "0"
	      IC		      "0"
	      Rs		      "1e3"
	      Cs		      "inf"
	      Measurements	      off
	    }
	    Block {
	      BlockType		      PMIOPort
	      Name		      "A"
	      SID		      "4970"
	      Position		      [65, 48, 95, 62]
	      Port		      "1"
	      Side		      "Left"
	    }
	    Block {
	      BlockType		      PMIOPort
	      Name		      "a"
	      SID		      "4971"
	      Position		      [210, 38, 240, 52]
	      BlockMirror	      on
	      Port		      "2"
	      Side		      "Right"
	    }
	    Block {
	      BlockType		      PMIOPort
	      Name		      "B"
	      SID		      "4972"
	      Position		      [65, 113, 95, 127]
	      Port		      "3"
	      Side		      "Left"
	    }
	    Block {
	      BlockType		      PMIOPort
	      Name		      "b"
	      SID		      "4973"
	      Position		      [205, 103, 235, 117]
	      BlockMirror	      on
	      Port		      "4"
	      Side		      "Right"
	    }
	    Block {
	      BlockType		      PMIOPort
	      Name		      "C"
	      SID		      "4974"
	      Position		      [65, 188, 95, 202]
	      Port		      "5"
	      Side		      "Left"
	    }
	    Block {
	      BlockType		      PMIOPort
	      Name		      "c"
	      SID		      "4975"
	      Position		      [210, 178, 240, 192]
	      BlockMirror	      on
	      Port		      "6"
	      Side		      "Right"
	    }
	    Line {
	      SrcBlock		      "com"
	      SrcPort		      1
	      Points		      [0, 0; 5, 0]
	      Branch {
		DstBlock		"Ideal Switch"
		DstPort			1
	      }
	      Branch {
		Points			[0, 65]
		Branch {
		  Points		  [0, 75]
		  DstBlock		  "Ideal Switch2"
		  DstPort		  1
		}
		Branch {
		  DstBlock		  "Ideal Switch1"
		  DstPort		  1
		}
	      }
	    }
	    Line {
	      LineType		      "Connection"
	      SrcBlock		      "A"
	      SrcPort		      RConn1
	      DstBlock		      "Ideal Switch"
	      DstPort		      LConn1
	    }
	    Line {
	      LineType		      "Connection"
	      SrcBlock		      "a"
	      SrcPort		      RConn1
	      DstBlock		      "Ideal Switch"
	      DstPort		      RConn1
	    }
	    Line {
	      LineType		      "Connection"
	      SrcBlock		      "B"
	      SrcPort		      RConn1
	      DstBlock		      "Ideal Switch1"
	      DstPort		      LConn1
	    }
	    Line {
	      LineType		      "Connection"
	      SrcBlock		      "b"
	      SrcPort		      RConn1
	      DstBlock		      "Ideal Switch1"
	      DstPort		      RConn1
	    }
	    Line {
	      LineType		      "Connection"
	      SrcBlock		      "C"
	      SrcPort		      RConn1
	      DstBlock		      "Ideal Switch2"
	      DstPort		      LConn1
	    }
	    Line {
	      LineType		      "Connection"
	      SrcBlock		      "c"
	      SrcPort		      RConn1
	      DstBlock		      "Ideal Switch2"
	      DstPort		      RConn1
	    }
	  }
	}
	Block {
	  BlockType		  PMIOPort
	  Name			  "A1"
	  SID			  "4976"
	  Position		  [590, 108, 620, 122]
	  BlockMirror		  on
	  Port			  "1"
	  Side			  "Right"
	}
	Block {
	  BlockType		  PMIOPort
	  Name			  "B1"
	  SID			  "4977"
	  Position		  [590, 158, 620, 172]
	  BlockMirror		  on
	  Port			  "2"
	  Side			  "Right"
	}
	Block {
	  BlockType		  PMIOPort
	  Name			  "C1"
	  SID			  "4978"
	  Position		  [590, 208, 620, 222]
	  BlockMirror		  on
	  Port			  "3"
	  Side			  "Right"
	}
	Block {
	  BlockType		  PMIOPort
	  Name			  "A"
	  SID			  "4979"
	  Position		  [375, 138, 405, 152]
	  Port			  "4"
	  Side			  "Left"
	}
	Block {
	  BlockType		  PMIOPort
	  Name			  "B"
	  SID			  "4980"
	  Position		  [375, 173, 405, 187]
	  Port			  "5"
	  Side			  "Left"
	}
	Block {
	  BlockType		  PMIOPort
	  Name			  "C"
	  SID			  "4981"
	  Position		  [375, 208, 405, 222]
	  Port			  "6"
	  Side			  "Left"
	}
	Line {
	  LineType		  "Connection"
	  SrcBlock		  "Contactor"
	  SrcPort		  RConn1
	  DstBlock		  "A1"
	  DstPort		  RConn1
	}
	Line {
	  LineType		  "Connection"
	  SrcBlock		  "Contactor"
	  SrcPort		  RConn2
	  DstBlock		  "B1"
	  DstPort		  RConn1
	}
	Line {
	  LineType		  "Connection"
	  SrcBlock		  "Contactor"
	  SrcPort		  RConn3
	  DstBlock		  "C1"
	  DstPort		  RConn1
	}
	Line {
	  LineType		  "Connection"
	  SrcBlock		  "A"
	  SrcPort		  RConn1
	  DstBlock		  "Contactor"
	  DstPort		  LConn1
	}
	Line {
	  LineType		  "Connection"
	  SrcBlock		  "B"
	  SrcPort		  RConn1
	  DstBlock		  "Contactor"
	  DstPort		  LConn2
	}
	Line {
	  LineType		  "Connection"
	  SrcBlock		  "C"
	  SrcPort		  RConn1
	  DstBlock		  "Contactor"
	  DstPort		  LConn3
	}
	Line {
	  SrcBlock		  "com"
	  SrcPort		  1
	  DstBlock		  "Contactor"
	  DstPort		  1
	}
      }
    }
    Block {
      BlockType		      DataStoreMemory
      Name		      "Data Store\nMemory"
      SID		      "5253"
      Position		      [65, 315, 258, 486]
      DataStoreName	      "state"
      ReadBeforeWriteMsg      "warning"
      WriteAfterWriteMsg      "warning"
      WriteAfterReadMsg	      "warning"
      OutDataTypeStr	      "double"
      SignalType	      "real"
    }
    Block {
      BlockType		      Display
      Name		      "Display1"
      SID		      "1348"
      Ports		      []
      Position		      [845, 43, 1019, 121]
      NamePlacement	      "alternate"
      ShowName		      off
      FontSize		      14
      Decimation	      "1"
      Floating		      on
      Lockdown		      off
      SampleTime	      "1e-2"
    }
    Block {
      BlockType		      SubSystem
      Name		      "Embedded\nMATLAB Function1"
      SID		      "5256"
      Ports		      [2, 3]
      Position		      [775, 190, 940, 320]
      BackgroundColor	      "magenta"
      FontName		      "courier"
      FontSize		      23
      ErrorFcn		      "Stateflow.Translate.translate"
      PermitHierarchicalResolution "ExplicitOnly"
      TreatAsAtomicUnit	      on
      MinAlgLoopOccurrences   off
      PropExecContextOutsideSubsystem off
      RTWSystemCode	      "Auto"
      FunctionWithSeparateData off
      Opaque		      off
      RequestExecContextInheritance off
      MaskHideContents	      off
      SFBlockType	      "MATLAB Function"
      MaskType		      "Stateflow"
      MaskDescription	      "Embedded MATLAB block"
      MaskSelfModifiable      on
      MaskDisplay	      "bgColor = Simulink.Root.ColorString2Rgb(get_param(gcbh, 'BackgroundColor')); image(imread('pr"
      "ivate/eml_membrane_16.png','png','BackgroundColor',bgColor(1:3)),'center'); disp([10 10 'bpcu']);"
      MaskIconFrame	      on
      MaskIconOpaque	      off
      MaskIconRotate	      "none"
      MaskPortRotate	      "default"
      MaskIconUnits	      "normalized"
      System {
	Name			"Embedded\nMATLAB Function1"
	Location		[257, 457, 812, 717]
	Open			off
	ModelBrowserVisibility	off
	ModelBrowserWidth	200
	ScreenColor		"white"
	PaperOrientation	"landscape"
	PaperPositionMode	"auto"
	PaperType		"usletter"
	PaperUnits		"inches"
	TiledPaperMargins	[0.500000, 0.500000, 0.500000, 0.500000]
	TiledPageScale		1
	ShowPageBoundaries	off
	ZoomFactor		"100"
	SIDHighWatermark	"34"
	Block {
	  BlockType		  Inport
	  Name			  "rgen"
	  SID			  "5256::1"
	  Position		  [20, 101, 40, 119]
	  IconDisplay		  "Port number"
	}
	Block {
	  BlockType		  Inport
	  Name			  "lgen"
	  SID			  "5256::19"
	  Position		  [20, 136, 40, 154]
	  Port			  "2"
	  IconDisplay		  "Port number"
	}
	Block {
	  BlockType		  Demux
	  Name			  " Demux "
	  SID			  "5256::32"
	  Ports			  [1, 1]
	  Position		  [270, 210, 320, 250]
	  ZOrder		  2
	  Outputs		  "1"
	}
	Block {
	  BlockType		  S-Function
	  Name			  " SFunction "
	  SID			  "5256::31"
	  Tag			  "Stateflow S-Function Simulink_crazycontroller 1"
	  Ports			  [2, 4]
	  Position		  [180, 102, 230, 203]
	  ZOrder		  1
	  FunctionName		  "sf_sfun"
	  PortCounts		  "[2 4]"
	  EnableBusSupport	  on
	  Port {
	    PortNumber		    2
	    Name		    "c3"
	    RTWStorageClass	    "Auto"
	    DataLoggingNameMode	    "SignalName"
	  }
	  Port {
	    PortNumber		    3
	    Name		    "c2"
	    RTWStorageClass	    "Auto"
	    DataLoggingNameMode	    "SignalName"
	  }
	  Port {
	    PortNumber		    4
	    Name		    "c1"
	    RTWStorageClass	    "Auto"
	    DataLoggingNameMode	    "SignalName"
	  }
	}
	Block {
	  BlockType		  Terminator
	  Name			  " Terminator "
	  SID			  "5256::34"
	  Position		  [460, 221, 480, 239]
	  ZOrder		  4
	}
	Block {
	  BlockType		  Outport
	  Name			  "c3"
	  SID			  "5256::28"
	  Position		  [460, 101, 480, 119]
	  IconDisplay		  "Port number"
	}
	Block {
	  BlockType		  Outport
	  Name			  "c2"
	  SID			  "5256::29"
	  Position		  [460, 136, 480, 154]
	  Port			  "2"
	  IconDisplay		  "Port number"
	}
	Block {
	  BlockType		  Outport
	  Name			  "c1"
	  SID			  "5256::30"
	  Position		  [460, 171, 480, 189]
	  Port			  "3"
	  IconDisplay		  "Port number"
	}
	Line {
	  SrcBlock		  "rgen"
	  SrcPort		  1
	  DstBlock		  " SFunction "
	  DstPort		  1
	}
	Line {
	  SrcBlock		  "lgen"
	  SrcPort		  1
	  DstBlock		  " SFunction "
	  DstPort		  2
	}
	Line {
	  Name			  "c3"
	  Labels		  [0, 0]
	  SrcBlock		  " SFunction "
	  SrcPort		  2
	  DstBlock		  "c3"
	  DstPort		  1
	}
	Line {
	  Name			  "c2"
	  Labels		  [0, 0]
	  SrcBlock		  " SFunction "
	  SrcPort		  3
	  DstBlock		  "c2"
	  DstPort		  1
	}
	Line {
	  Name			  "c1"
	  Labels		  [0, 0]
	  SrcBlock		  " SFunction "
	  SrcPort		  4
	  DstBlock		  "c1"
	  DstPort		  1
	}
	Line {
	  SrcBlock		  " Demux "
	  SrcPort		  1
	  DstBlock		  " Terminator "
	  DstPort		  1
	}
	Line {
	  SrcBlock		  " SFunction "
	  SrcPort		  1
	  DstBlock		  " Demux "
	  DstPort		  1
	}
      }
    }
    Block {
      BlockType		      From
      Name		      "From1"
      SID		      "5245"
      Position		      [680, 550, 725, 570]
      ShowName		      off
      GotoTag		      "lgen"
      IconDisplay	      "Signal name"
    }
    Block {
      BlockType		      From
      Name		      "From2"
      SID		      "5246"
      Position		      [645, 320, 690, 340]
      ShowName		      off
      GotoTag		      "rgen"
      IconDisplay	      "Signal name"
    }
    Block {
      BlockType		      From
      Name		      "From3"
      SID		      "2267"
      Position		      [325, 325, 370, 345]
      ShowName		      off
      GotoTag		      "c1"
      IconDisplay	      "Signal name"
    }
    Block {
      BlockType		      From
      Name		      "From5"
      SID		      "2604"
      Position		      [1165, 325, 1210, 345]
      ShowName		      off
      GotoTag		      "c2"
      IconDisplay	      "Signal name"
    }
    Block {
      BlockType		      From
      Name		      "From7"
      SID		      "3990"
      Position		      [520, 345, 565, 365]
      ShowName		      off
      GotoTag		      "c3"
      IconDisplay	      "Signal name"
    }
    Block {
      BlockType		      Goto
      Name		      "Goto1"
      SID		      "5247"
      Position		      [1050, 549, 1100, 571]
      ShowName		      off
      GotoTag		      "c1"
    }
    Block {
      BlockType		      Goto
      Name		      "Goto2"
      SID		      "5248"
      Position		      [1105, 244, 1155, 266]
      ShowName		      off
      GotoTag		      "c2"
    }
    Block {
      BlockType		      Goto
      Name		      "Goto3"
      SID		      "5249"
      Position		      [985, 199, 1035, 221]
      ShowName		      off
      GotoTag		      "c3"
    }
    Block {
      BlockType		      Goto
      Name		      "Goto4"
      SID		      "2266"
      Position		      [620, 130, 660, 150]
      ShowName		      off
      GotoTag		      "lgen"
    }
    Block {
      BlockType		      Goto
      Name		      "Goto6"
      SID		      "2606"
      Position		      [1165, 290, 1205, 310]
      BlockMirror	      on
      ShowName		      off
      GotoTag		      "rgen"
    }
    Block {
      BlockType		      SubSystem
      Name		      "HVAC Bus1"
      SID		      "2004"
      Ports		      [0, 0, 0, 0, 0, 3, 3]
      Position		      [400, 525, 480, 560]
      BlockRotation	      270
      BlockMirror	      on
      BackgroundColor	      "lightBlue"
      NamePlacement	      "alternate"
      LibraryVersion	      "1.225"
      MinAlgLoopOccurrences   off
      PropExecContextOutsideSubsystem off
      RTWSystemCode	      "Auto"
      FunctionWithSeparateData off
      Opaque		      off
      RequestExecContextInheritance off
      MaskHideContents	      off
      System {
	Name			"HVAC Bus1"
	Location		[434, 426, 932, 726]
	Open			off
	ModelBrowserVisibility	off
	ModelBrowserWidth	200
	ScreenColor		"white"
	PaperOrientation	"landscape"
	PaperPositionMode	"auto"
	PaperType		"A4"
	PaperUnits		"centimeters"
	TiledPaperMargins	[1.270000, 1.270000, 1.270000, 1.270000]
	TiledPageScale		1
	ShowPageBoundaries	off
	ZoomFactor		"100"
	Block {
	  BlockType		  PMIOPort
	  Name			  "a"
	  SID			  "2007"
	  Position		  [215, 158, 240, 172]
	  NamePlacement		  "alternate"
	  Port			  "1"
	  Side			  "Left"
	}
	Block {
	  BlockType		  PMIOPort
	  Name			  "b"
	  SID			  "2008"
	  Position		  [215, 193, 240, 207]
	  NamePlacement		  "alternate"
	  Port			  "2"
	  Side			  "Left"
	}
	Block {
	  BlockType		  PMIOPort
	  Name			  "c"
	  SID			  "2009"
	  Position		  [215, 223, 240, 237]
	  NamePlacement		  "alternate"
	  Port			  "3"
	  Side			  "Left"
	}
	Block {
	  BlockType		  PMIOPort
	  Name			  "a "
	  SID			  "2010"
	  Position		  [375, 158, 400, 172]
	  BlockMirror		  on
	  NamePlacement		  "alternate"
	  Port			  "4"
	  Side			  "Right"
	}
	Block {
	  BlockType		  PMIOPort
	  Name			  "b "
	  SID			  "2011"
	  Position		  [375, 193, 400, 207]
	  BlockMirror		  on
	  NamePlacement		  "alternate"
	  Port			  "5"
	  Side			  "Right"
	}
	Block {
	  BlockType		  PMIOPort
	  Name			  "c "
	  SID			  "2012"
	  Position		  [375, 223, 400, 237]
	  BlockMirror		  on
	  NamePlacement		  "alternate"
	  Port			  "6"
	  Side			  "Right"
	}
	Line {
	  LineType		  "Connection"
	  SrcBlock		  "b"
	  SrcPort		  RConn1
	  DstBlock		  "b "
	  DstPort		  RConn1
	}
	Line {
	  LineType		  "Connection"
	  SrcBlock		  "c"
	  SrcPort		  RConn1
	  DstBlock		  "c "
	  DstPort		  RConn1
	}
	Line {
	  LineType		  "Connection"
	  SrcBlock		  "a"
	  SrcPort		  RConn1
	  DstBlock		  "a "
	  DstPort		  RConn1
	}
      }
    }
    Block {
      BlockType		      SubSystem
      Name		      "HVAC Bus4"
      SID		      "3630"
      Ports		      [0, 0, 0, 0, 0, 3, 3]
      Position		      [1235, 525, 1315, 560]
      BlockRotation	      270
      BlockMirror	      on
      BackgroundColor	      "lightBlue"
      NamePlacement	      "alternate"
      LibraryVersion	      "1.225"
      MinAlgLoopOccurrences   off
      PropExecContextOutsideSubsystem off
      RTWSystemCode	      "Auto"
      FunctionWithSeparateData off
      Opaque		      off
      RequestExecContextInheritance off
      MaskHideContents	      off
      System {
	Name			"HVAC Bus4"
	Location		[433, 403, 931, 703]
	Open			off
	ModelBrowserVisibility	off
	ModelBrowserWidth	200
	ScreenColor		"white"
	PaperOrientation	"landscape"
	PaperPositionMode	"auto"
	PaperType		"A4"
	PaperUnits		"centimeters"
	TiledPaperMargins	[1.270000, 1.270000, 1.270000, 1.270000]
	TiledPageScale		1
	ShowPageBoundaries	off
	ZoomFactor		"100"
	Block {
	  BlockType		  PMIOPort
	  Name			  "a"
	  SID			  "3631"
	  Position		  [215, 158, 240, 172]
	  NamePlacement		  "alternate"
	  Port			  "1"
	  Side			  "Left"
	}
	Block {
	  BlockType		  PMIOPort
	  Name			  "b"
	  SID			  "3632"
	  Position		  [215, 193, 240, 207]
	  NamePlacement		  "alternate"
	  Port			  "2"
	  Side			  "Left"
	}
	Block {
	  BlockType		  PMIOPort
	  Name			  "c"
	  SID			  "3633"
	  Position		  [215, 223, 240, 237]
	  NamePlacement		  "alternate"
	  Port			  "3"
	  Side			  "Left"
	}
	Block {
	  BlockType		  PMIOPort
	  Name			  "a "
	  SID			  "3634"
	  Position		  [375, 158, 400, 172]
	  BlockMirror		  on
	  NamePlacement		  "alternate"
	  Port			  "4"
	  Side			  "Right"
	}
	Block {
	  BlockType		  PMIOPort
	  Name			  "b "
	  SID			  "3635"
	  Position		  [375, 193, 400, 207]
	  BlockMirror		  on
	  NamePlacement		  "alternate"
	  Port			  "5"
	  Side			  "Right"
	}
	Block {
	  BlockType		  PMIOPort
	  Name			  "c "
	  SID			  "3636"
	  Position		  [375, 223, 400, 237]
	  BlockMirror		  on
	  NamePlacement		  "alternate"
	  Port			  "6"
	  Side			  "Right"
	}
	Line {
	  LineType		  "Connection"
	  SrcBlock		  "b"
	  SrcPort		  RConn1
	  DstBlock		  "b "
	  DstPort		  RConn1
	}
	Line {
	  LineType		  "Connection"
	  SrcBlock		  "c"
	  SrcPort		  RConn1
	  DstBlock		  "c "
	  DstPort		  RConn1
	}
	Line {
	  LineType		  "Connection"
	  SrcBlock		  "a"
	  SrcPort		  RConn1
	  DstBlock		  "a "
	  DstPort		  RConn1
	}
      }
    }
    Block {
      BlockType		      SubSystem
      Name		      "Left_Engine"
      SID		      "5258"
      Ports		      [0, 1, 0, 0, 0, 0, 3]
      Position		      [435, 124, 565, 261]
      MinAlgLoopOccurrences   off
      PropExecContextOutsideSubsystem off
      RTWSystemCode	      "Auto"
      FunctionWithSeparateData off
      Opaque		      off
      RequestExecContextInheritance off
      MaskHideContents	      off
      MaskDisplay	      "plot(-80,-50,80,50,[0,9,18,24,29,30,29,24,18,9,0,-9,-18,-24,-29,-30,-29,-24,-18,-9,0],[30,29,"
      "24,18,9,0,-9,-18,-24,-29,-30,-29,-24,-18,-9,0,9,18,24,29,30],[-50 -30],[0 0],[50,30],[0 0],[45 35 40 40 40],[15 "
      "15 15 20 10],[1 2 3 4 5 6 7 8 9 10 11 12 13 14 15 16 17 18 19 20 21].*1.5-15,[0,9,18,24,29,30,29,24,18,9,0,-9,-1"
      "8,-24,-29,-30,-29,-24,-18,-9,0]./2.4)"
      MaskIconFrame	      on
      MaskIconOpaque	      on
      MaskIconRotate	      "none"
      MaskPortRotate	      "default"
      MaskIconUnits	      "autoscale"
      System {
	Name			"Left_Engine"
	Location		[462, 257, 1367, 675]
	Open			off
	ModelBrowserVisibility	off
	ModelBrowserWidth	200
	ScreenColor		"white"
	PaperOrientation	"landscape"
	PaperPositionMode	"auto"
	PaperType		"usletter"
	PaperUnits		"inches"
	TiledPaperMargins	[0.500000, 0.500000, 0.500000, 0.500000]
	TiledPageScale		1
	ShowPageBoundaries	off
	ZoomFactor		"100"
	Block {
	  BlockType		  Display
	  Name			  "Activate Primary\nContactor"
	  SID			  "5259"
	  Ports			  [1]
	  Position		  [720, 96, 825, 124]
	  FontSize		  14
	  Decimation		  "1"
	  Lockdown		  off
	  SampleTime		  "1e-2"
	}
	Block {
	  BlockType		  SubSystem
	  Name			  "Generator \nControl Unit (GCU)"
	  SID			  "5260"
	  Ports			  [3, 2]
	  Position		  [230, 26, 400, 124]
	  BlockMirror		  on
	  FontName		  "Arial"
	  FontSize		  14
	  MinAlgLoopOccurrences	  off
	  PropExecContextOutsideSubsystem off
	  RTWSystemCode		  "Auto"
	  FunctionWithSeparateData off
	  Opaque		  off
	  RequestExecContextInheritance	off
	  MaskHideContents	  off
	  MaskDisplay		  "image(imread('power_aircraft_distribution_GCU.jpg','jpg'))"
	  MaskIconFrame		  on
	  MaskIconOpaque	  on
	  MaskIconRotate	  "none"
	  MaskPortRotate	  "default"
	  MaskIconUnits		  "autoscale"
	  Port {
	    PortNumber		    1
	    Name		    "Field"
	    RTWStorageClass	    "Auto"
	    DataLoggingNameMode	    "SignalName"
	  }
	  System {
	    Name		    "Generator \nControl Unit (GCU)"
	    Location		    [182, 131, 1179, 731]
	    Open		    off
	    ModelBrowserVisibility  off
	    ModelBrowserWidth	    200
	    ScreenColor		    "white"
	    PaperOrientation	    "landscape"
	    PaperPositionMode	    "auto"
	    PaperType		    "usletter"
	    PaperUnits		    "inches"
	    TiledPaperMargins	    [0.500000, 0.500000, 0.500000, 0.500000]
	    TiledPageScale	    1
	    ShowPageBoundaries	    off
	    ZoomFactor		    "100"
	    Block {
	      BlockType		      Inport
	      Name		      "current sensing"
	      SID		      "5261"
	      Position		      [110, 103, 140, 117]
	      IconDisplay	      "Port number"
	    }
	    Block {
	      BlockType		      Inport
	      Name		      "voltage sensing"
	      SID		      "5262"
	      Position		      [110, 153, 140, 167]
	      Port		      "2"
	      IconDisplay	      "Port number"
	    }
	    Block {
	      BlockType		      Inport
	      Name		      "PMG"
	      SID		      "5263"
	      Position		      [105, 208, 135, 222]
	      Port		      "3"
	      IconDisplay	      "Port number"
	    }
	    Block {
	      BlockType		      Demux
	      Name		      "Demux"
	      SID		      "5264"
	      Ports		      [1, 3]
	      Position		      [580, 176, 585, 214]
	      BackgroundColor	      "black"
	      ShowName		      off
	      Outputs		      "3"
	      DisplayOption	      "bar"
	    }
	    Block {
	      BlockType		      Reference
	      Name		      "Excitation\nSystem"
	      SID		      "5265"
	      Ports		      [4, 1]
	      Position		      [705, 100, 800, 285]
	      LibraryVersion	      "1.2119"
	      SourceBlock	      "powerlib/Machines/Excitation\nSystem"
	      SourceType	      "Excitation System"
	      tr		      "20e-3"
	      reg		      "[ 300, 0.001 ]"
	      exc		      "[ 1, 0 ]"
	      tgr		      "[ 0, 0 ]"
	      damp		      "[ 0.001, 0.1 ]"
	      sat		      "[ 0, 0 ]"
	      lim		      "[ -2, 2, 0 ]"
	      v0		      "[1 0]"
	    }
	    Block {
	      BlockType		      Gain
	      Name		      "Gain"
	      SID		      "5266"
	      Position		      [250, 200, 280, 230]
	      Gain		      "2"
	      ParamDataTypeStr	      "Inherit: Inherit via internal rule"
	      OutDataTypeStr	      "Inherit: Inherit via internal rule"
	      SaturateOnIntegerOverflow	off
	    }
	    Block {
	      BlockType		      Integrator
	      Name		      "Integrator"
	      SID		      "5267"
	      Ports		      [1, 1]
	      Position		      [180, 200, 210, 230]
	    }
	    Block {
	      BlockType		      Mux
	      Name		      "Mux"
	      SID		      "5268"
	      Ports		      [2, 1]
	      Position		      [410, 211, 415, 249]
	      ShowName		      off
	      Inputs		      "2"
	      DisplayOption	      "bar"
	    }
	    Block {
	      BlockType		      Gain
	      Name		      "PU_SI"
	      SID		      "5269"
	      Position		      [835, 180, 880, 210]
	      Gain		      "200"
	      ParamDataTypeStr	      "Inherit: Inherit via internal rule"
	      OutDataTypeStr	      "Inherit: Inherit via internal rule"
	      SaturateOnIntegerOverflow	off
	    }
	    Block {
	      BlockType		      Gain
	      Name		      "Rad_Rpm"
	      SID		      "5270"
	      Position		      [175, 378, 230, 412]
	      Gain		      "30/pi"
	      ParamDataTypeStr	      "Inherit: Inherit via internal rule"
	      OutDataTypeStr	      "Inherit: Inherit via internal rule"
	      SaturateOnIntegerOverflow	off
	    }
	    Block {
	      BlockType		      Relay
	      Name		      "Relay"
	      SID		      "5271"
	      Position		      [320, 380, 350, 410]
	      OnSwitchValue	      "9000"
	      OffSwitchValue	      "8900"
	    }
	    Block {
	      BlockType		      Gain
	      Name		      "SI_PU"
	      SID		      "5272"
	      Position		      [205, 142, 330, 178]
	      Gain		      "1/(200*sqrt(2))"
	      ParamDataTypeStr	      "Inherit: Inherit via internal rule"
	      OutDataTypeStr	      "Inherit: Inherit via internal rule"
	      SaturateOnIntegerOverflow	off
	    }
	    Block {
	      BlockType		      Terminator
	      Name		      "Terminator1"
	      SID		      "5273"
	      Position		      [205, 100, 225, 120]
	    }
	    Block {
	      BlockType		      Terminator
	      Name		      "Terminator2"
	      SID		      "5274"
	      Position		      [620, 210, 640, 230]
	      ShowName		      off
	    }
	    Block {
	      BlockType		      Trigonometry
	      Name		      "Trigonometric\nFunction"
	      SID		      "5275"
	      Ports		      [1, 1]
	      Position		      [350, 200, 380, 230]
	      ShowName		      off
	    }
	    Block {
	      BlockType		      Trigonometry
	      Name		      "Trigonometric\nFunction1"
	      SID		      "5276"
	      Ports		      [1, 1]
	      Position		      [355, 245, 385, 275]
	      ShowName		      off
	      Operator		      "cos"
	    }
	    Block {
	      BlockType		      Constant
	      Name		      "Vref"
	      SID		      "5277"
	      Position		      [620, 110, 650, 140]
	    }
	    Block {
	      BlockType		      Reference
	      Name		      "abc_to_dq0\nTransformation"
	      SID		      "5278"
	      Ports		      [2, 1]
	      Position		      [465, 166, 525, 224]
	      LibraryVersion	      "1.648"
	      SourceBlock	      "powerlib_extras/Measurements/abc_to_dq0\nTransformation"
	      SourceType	      "abc to dq0 Transformation"
	    }
	    Block {
	      BlockType		      Constant
	      Name		      "threshold3"
	      SID		      "5279"
	      Position		      [650, 245, 680, 275]
	      ShowName		      off
	      Value		      "0"
	    }
	    Block {
	      BlockType		      Outport
	      Name		      "Field voltage"
	      SID		      "5280"
	      Position		      [930, 188, 960, 202]
	      IconDisplay	      "Port number"
	    }
	    Block {
	      BlockType		      Outport
	      Name		      "GLC"
	      SID		      "5281"
	      Position		      [925, 388, 955, 402]
	      Port		      "2"
	      IconDisplay	      "Port number"
	    }
	    Line {
	      SrcBlock		      "Relay"
	      SrcPort		      1
	      DstBlock		      "GLC"
	      DstPort		      1
	    }
	    Line {
	      SrcBlock		      "Demux"
	      SrcPort		      3
	      Points		      [10, 0; 0, 15]
	      DstBlock		      "Terminator2"
	      DstPort		      1
	    }
	    Line {
	      SrcBlock		      "current sensing"
	      SrcPort		      1
	      DstBlock		      "Terminator1"
	      DstPort		      1
	    }
	    Line {
	      SrcBlock		      "threshold3"
	      SrcPort		      1
	      DstBlock		      "Excitation\nSystem"
	      DstPort		      4
	    }
	    Line {
	      SrcBlock		      "Vref"
	      SrcPort		      1
	      DstBlock		      "Excitation\nSystem"
	      DstPort		      1
	    }
	    Line {
	      SrcBlock		      "Rad_Rpm"
	      SrcPort		      1
	      DstBlock		      "Relay"
	      DstPort		      1
	    }
	    Line {
	      SrcBlock		      "PU_SI"
	      SrcPort		      1
	      DstBlock		      "Field voltage"
	      DstPort		      1
	    }
	    Line {
	      SrcBlock		      "Excitation\nSystem"
	      SrcPort		      1
	      DstBlock		      "PU_SI"
	      DstPort		      1
	    }
	    Line {
	      SrcBlock		      "SI_PU"
	      SrcPort		      1
	      Points		      [115, 0]
	      DstBlock		      "abc_to_dq0\nTransformation"
	      DstPort		      1
	    }
	    Line {
	      SrcBlock		      "Demux"
	      SrcPort		      2
	      Points		      [75, 0; 0, 20]
	      DstBlock		      "Excitation\nSystem"
	      DstPort		      3
	    }
	    Line {
	      SrcBlock		      "Demux"
	      SrcPort		      1
	      Points		      [75, 0; 0, -15]
	      DstBlock		      "Excitation\nSystem"
	      DstPort		      2
	    }
	    Line {
	      SrcBlock		      "abc_to_dq0\nTransformation"
	      SrcPort		      1
	      DstBlock		      "Demux"
	      DstPort		      1
	    }
	    Line {
	      SrcBlock		      "Mux"
	      SrcPort		      1
	      Points		      [15, 0; 0, -20]
	      DstBlock		      "abc_to_dq0\nTransformation"
	      DstPort		      2
	    }
	    Line {
	      SrcBlock		      "Trigonometric\nFunction1"
	      SrcPort		      1
	      Points		      [0, -20]
	      DstBlock		      "Mux"
	      DstPort		      2
	    }
	    Line {
	      SrcBlock		      "Trigonometric\nFunction"
	      SrcPort		      1
	      Points		      [5, 0; 0, 5]
	      DstBlock		      "Mux"
	      DstPort		      1
	    }
	    Line {
	      SrcBlock		      "Gain"
	      SrcPort		      1
	      Points		      [35, 0]
	      Branch {
		Points			[0, 45]
		DstBlock		"Trigonometric\nFunction1"
		DstPort			1
	      }
	      Branch {
		DstBlock		"Trigonometric\nFunction"
		DstPort			1
	      }
	    }
	    Line {
	      SrcBlock		      "Integrator"
	      SrcPort		      1
	      DstBlock		      "Gain"
	      DstPort		      1
	    }
	    Line {
	      SrcBlock		      "voltage sensing"
	      SrcPort		      1
	      DstBlock		      "SI_PU"
	      DstPort		      1
	    }
	    Line {
	      SrcBlock		      "PMG"
	      SrcPort		      1
	      Points		      [20, 0]
	      Branch {
		Labels			[1, 0]
		DstBlock		"Rad_Rpm"
		DstPort			1
	      }
	      Branch {
		DstBlock		"Integrator"
		DstPort			1
	      }
	    }
	  }
	}
	Block {
	  BlockType		  Scope
	  Name			  "Iabc"
	  SID			  "5282"
	  Ports			  [2]
	  Position		  [675, 14, 705, 76]
	  FontSize		  14
	  Floating		  off
	  Location		  [261, 259, 746, 667]
	  Open			  off
	  NumInputPorts		  "2"
	  ZoomMode		  "yonly"
	  List {
	    ListType		    AxesTitles
	    axes1		    " %<SignalLabel>"
	    axes2		    "%<SignalLabel>"
	  }
	  List {
	    ListType		    ScopeGraphics
	    FigureColor		    "[0.5 0.5 0.5]"
	    AxesColor		    "[0 0 0]"
	    AxesTickColor	    "[1 1 1]"
	    LineColors		    "[1 1 0;1 0 1;0 1 1;1 0 0;0 1 0;0 0 1]"
	    LineStyles		    "-|-|-|-|-|-"
	    LineWidths		    "[0.5 0.5 0.5 0.5 0.5 0.5]"
	    MarkerStyles	    "none|none|none|none|none|none"
	  }
	  ShowLegends		  off
	  TimeRange		  "6"
	  YMin			  "-200~-300"
	  YMax			  "200~300"
	  SaveToWorkspace	  on
	  SaveName		  "vac"
	  DataFormat		  "StructureWithTime"
	  LimitDataPoints	  off
	  SampleTime		  "10e-6"
	}
	Block {
	  BlockType		  SubSystem
	  Name			  "Mechanical\nengine (turbine)"
	  SID			  "5283"
	  Tag			  "STV Subsys"
	  Ports			  [0, 1]
	  Position		  [25, 212, 140, 328]
	  CopyFcn		  "sigbuilder_block('copy');"
	  DeleteFcn		  "sigbuilder_block('delete');"
	  LoadFcn		  "sigbuilder_block('load');"
	  ModelCloseFcn		  "sigbuilder_block('modelClose');"
	  PreSaveFcn		  "sigbuilder_block('preSave');"
	  StartFcn		  "sigbuilder_block('start');"
	  PauseFcn		  "sigbuilder_block('pause')"
	  ContinueFcn		  "sigbuilder_block('continue')"
	  StopFcn		  "sigbuilder_block('stop');"
	  NameChangeFcn		  "sigbuilder_block('namechange');"
	  ClipboardFcn		  "sigbuilder_block('clipboard');"
	  OpenFcn		  "sigbuilder_block('open',[165.869 59.9528 884.303 513.595 ]);"
	  CloseFcn		  "sigbuilder_block('close');"
	  FontSize		  14
	  MinAlgLoopOccurrences	  off
	  PropExecContextOutsideSubsystem off
	  RTWSystemCode		  "Auto"
	  FunctionWithSeparateData off
	  Opaque		  off
	  RequestExecContextInheritance	off
	  MaskHideContents	  on
	  MaskType		  "Sigbuilder block"
	  MaskDescription	  "Sigbuilder GUI"
	  MaskInitialization	  "if ~strcmp(get_param(bdroot(gcbh),'SimulationStatus'),'stopped') tuvar = sigbuilder_block('ma"
	  "skInit'); end"
	  MaskDisplay		  "image(imread('power_aircraft_distribution_turbine.jpg','jpg'))"
	  MaskIconFrame		  on
	  MaskIconOpaque	  off
	  MaskIconRotate	  "port"
	  MaskPortRotate	  "default"
	  MaskIconUnits		  "autoscale"
	  Port {
	    PortNumber		    1
	    Name		    "Mechanical\nSpeed"
	    RTWStorageClass	    "Auto"
	    DataLoggingNameMode	    "SignalName"
	  }
	  System {
	    Name		    "Mechanical\nengine (turbine)"
	    Location		    [480, 85, 980, 386]
	    Open		    off
	    ModelBrowserVisibility  off
	    ModelBrowserWidth	    200
	    ScreenColor		    "white"
	    PaperOrientation	    "landscape"
	    PaperPositionMode	    "auto"
	    PaperType		    "usletter"
	    PaperUnits		    "inches"
	    TiledPaperMargins	    [0.500000, 0.500000, 0.500000, 0.500000]
	    TiledPageScale	    1
	    ShowPageBoundaries	    off
	    ZoomFactor		    "100"
	    Block {
	      BlockType		      Demux
	      Name		      "Demux"
	      SID		      "5284"
	      Tag		      "STV Demux"
	      Ports		      [1, 1]
	      Position		      [150, 34, 160, 606]
	      Outputs		      "1"
	    }
	    Block {
	      BlockType		      FromWorkspace
	      Name		      "FromWs"
	      SID		      "5285"
	      Tag		      "STV FromWs"
	      Position		      [30, 300, 115, 350]
	      VariableName	      "tuvar"
	      SampleTime	      "0"
	      ZeroCross		      on
	      SigBuilderData	      "DataTag0"
	      VnvData		      "DataTag1"
	    }
	    Block {
	      BlockType		      Outport
	      Name		      "Signal1"
	      SID		      "5286"
	      Tag		      "STV Outport"
	      Position		      [280, 30, 300, 40]
	      IconDisplay	      "Port number"
	    }
	    Line {
	      SrcBlock		      "FromWs"
	      SrcPort		      1
	      Points		      [5, 0; 0, -5]
	      DstBlock		      "Demux"
	      DstPort		      1
	    }
	    Line {
	      SrcBlock		      "Demux"
	      SrcPort		      1
	      DstBlock		      "Signal1"
	      DstPort		      1
	    }
	  }
	}
	Block {
	  BlockType		  SubSystem
	  Name			  "Power Generation: 50 kVA \nsynchronous generator"
	  SID			  "5287"
	  Ports			  [2, 2, 0, 0, 0, 0, 3]
	  Position		  [230, 168, 380, 302]
	  FontName		  "Arial"
	  FontSize		  14
	  MinAlgLoopOccurrences	  off
	  PropExecContextOutsideSubsystem off
	  RTWSystemCode		  "Auto"
	  FunctionWithSeparateData off
	  Opaque		  off
	  RequestExecContextInheritance	off
	  MaskHideContents	  off
	  MaskDisplay		  "image(imread('power_aircraft_distribution_APU_Generator.jpg','jpg'))\n"
	  MaskIconFrame		  on
	  MaskIconOpaque	  on
	  MaskIconRotate	  "none"
	  MaskPortRotate	  "default"
	  MaskIconUnits		  "autoscale"
	  System {
	    Name		    "Power Generation: 50 kVA \nsynchronous generator"
	    Location		    [336, 335, 1126, 701]
	    Open		    off
	    ModelBrowserVisibility  off
	    ModelBrowserWidth	    200
	    ScreenColor		    "white"
	    PaperOrientation	    "landscape"
	    PaperPositionMode	    "auto"
	    PaperType		    "usletter"
	    PaperUnits		    "inches"
	    TiledPaperMargins	    [0.500000, 0.500000, 0.500000, 0.500000]
	    TiledPageScale	    1
	    ShowPageBoundaries	    off
	    ZoomFactor		    "100"
	    Block {
	      BlockType		      Inport
	      Name		      "fieldvoltage"
	      SID		      "5288"
	      Position		      [30, 213, 60, 227]
	      IconDisplay	      "Port number"
	    }
	    Block {
	      BlockType		      Inport
	      Name		      "Mechanical speed"
	      SID		      "5289"
	      Position		      [30, 173, 60, 187]
	      Port		      "2"
	      IconDisplay	      "Port number"
	    }
	    Block {
	      BlockType		      BusSelector
	      Name		      "Bus\nSelector2"
	      SID		      "5290"
	      Ports		      [1, 1]
	      Position		      [580, 108, 585, 142]
	      BlockMirror	      on
	      NamePlacement	      "alternate"
	      ShowName		      off
	      OutputSignals	      "Rotor speed wm (rad/s)"
	      Port {
		PortNumber		1
		Name			"<Rotor speed wm (rad/s)>"
		RTWStorageClass		"Auto"
		DataLoggingNameMode	"SignalName"
	      }
	    }
	    Block {
	      BlockType		      Gain
	      Name		      "Gain"
	      SID		      "5291"
	      Position		      [365, 111, 435, 139]
	      BlockMirror	      on
	      NamePlacement	      "alternate"
	      ShowName		      off
	      Gain		      "30/pi"
	      ParamDataTypeStr	      "Inherit: Inherit via internal rule"
	      OutDataTypeStr	      "Inherit: Inherit via internal rule"
	      SaturateOnIntegerOverflow	off
	    }
	    Block {
	      BlockType		      Gain
	      Name		      "Gain3"
	      SID		      "5292"
	      Position		      [260, 36, 320, 64]
	      BlockMirror	      on
	      NamePlacement	      "alternate"
	      ShowName		      off
	      Gain		      "1/30"
	      ParamDataTypeStr	      "Inherit: Inherit via internal rule"
	      OutDataTypeStr	      "Inherit: Inherit via internal rule"
	      SaturateOnIntegerOverflow	off
	    }
	    Block {
	      BlockType		      RateTransition
	      Name		      "Rate Transition"
	      SID		      "5293"
	      Position		      [195, 104, 235, 146]
	      BlockMirror	      on
	      OutPortSampleTimeOpt    "Inherit"
	      OutPortSampleTime	      "Ts"
	    }
	    Block {
	      BlockType		      RateTransition
	      Name		      "Rate Transition1"
	      SID		      "5294"
	      Position		      [195, 29, 235, 71]
	      BlockMirror	      on
	      OutPortSampleTimeOpt    "Inherit"
	      OutPortSampleTime	      "Ts"
	    }
	    Block {
	      BlockType		      Scope
	      Name		      "Scope2"
	      SID		      "5295"
	      Ports		      [1]
	      Position		      [275, 74, 305, 106]
	      BlockMirror	      on
	      NamePlacement	      "alternate"
	      ShowName		      off
	      Floating		      off
	      Location		      [10, 57, 1016, 718]
	      Open		      off
	      NumInputPorts	      "1"
	      List {
		ListType		AxesTitles
		axes1			"%<SignalLabel>"
	      }
	      ShowLegends	      off
	      TimeRange		      "1"
	      YMin		      "13545"
	      YMax		      "13575"
	      SaveName		      "ScopeData3"
	      DataFormat	      "StructureWithTime"
	      LimitDataPoints	      off
	      Decimation	      "100"
	      SampleTime	      "1e-3"
	    }
	    Block {
	      BlockType		      Reference
	      Name		      "Simplified Synchronous\nMachine SI Units"
	      SID		      "5296"
	      Ports		      [2, 1, 0, 0, 0, 0, 3]
	      Position		      [480, 160, 570, 240]
	      LibraryVersion	      "1.2119"
	      FontName		      "Verdana"
	      FontSize		      11
	      SourceBlock	      "powerlib/Machines/Simplified Synchronous\nMachine SI Units"
	      SourceType	      "Simplified Synchronous Machine"
	      ConnectionType	      "3-wire Y"
	      MechanicalLoad	      "Speed w"
	      NominalParameters	      "[50e3 115 400]"
	      Mechanical	      "[0.02 0 2]"
	      InternalRL	      "[0.0204  0.08104e-3]"
	      InitialConditions	      "[-99,0 0,0,0 0,0,0]"
	      Units		      "1"
	      LoadFlowParameters      "[1 0 0 0 0]"
	      TsPowergui	      "0"
	      TsBlock		      "-1"
	      BusType		      "PV"
	      Pref		      "0"
	      Qref		      "0"
	      Qmin		      "-inf"
	      Qmax		      "+inf"
	      PLF		      "0"
	      QLF		      "0"
	    }
	    Block {
	      BlockType		      Display
	      Name		      "Speed (RPM)"
	      SID		      "5297"
	      Ports		      [1]
	      Position		      [20, 112, 140, 138]
	      BlockMirror	      on
	      NamePlacement	      "alternate"
	      Decimation	      "1"
	      Lockdown		      off
	      SampleTime	      "1e-2"
	    }
	    Block {
	      BlockType		      Gain
	      Name		      "rpm2pu"
	      SID		      "5298"
	      Position		      [285, 165, 315, 195]
	      Gain		      "1/12"
	      ParamDataTypeStr	      "Inherit: Inherit via internal rule"
	      OutDataTypeStr	      "Inherit: Inherit via internal rule"
	      SaturateOnIntegerOverflow	off
	    }
	    Block {
	      BlockType		      Display
	      Name		      "speed"
	      SID		      "5299"
	      Ports		      [1]
	      Position		      [375, 307, 495, 333]
	      NamePlacement	      "alternate"
	      Decimation	      "1"
	      Lockdown		      off
	      SampleTime	      "1e-2"
	    }
	    Block {
	      BlockType		      PMIOPort
	      Name		      "A"
	      SID		      "5300"
	      Tag		      "PMCPort"
	      Position		      [660, 181, 690, 199]
	      BlockMirror	      on
	      Port		      "1"
	      Side		      "Right"
	    }
	    Block {
	      BlockType		      PMIOPort
	      Name		      "B"
	      SID		      "5301"
	      Tag		      "PMCPort"
	      Position		      [660, 216, 690, 234]
	      BlockMirror	      on
	      Port		      "2"
	      Side		      "Right"
	    }
	    Block {
	      BlockType		      PMIOPort
	      Name		      "C"
	      SID		      "5302"
	      Tag		      "PMCPort"
	      Position		      [660, 251, 690, 269]
	      BlockMirror	      on
	      Port		      "3"
	      Side		      "Right"
	    }
	    Block {
	      BlockType		      Outport
	      Name		      "PMG"
	      SID		      "5303"
	      Position		      [650, 53, 680, 67]
	      IconDisplay	      "Port number"
	    }
	    Block {
	      BlockType		      Outport
	      Name		      "Out1"
	      SID		      "5304"
	      Position		      [110, 43, 140, 57]
	      BlockMirror	      on
	      Port		      "2"
	      IconDisplay	      "Port number"
	    }
	    Line {
	      LineType		      "Connection"
	      SrcBlock		      "A"
	      SrcPort		      RConn1
	      DstBlock		      "Simplified Synchronous\nMachine SI Units"
	      DstPort		      RConn1
	    }
	    Line {
	      LineType		      "Connection"
	      SrcBlock		      "B"
	      SrcPort		      RConn1
	      Points		      [0, -15]
	      DstBlock		      "Simplified Synchronous\nMachine SI Units"
	      DstPort		      RConn2
	    }
	    Line {
	      LineType		      "Connection"
	      SrcBlock		      "C"
	      SrcPort		      RConn1
	      Points		      [-15, 0; 0, -30]
	      DstBlock		      "Simplified Synchronous\nMachine SI Units"
	      DstPort		      RConn3
	    }
	    Line {
	      SrcBlock		      "Simplified Synchronous\nMachine SI Units"
	      SrcPort		      1
	      Points		      [45, 0; 0, -45]
	      DstBlock		      "Bus\nSelector2"
	      DstPort		      1
	    }
	    Line {
	      SrcBlock		      "fieldvoltage"
	      SrcPort		      1
	      DstBlock		      "Simplified Synchronous\nMachine SI Units"
	      DstPort		      2
	    }
	    Line {
	      Name		      "<Rotor speed wm (rad/s)>"
	      Labels		      [0, 0]
	      SrcBlock		      "Bus\nSelector2"
	      SrcPort		      1
	      Points		      [-120, 0]
	      Branch {
		DstBlock		"Gain"
		DstPort			1
	      }
	      Branch {
		Points			[0, -65]
		DstBlock		"PMG"
		DstPort			1
	      }
	    }
	    Line {
	      SrcBlock		      "Gain"
	      SrcPort		      1
	      Points		      [-20, 0]
	      Branch {
		Points			[0, -75]
		DstBlock		"Gain3"
		DstPort			1
	      }
	      Branch {
		Points			[-15, 0]
		Branch {
		  Points		  [0, -35]
		  DstBlock		  "Scope2"
		  DstPort		  1
		}
		Branch {
		  DstBlock		  "Rate Transition"
		  DstPort		  1
		}
	      }
	    }
	    Line {
	      SrcBlock		      "Gain3"
	      SrcPort		      1
	      DstBlock		      "Rate Transition1"
	      DstPort		      1
	    }
	    Line {
	      SrcBlock		      "Mechanical speed"
	      SrcPort		      1
	      DstBlock		      "rpm2pu"
	      DstPort		      1
	    }
	    Line {
	      SrcBlock		      "rpm2pu"
	      SrcPort		      1
	      Points		      [35, 0]
	      Branch {
		DstBlock		"Simplified Synchronous\nMachine SI Units"
		DstPort			1
	      }
	      Branch {
		Points			[0, 140]
		DstBlock		"speed"
		DstPort			1
	      }
	    }
	    Line {
	      SrcBlock		      "Rate Transition"
	      SrcPort		      1
	      DstBlock		      "Speed (RPM)"
	      DstPort		      1
	    }
	    Line {
	      SrcBlock		      "Rate Transition1"
	      SrcPort		      1
	      DstBlock		      "Out1"
	      DstPort		      1
	    }
	  }
	}
	Block {
	  BlockType		  SubSystem
	  Name			  "Primary Distribution\n(measurements & main\ncontactor)"
	  SID			  "5305"
	  Ports			  [1, 2, 0, 0, 0, 3, 3]
	  Position		  [450, 163, 575, 307]
	  BackgroundColor	  "green"
	  FontName		  "Arial"
	  FontSize		  14
	  MinAlgLoopOccurrences	  off
	  PropExecContextOutsideSubsystem off
	  RTWSystemCode		  "Auto"
	  FunctionWithSeparateData off
	  Opaque		  off
	  RequestExecContextInheritance	off
	  MaskHideContents	  off
	  Port {
	    PortNumber		    1
	    Name		    "Vabc"
	    PropagatedSignals	    "signal"
	    RTWStorageClass	    "Auto"
	    DataLoggingNameMode	    "SignalName"
	  }
	  Port {
	    PortNumber		    2
	    Name		    "Iabc"
	    PropagatedSignals	    "signal"
	    RTWStorageClass	    "Auto"
	    DataLoggingNameMode	    "SignalName"
	  }
	  System {
	    Name		    "Primary Distribution\n(measurements & main\ncontactor)"
	    Location		    [498, 235, 1249, 610]
	    Open		    off
	    ModelBrowserVisibility  off
	    ModelBrowserWidth	    200
	    ScreenColor		    "white"
	    PaperOrientation	    "landscape"
	    PaperPositionMode	    "auto"
	    PaperType		    "usletter"
	    PaperUnits		    "inches"
	    TiledPaperMargins	    [0.500000, 0.500000, 0.500000, 0.500000]
	    TiledPageScale	    1
	    ShowPageBoundaries	    off
	    ZoomFactor		    "100"
	    Block {
	      BlockType		      Inport
	      Name		      "GLC control"
	      SID		      "5306"
	      Position		      [380, 113, 415, 127]
	      FontName		      "Arial"
	      FontSize		      14
	      IconDisplay	      "Port number"
	    }
	    Block {
	      BlockType		      SubSystem
	      Name		      "Contactor"
	      SID		      "5307"
	      Ports		      [1, 0, 0, 0, 0, 3, 3]
	      Position		      [540, 103, 625, 212]
	      MinAlgLoopOccurrences   off
	      PropExecContextOutsideSubsystem off
	      RTWSystemCode	      "Auto"
	      FunctionWithSeparateData off
	      Opaque		      off
	      RequestExecContextInheritance off
	      MaskHideContents	      off
	      System {
		Name			"Contactor"
		Location		[781, 411, 1069, 643]
		Open			off
		ModelBrowserVisibility	off
		ModelBrowserWidth	200
		ScreenColor		"white"
		PaperOrientation	"landscape"
		PaperPositionMode	"auto"
		PaperType		"usletter"
		PaperUnits		"inches"
		TiledPaperMargins	[0.500000, 0.500000, 0.500000, 0.500000]
		TiledPageScale		1
		ShowPageBoundaries	off
		ZoomFactor		"100"
		Block {
		  BlockType		  Inport
		  Name			  "com"
		  SID			  "5308"
		  Position		  [15, 28, 45, 42]
		  IconDisplay		  "Port number"
		}
		Block {
		  BlockType		  Reference
		  Name			  "Ideal Switch"
		  SID			  "5309"
		  Ports			  [1, 0, 0, 0, 0, 1, 1]
		  Position		  [120, 25, 175, 65]
		  LibraryVersion	  "1.2119"
		  SourceBlock		  "powerlib/Power\nElectronics/Ideal Switch"
		  SourceType		  "Ideal Switch"
		  Ron			  "0.001"
		  Lon			  "0"
		  IC			  "0"
		  Rs			  "1e3"
		  Cs			  "inf"
		  Measurements		  off
		}
		Block {
		  BlockType		  Reference
		  Name			  "Ideal Switch1"
		  SID			  "5310"
		  Ports			  [1, 0, 0, 0, 0, 1, 1]
		  Position		  [120, 90, 175, 130]
		  LibraryVersion	  "1.2119"
		  SourceBlock		  "powerlib/Power\nElectronics/Ideal Switch"
		  SourceType		  "Ideal Switch"
		  Ron			  "0.001"
		  Lon			  "0"
		  IC			  "0"
		  Rs			  "1e3"
		  Cs			  "inf"
		  Measurements		  off
		}
		Block {
		  BlockType		  Reference
		  Name			  "Ideal Switch2"
		  SID			  "5311"
		  Ports			  [1, 0, 0, 0, 0, 1, 1]
		  Position		  [120, 165, 175, 205]
		  LibraryVersion	  "1.2119"
		  SourceBlock		  "powerlib/Power\nElectronics/Ideal Switch"
		  SourceType		  "Ideal Switch"
		  Ron			  "0.001"
		  Lon			  "0"
		  IC			  "0"
		  Rs			  "1e3"
		  Cs			  "inf"
		  Measurements		  off
		}
		Block {
		  BlockType		  PMIOPort
		  Name			  "A"
		  SID			  "5312"
		  Position		  [65, 48, 95, 62]
		  Port			  "1"
		  Side			  "Left"
		}
		Block {
		  BlockType		  PMIOPort
		  Name			  "a"
		  SID			  "5313"
		  Position		  [210, 38, 240, 52]
		  BlockMirror		  on
		  Port			  "2"
		  Side			  "Right"
		}
		Block {
		  BlockType		  PMIOPort
		  Name			  "B"
		  SID			  "5314"
		  Position		  [65, 113, 95, 127]
		  Port			  "3"
		  Side			  "Left"
		}
		Block {
		  BlockType		  PMIOPort
		  Name			  "b"
		  SID			  "5315"
		  Position		  [205, 103, 235, 117]
		  BlockMirror		  on
		  Port			  "4"
		  Side			  "Right"
		}
		Block {
		  BlockType		  PMIOPort
		  Name			  "C"
		  SID			  "5316"
		  Position		  [65, 188, 95, 202]
		  Port			  "5"
		  Side			  "Left"
		}
		Block {
		  BlockType		  PMIOPort
		  Name			  "c"
		  SID			  "5317"
		  Position		  [210, 178, 240, 192]
		  BlockMirror		  on
		  Port			  "6"
		  Side			  "Right"
		}
		Line {
		  LineType		  "Connection"
		  SrcBlock		  "c"
		  SrcPort		  RConn1
		  DstBlock		  "Ideal Switch2"
		  DstPort		  RConn1
		}
		Line {
		  LineType		  "Connection"
		  SrcBlock		  "C"
		  SrcPort		  RConn1
		  DstBlock		  "Ideal Switch2"
		  DstPort		  LConn1
		}
		Line {
		  LineType		  "Connection"
		  SrcBlock		  "b"
		  SrcPort		  RConn1
		  DstBlock		  "Ideal Switch1"
		  DstPort		  RConn1
		}
		Line {
		  LineType		  "Connection"
		  SrcBlock		  "B"
		  SrcPort		  RConn1
		  DstBlock		  "Ideal Switch1"
		  DstPort		  LConn1
		}
		Line {
		  LineType		  "Connection"
		  SrcBlock		  "a"
		  SrcPort		  RConn1
		  DstBlock		  "Ideal Switch"
		  DstPort		  RConn1
		}
		Line {
		  LineType		  "Connection"
		  SrcBlock		  "A"
		  SrcPort		  RConn1
		  DstBlock		  "Ideal Switch"
		  DstPort		  LConn1
		}
		Line {
		  SrcBlock		  "com"
		  SrcPort		  1
		  Points		  [0, 0; 5, 0]
		  Branch {
		    Points		    [0, 65]
		    Branch {
		    DstBlock		    "Ideal Switch1"
		    DstPort		    1
		    }
		    Branch {
		    Points		    [0, 75]
		    DstBlock		    "Ideal Switch2"
		    DstPort		    1
		    }
		  }
		  Branch {
		    DstBlock		    "Ideal Switch"
		    DstPort		    1
		  }
		}
	      }
	    }
	    Block {
	      BlockType		      DataTypeConversion
	      Name		      "Data Type Conversion"
	      SID		      "5318"
	      Position		      [450, 108, 490, 132]
	      ShowName		      off
	      RndMeth		      "Floor"
	      SaturateOnIntegerOverflow	off
	    }
	    Block {
	      BlockType		      Reference
	      Name		      "P.O.R  and\nCTA"
	      SID		      "5319"
	      Ports		      [0, 2, 0, 0, 0, 3, 3]
	      Position		      [190, 79, 255, 211]
	      LibraryVersion	      "1.2119"
	      FontName		      "Arial"
	      FontSize		      14
	      SourceBlock	      "powerlib/Measurements/Three-Phase\nV-I Measurement"
	      SourceType	      "Three-Phase VI Measurement"
	      VoltageMeasurement      "phase-to-phase"
	      SetLabelV		      off
	      LabelV		      "Vabc"
	      Vpu		      off
	      VpuLL		      off
	      CurrentMeasurement      "yes"
	      SetLabelI		      off
	      LabelI		      "Iabc"
	      Ipu		      off
	      Pbase		      "100e6"
	      Vbase		      "500e3"
	      OutputType	      "Complex"
	      PhasorSimulation	      off
	      PSBequivalent	      "0"
	    }
	    Block {
	      BlockType		      Reference
	      Name		      "parasitic resistive load"
	      SID		      "5320"
	      Ports		      [0, 0, 0, 0, 0, 3]
	      Position		      [97, 255, 153, 320]
	      BlockRotation	      270
	      BlockMirror	      on
	      AttributesFormatString  "\\n"
	      LibraryVersion	      "1.2119"
	      SourceBlock	      "powerlib/Elements/Three-Phase\nSeries RLC Load"
	      SourceType	      "Three-Phase Series RLC Load"
	      LConnTagsString	      "A|B|C"
	      Configuration	      "Y (grounded)"
	      NominalVoltage	      "200"
	      NominalFrequency	      "400"
	      ActivePower	      "5000"
	      InductivePower	      "0"
	      CapacitivePower	      "0"
	      Measurements	      "None"
	      LoadType		      "constant Z"
	    }
	    Block {
	      BlockType		      PMIOPort
	      Name		      "in_a"
	      SID		      "5321"
	      Position		      [35, 93, 65, 107]
	      Port		      "1"
	      Side		      "Left"
	    }
	    Block {
	      BlockType		      PMIOPort
	      Name		      "in_b"
	      SID		      "5322"
	      Position		      [35, 138, 65, 152]
	      Port		      "2"
	      Side		      "Left"
	    }
	    Block {
	      BlockType		      PMIOPort
	      Name		      "in_c"
	      SID		      "5323"
	      Position		      [35, 183, 65, 197]
	      Port		      "3"
	      Side		      "Left"
	    }
	    Block {
	      BlockType		      PMIOPort
	      Name		      "out_a"
	      SID		      "5324"
	      Position		      [680, 118, 710, 132]
	      BlockMirror	      on
	      Port		      "4"
	      Side		      "Right"
	    }
	    Block {
	      BlockType		      PMIOPort
	      Name		      "out_b"
	      SID		      "5325"
	      Position		      [680, 153, 710, 167]
	      BlockMirror	      on
	      Port		      "5"
	      Side		      "Right"
	    }
	    Block {
	      BlockType		      PMIOPort
	      Name		      "out_c"
	      SID		      "5326"
	      Position		      [680, 188, 710, 202]
	      BlockMirror	      on
	      Port		      "6"
	      Side		      "Right"
	    }
	    Block {
	      BlockType		      Outport
	      Name		      "Vabc"
	      SID		      "5327"
	      Position		      [300, 88, 330, 102]
	      NamePlacement	      "alternate"
	      IconDisplay	      "Port number"
	    }
	    Block {
	      BlockType		      Outport
	      Name		      "Iabc"
	      SID		      "5328"
	      Position		      [300, 113, 330, 127]
	      Port		      "2"
	      IconDisplay	      "Port number"
	    }
	    Line {
	      LineType		      "Connection"
	      SrcBlock		      "in_a"
	      SrcPort		      RConn1
	      Points		      [25, 0]
	      Branch {
		ConnectType		"DEST_SRC"
		DstBlock		"P.O.R  and\nCTA"
		DstPort			LConn1
	      }
	      Branch {
		ConnectType		"DEST_SRC"
		DstBlock		"parasitic resistive load"
		DstPort			LConn1
	      }
	    }
	    Line {
	      LineType		      "Connection"
	      SrcBlock		      "in_b"
	      SrcPort		      RConn1
	      Points		      [45, 0]
	      Branch {
		ConnectType		"DEST_SRC"
		DstBlock		"P.O.R  and\nCTA"
		DstPort			LConn2
	      }
	      Branch {
		ConnectType		"DEST_SRC"
		DstBlock		"parasitic resistive load"
		DstPort			LConn2
	      }
	    }
	    Line {
	      LineType		      "Connection"
	      SrcBlock		      "in_c"
	      SrcPort		      RConn1
	      Points		      [65, 0]
	      Branch {
		ConnectType		"DEST_SRC"
		DstBlock		"P.O.R  and\nCTA"
		DstPort			LConn3
	      }
	      Branch {
		ConnectType		"DEST_SRC"
		DstBlock		"parasitic resistive load"
		DstPort			LConn3
	      }
	    }
	    Line {
	      SrcBlock		      "GLC control"
	      SrcPort		      1
	      Points		      [0, 0]
	      DstBlock		      "Data Type Conversion"
	      DstPort		      1
	    }
	    Line {
	      SrcBlock		      "P.O.R  and\nCTA"
	      SrcPort		      1
	      DstBlock		      "Vabc"
	      DstPort		      1
	    }
	    Line {
	      SrcBlock		      "P.O.R  and\nCTA"
	      SrcPort		      2
	      DstBlock		      "Iabc"
	      DstPort		      1
	    }
	    Line {
	      SrcBlock		      "Data Type Conversion"
	      SrcPort		      1
	      DstBlock		      "Contactor"
	      DstPort		      1
	    }
	    Line {
	      LineType		      "Connection"
	      SrcBlock		      "P.O.R  and\nCTA"
	      SrcPort		      RConn1
	      DstBlock		      "Contactor"
	      DstPort		      LConn1
	    }
	    Line {
	      LineType		      "Connection"
	      SrcBlock		      "P.O.R  and\nCTA"
	      SrcPort		      RConn2
	      DstBlock		      "Contactor"
	      DstPort		      LConn2
	    }
	    Line {
	      LineType		      "Connection"
	      SrcBlock		      "P.O.R  and\nCTA"
	      SrcPort		      RConn3
	      DstBlock		      "Contactor"
	      DstPort		      LConn3
	    }
	    Line {
	      LineType		      "Connection"
	      SrcBlock		      "Contactor"
	      SrcPort		      RConn1
	      DstBlock		      "out_a"
	      DstPort		      RConn1
	    }
	    Line {
	      LineType		      "Connection"
	      SrcBlock		      "out_b"
	      SrcPort		      RConn1
	      DstBlock		      "Contactor"
	      DstPort		      RConn2
	    }
	    Line {
	      LineType		      "Connection"
	      SrcBlock		      "Contactor"
	      SrcPort		      RConn3
	      DstBlock		      "out_c"
	      DstPort		      RConn1
	    }
	    Annotation {
	      SID		      "5488"
	      Name		      "Primary Distribution"
	      Position		      [401, 251]
	      FontName		      "Arial"
	      FontSize		      26
	    }
	  }
	}
	Block {
	  BlockType		  RateTransition
	  Name			  "Rate Transition"
	  SID			  "5329"
	  Position		  [445, 102, 460, 118]
	  ShowName		  off
	  OutPortSampleTimeOpt	  "Inherit"
	  OutPortSampleTime	  "Ts"
	}
	Block {
	  BlockType		  PMIOPort
	  Name			  "Conn1"
	  SID			  "5330"
	  Position		  [600, 228, 630, 242]
	  BlockMirror		  on
	  Port			  "1"
	  Side			  "Right"
	}
	Block {
	  BlockType		  PMIOPort
	  Name			  "Conn2"
	  SID			  "5331"
	  Position		  [600, 258, 630, 272]
	  BlockMirror		  on
	  Port			  "2"
	  Side			  "Right"
	}
	Block {
	  BlockType		  PMIOPort
	  Name			  "Conn3"
	  SID			  "5332"
	  Position		  [600, 288, 630, 302]
	  BlockMirror		  on
	  Port			  "3"
	  Side			  "Right"
	}
	Block {
	  BlockType		  Outport
	  Name			  "Out1"
	  SID			  "5333"
	  Position		  [645, 198, 675, 212]
	  IconDisplay		  "Port number"
	}
	Line {
	  LineType		  "Connection"
	  SrcBlock		  "Power Generation: 50 kVA \nsynchronous generator"
	  SrcPort		  RConn1
	  Points		  [0, -15]
	  DstBlock		  "Primary Distribution\n(measurements & main\ncontactor)"
	  DstPort		  LConn1
	}
	Line {
	  LineType		  "Connection"
	  SrcBlock		  "Power Generation: 50 kVA \nsynchronous generator"
	  SrcPort		  RConn2
	  Points		  [0, -5]
	  DstBlock		  "Primary Distribution\n(measurements & main\ncontactor)"
	  DstPort		  LConn2
	}
	Line {
	  LineType		  "Connection"
	  SrcBlock		  "Power Generation: 50 kVA \nsynchronous generator"
	  SrcPort		  RConn3
	  Points		  [0, 5]
	  DstBlock		  "Primary Distribution\n(measurements & main\ncontactor)"
	  DstPort		  LConn3
	}
	Line {
	  Name			  "Field"
	  FontSize		  14
	  Labels		  [3, 0]
	  SrcBlock		  "Generator \nControl Unit (GCU)"
	  SrcPort		  1
	  Points		  [-55, 0; 0, 155]
	  DstBlock		  "Power Generation: 50 kVA \nsynchronous generator"
	  DstPort		  1
	}
	Line {
	  Name			  "Vabc"
	  FontSize		  14
	  SrcBlock		  "Primary Distribution\n(measurements & main\ncontactor)"
	  SrcPort		  1
	  Points		  [15, 0; 0, -100]
	  Branch {
	    Labels		    [1, 1]
	    DstBlock		    "Generator \nControl Unit (GCU)"
	    DstPort		    2
	  }
	  Branch {
	    Points		    [65, 0]
	    DstBlock		    "Iabc"
	    DstPort		    2
	  }
	}
	Line {
	  Name			  "Iabc"
	  FontSize		  14
	  SrcBlock		  "Primary Distribution\n(measurements & main\ncontactor)"
	  SrcPort		  2
	  Points		  [30, 0; 0, -160]
	  Branch {
	    Points		    [50, 0]
	    DstBlock		    "Iabc"
	    DstPort		    1
	  }
	  Branch {
	    Labels		    [1, 1]
	    DstBlock		    "Generator \nControl Unit (GCU)"
	    DstPort		    1
	  }
	}
	Line {
	  Labels		  [0, 0]
	  SrcBlock		  "Generator \nControl Unit (GCU)"
	  SrcPort		  2
	  Points		  [-30, 0; 0, 60; 235, 0]
	  Branch {
	    Points		    [0, 25]
	    DstBlock		    "Primary Distribution\n(measurements & main\ncontactor)"
	    DstPort		    1
	  }
	  Branch {
	    DstBlock		    "Rate Transition"
	    DstPort		    1
	  }
	}
	Line {
	  Name			  "Mechanical\nSpeed"
	  FontSize		  14
	  Labels		  [1, 0]
	  SrcBlock		  "Mechanical\nengine (turbine)"
	  SrcPort		  1
	  DstBlock		  "Power Generation: 50 kVA \nsynchronous generator"
	  DstPort		  2
	}
	Line {
	  SrcBlock		  "Rate Transition"
	  SrcPort		  1
	  Points		  [165, 0; 0, 15]
	  Branch {
	    DstBlock		    "Out1"
	    DstPort		    1
	  }
	  Branch {
	    Points		    [75, 0]
	    DstBlock		    "Activate Primary\nContactor"
	    DstPort		    1
	  }
	}
	Line {
	  LineType		  "Connection"
	  SrcBlock		  "Conn1"
	  SrcPort		  RConn1
	  DstBlock		  "Primary Distribution\n(measurements & main\ncontactor)"
	  DstPort		  RConn1
	}
	Line {
	  LineType		  "Connection"
	  SrcBlock		  "Conn2"
	  SrcPort		  RConn1
	  DstBlock		  "Primary Distribution\n(measurements & main\ncontactor)"
	  DstPort		  RConn2
	}
	Line {
	  LineType		  "Connection"
	  SrcBlock		  "Conn3"
	  SrcPort		  RConn1
	  DstBlock		  "Primary Distribution\n(measurements & main\ncontactor)"
	  DstPort		  RConn3
	}
	Line {
	  SrcBlock		  "Power Generation: 50 kVA \nsynchronous generator"
	  SrcPort		  1
	  Points		  [30, 0]
	  DstBlock		  "Generator \nControl Unit (GCU)"
	  DstPort		  3
	}
      }
    }
    Block {
      BlockType		      DataStoreRead
      Name		      "Read state"
      SID		      "5254"
      Ports		      [0, 1]
      Position		      [80, 726, 310, 894]
      DataStoreName	      "state"
    }
    Block {
      BlockType		      SubSystem
      Name		      "Right_Engine"
      SID		      "5410"
      Ports		      [0, 1, 0, 0, 0, 0, 3]
      Position		      [1070, 130, 1180, 225]
      MinAlgLoopOccurrences   off
      PropExecContextOutsideSubsystem off
      RTWSystemCode	      "Auto"
      FunctionWithSeparateData off
      Opaque		      off
      RequestExecContextInheritance off
      MaskHideContents	      off
      MaskDisplay	      "plot(-80,-50,80,50,[0,9,18,24,29,30,29,24,18,9,0,-9,-18,-24,-29,-30,-29,-24,-18,-9,0],[30,29,"
      "24,18,9,0,-9,-18,-24,-29,-30,-29,-24,-18,-9,0,9,18,24,29,30],[-50 -30],[0 0],[50,30],[0 0],[45 35 40 40 40],[15 "
      "15 15 20 10],[1 2 3 4 5 6 7 8 9 10 11 12 13 14 15 16 17 18 19 20 21].*1.5-15,[0,9,18,24,29,30,29,24,18,9,0,-9,-1"
      "8,-24,-29,-30,-29,-24,-18,-9,0]./2.4)"
      MaskIconFrame	      on
      MaskIconOpaque	      on
      MaskIconRotate	      "none"
      MaskPortRotate	      "default"
      MaskIconUnits	      "autoscale"
      System {
	Name			"Right_Engine"
	Location		[152, 485, 1230, 1051]
	Open			off
	ModelBrowserVisibility	off
	ModelBrowserWidth	200
	ScreenColor		"white"
	PaperOrientation	"landscape"
	PaperPositionMode	"auto"
	PaperType		"usletter"
	PaperUnits		"inches"
	TiledPaperMargins	[0.500000, 0.500000, 0.500000, 0.500000]
	TiledPageScale		1
	ShowPageBoundaries	off
	ZoomFactor		"100"
	Block {
	  BlockType		  Display
	  Name			  "Activate Primary\nContactor1"
	  SID			  "5411"
	  Ports			  [1]
	  Position		  [665, 151, 770, 179]
	  FontSize		  14
	  Decimation		  "1"
	  Lockdown		  off
	  SampleTime		  "1e-2"
	}
	Block {
	  BlockType		  SubSystem
	  Name			  "Generator \nControl Unit (GCU)1"
	  SID			  "5412"
	  Ports			  [3, 2]
	  Position		  [155, 101, 320, 199]
	  BlockMirror		  on
	  FontName		  "Arial"
	  FontSize		  14
	  MinAlgLoopOccurrences	  off
	  PropExecContextOutsideSubsystem off
	  RTWSystemCode		  "Auto"
	  FunctionWithSeparateData off
	  Opaque		  off
	  RequestExecContextInheritance	off
	  MaskHideContents	  off
	  MaskDisplay		  "image(imread('power_aircraft_distribution_GCU.jpg','jpg'))"
	  MaskIconFrame		  on
	  MaskIconOpaque	  on
	  MaskIconRotate	  "none"
	  MaskPortRotate	  "default"
	  MaskIconUnits		  "autoscale"
	  Port {
	    PortNumber		    1
	    Name		    "Field"
	    RTWStorageClass	    "Auto"
	    DataLoggingNameMode	    "SignalName"
	  }
	  System {
	    Name		    "Generator \nControl Unit (GCU)1"
	    Location		    [63, 229, 1060, 829]
	    Open		    off
	    ModelBrowserVisibility  off
	    ModelBrowserWidth	    200
	    ScreenColor		    "white"
	    PaperOrientation	    "landscape"
	    PaperPositionMode	    "auto"
	    PaperType		    "usletter"
	    PaperUnits		    "inches"
	    TiledPaperMargins	    [0.500000, 0.500000, 0.500000, 0.500000]
	    TiledPageScale	    1
	    ShowPageBoundaries	    off
	    ZoomFactor		    "100"
	    Block {
	      BlockType		      Inport
	      Name		      "current sensing"
	      SID		      "5413"
	      Position		      [110, 103, 140, 117]
	      IconDisplay	      "Port number"
	    }
	    Block {
	      BlockType		      Inport
	      Name		      "voltage sensing"
	      SID		      "5414"
	      Position		      [110, 153, 140, 167]
	      Port		      "2"
	      IconDisplay	      "Port number"
	    }
	    Block {
	      BlockType		      Inport
	      Name		      "PMG"
	      SID		      "5415"
	      Position		      [105, 208, 135, 222]
	      Port		      "3"
	      IconDisplay	      "Port number"
	    }
	    Block {
	      BlockType		      Demux
	      Name		      "Demux"
	      SID		      "5416"
	      Ports		      [1, 3]
	      Position		      [580, 176, 585, 214]
	      BackgroundColor	      "black"
	      ShowName		      off
	      Outputs		      "3"
	      DisplayOption	      "bar"
	    }
	    Block {
	      BlockType		      Reference
	      Name		      "Excitation\nSystem"
	      SID		      "5417"
	      Ports		      [4, 1]
	      Position		      [705, 100, 800, 285]
	      LibraryVersion	      "1.2119"
	      SourceBlock	      "powerlib/Machines/Excitation\nSystem"
	      SourceType	      "Excitation System"
	      tr		      "20e-3"
	      reg		      "[ 300, 0.001 ]"
	      exc		      "[ 1, 0 ]"
	      tgr		      "[ 0, 0 ]"
	      damp		      "[ 0.001, 0.1 ]"
	      sat		      "[ 0, 0 ]"
	      lim		      "[ -2, 2, 0 ]"
	      v0		      "[1 0]"
	    }
	    Block {
	      BlockType		      Gain
	      Name		      "Gain"
	      SID		      "5418"
	      Position		      [250, 200, 280, 230]
	      Gain		      "2"
	      ParamDataTypeStr	      "Inherit: Inherit via internal rule"
	      OutDataTypeStr	      "Inherit: Inherit via internal rule"
	      SaturateOnIntegerOverflow	off
	    }
	    Block {
	      BlockType		      Integrator
	      Name		      "Integrator"
	      SID		      "5419"
	      Ports		      [1, 1]
	      Position		      [180, 200, 210, 230]
	    }
	    Block {
	      BlockType		      Mux
	      Name		      "Mux"
	      SID		      "5420"
	      Ports		      [2, 1]
	      Position		      [410, 211, 415, 249]
	      ShowName		      off
	      Inputs		      "2"
	      DisplayOption	      "bar"
	    }
	    Block {
	      BlockType		      Gain
	      Name		      "PU_SI"
	      SID		      "5421"
	      Position		      [835, 180, 880, 210]
	      Gain		      "200"
	      ParamDataTypeStr	      "Inherit: Inherit via internal rule"
	      OutDataTypeStr	      "Inherit: Inherit via internal rule"
	      SaturateOnIntegerOverflow	off
	    }
	    Block {
	      BlockType		      Gain
	      Name		      "Rad_Rpm"
	      SID		      "5422"
	      Position		      [175, 378, 230, 412]
	      Gain		      "30/pi"
	      ParamDataTypeStr	      "Inherit: Inherit via internal rule"
	      OutDataTypeStr	      "Inherit: Inherit via internal rule"
	      SaturateOnIntegerOverflow	off
	    }
	    Block {
	      BlockType		      Relay
	      Name		      "Relay"
	      SID		      "5423"
	      Position		      [320, 380, 350, 410]
	      OnSwitchValue	      "9000"
	      OffSwitchValue	      "8900"
	    }
	    Block {
	      BlockType		      Gain
	      Name		      "SI_PU"
	      SID		      "5424"
	      Position		      [205, 142, 330, 178]
	      Gain		      "1/(200*sqrt(2))"
	      ParamDataTypeStr	      "Inherit: Inherit via internal rule"
	      OutDataTypeStr	      "Inherit: Inherit via internal rule"
	      SaturateOnIntegerOverflow	off
	    }
	    Block {
	      BlockType		      Terminator
	      Name		      "Terminator1"
	      SID		      "5425"
	      Position		      [205, 100, 225, 120]
	    }
	    Block {
	      BlockType		      Terminator
	      Name		      "Terminator2"
	      SID		      "5426"
	      Position		      [620, 210, 640, 230]
	      ShowName		      off
	    }
	    Block {
	      BlockType		      Trigonometry
	      Name		      "Trigonometric\nFunction"
	      SID		      "5427"
	      Ports		      [1, 1]
	      Position		      [350, 200, 380, 230]
	      ShowName		      off
	    }
	    Block {
	      BlockType		      Trigonometry
	      Name		      "Trigonometric\nFunction1"
	      SID		      "5428"
	      Ports		      [1, 1]
	      Position		      [355, 245, 385, 275]
	      ShowName		      off
	      Operator		      "cos"
	    }
	    Block {
	      BlockType		      Constant
	      Name		      "Vref"
	      SID		      "5429"
	      Position		      [620, 110, 650, 140]
	    }
	    Block {
	      BlockType		      Reference
	      Name		      "abc_to_dq0\nTransformation"
	      SID		      "5430"
	      Ports		      [2, 1]
	      Position		      [465, 166, 525, 224]
	      LibraryVersion	      "1.648"
	      SourceBlock	      "powerlib_extras/Measurements/abc_to_dq0\nTransformation"
	      SourceType	      "abc to dq0 Transformation"
	    }
	    Block {
	      BlockType		      Constant
	      Name		      "threshold3"
	      SID		      "5431"
	      Position		      [650, 245, 680, 275]
	      ShowName		      off
	      Value		      "0"
	    }
	    Block {
	      BlockType		      Outport
	      Name		      "Field voltage"
	      SID		      "5432"
	      Position		      [930, 188, 960, 202]
	      IconDisplay	      "Port number"
	    }
	    Block {
	      BlockType		      Outport
	      Name		      "GLC"
	      SID		      "5433"
	      Position		      [925, 388, 955, 402]
	      Port		      "2"
	      IconDisplay	      "Port number"
	    }
	    Line {
	      SrcBlock		      "Relay"
	      SrcPort		      1
	      DstBlock		      "GLC"
	      DstPort		      1
	    }
	    Line {
	      SrcBlock		      "Demux"
	      SrcPort		      3
	      Points		      [10, 0; 0, 15]
	      DstBlock		      "Terminator2"
	      DstPort		      1
	    }
	    Line {
	      SrcBlock		      "current sensing"
	      SrcPort		      1
	      DstBlock		      "Terminator1"
	      DstPort		      1
	    }
	    Line {
	      SrcBlock		      "threshold3"
	      SrcPort		      1
	      DstBlock		      "Excitation\nSystem"
	      DstPort		      4
	    }
	    Line {
	      SrcBlock		      "Vref"
	      SrcPort		      1
	      DstBlock		      "Excitation\nSystem"
	      DstPort		      1
	    }
	    Line {
	      SrcBlock		      "Rad_Rpm"
	      SrcPort		      1
	      DstBlock		      "Relay"
	      DstPort		      1
	    }
	    Line {
	      SrcBlock		      "PU_SI"
	      SrcPort		      1
	      DstBlock		      "Field voltage"
	      DstPort		      1
	    }
	    Line {
	      SrcBlock		      "Excitation\nSystem"
	      SrcPort		      1
	      DstBlock		      "PU_SI"
	      DstPort		      1
	    }
	    Line {
	      SrcBlock		      "SI_PU"
	      SrcPort		      1
	      Points		      [115, 0]
	      DstBlock		      "abc_to_dq0\nTransformation"
	      DstPort		      1
	    }
	    Line {
	      SrcBlock		      "Demux"
	      SrcPort		      2
	      Points		      [75, 0; 0, 20]
	      DstBlock		      "Excitation\nSystem"
	      DstPort		      3
	    }
	    Line {
	      SrcBlock		      "Demux"
	      SrcPort		      1
	      Points		      [75, 0; 0, -15]
	      DstBlock		      "Excitation\nSystem"
	      DstPort		      2
	    }
	    Line {
	      SrcBlock		      "abc_to_dq0\nTransformation"
	      SrcPort		      1
	      DstBlock		      "Demux"
	      DstPort		      1
	    }
	    Line {
	      SrcBlock		      "Mux"
	      SrcPort		      1
	      Points		      [15, 0; 0, -20]
	      DstBlock		      "abc_to_dq0\nTransformation"
	      DstPort		      2
	    }
	    Line {
	      SrcBlock		      "Trigonometric\nFunction1"
	      SrcPort		      1
	      Points		      [0, -20]
	      DstBlock		      "Mux"
	      DstPort		      2
	    }
	    Line {
	      SrcBlock		      "Trigonometric\nFunction"
	      SrcPort		      1
	      Points		      [5, 0; 0, 5]
	      DstBlock		      "Mux"
	      DstPort		      1
	    }
	    Line {
	      SrcBlock		      "Gain"
	      SrcPort		      1
	      Points		      [35, 0]
	      Branch {
		Points			[0, 45]
		DstBlock		"Trigonometric\nFunction1"
		DstPort			1
	      }
	      Branch {
		DstBlock		"Trigonometric\nFunction"
		DstPort			1
	      }
	    }
	    Line {
	      SrcBlock		      "Integrator"
	      SrcPort		      1
	      DstBlock		      "Gain"
	      DstPort		      1
	    }
	    Line {
	      SrcBlock		      "voltage sensing"
	      SrcPort		      1
	      DstBlock		      "SI_PU"
	      DstPort		      1
	    }
	    Line {
	      SrcBlock		      "PMG"
	      SrcPort		      1
	      Points		      [20, 0]
	      Branch {
		Labels			[1, 0]
		DstBlock		"Rad_Rpm"
		DstPort			1
	      }
	      Branch {
		DstBlock		"Integrator"
		DstPort			1
	      }
	    }
	  }
	}
	Block {
	  BlockType		  Scope
	  Name			  "Iabc2"
	  SID			  "5434"
	  Ports			  [2]
	  Position		  [635, 29, 665, 91]
	  FontSize		  14
	  Floating		  off
	  Location		  [709, 285, 1731, 834]
	  Open			  off
	  NumInputPorts		  "2"
	  ZoomMode		  "xonly"
	  List {
	    ListType		    AxesTitles
	    axes1		    " %<SignalLabel>"
	    axes2		    "%<SignalLabel>"
	  }
	  List {
	    ListType		    ScopeGraphics
	    FigureColor		    "[0.5 0.5 0.5]"
	    AxesColor		    "[0 0 0]"
	    AxesTickColor	    "[1 1 1]"
	    LineColors		    "[1 1 0;1 0 1;0 1 1;1 0 0;0 1 0;0 0 1]"
	    LineStyles		    "-|-|-|-|-|-"
	    LineWidths		    "[0.5 0.5 0.5 0.5 0.5 0.5]"
	    MarkerStyles	    "none|none|none|none|none|none"
	  }
	  ShowLegends		  off
	  TimeRange		  "6               "
	  YMin			  "-200~-300"
	  YMax			  "200~300"
	  SaveToWorkspace	  on
	  SaveName		  "vac1"
	  DataFormat		  "StructureWithTime"
	  LimitDataPoints	  off
	  SampleTime		  "10e-6"
	}
	Block {
	  BlockType		  SubSystem
	  Name			  "Mechanical\nengine (turbine)1"
	  SID			  "5435"
	  Tag			  "STV Subsys"
	  Ports			  [0, 1]
	  Position		  [25, 382, 140, 498]
	  CopyFcn		  "sigbuilder_block('copy');"
	  DeleteFcn		  "sigbuilder_block('delete');"
	  LoadFcn		  "sigbuilder_block('load');"
	  ModelCloseFcn		  "sigbuilder_block('modelClose');"
	  PreSaveFcn		  "sigbuilder_block('preSave');"
	  StartFcn		  "sigbuilder_block('start');"
	  PauseFcn		  "sigbuilder_block('pause')"
	  ContinueFcn		  "sigbuilder_block('continue')"
	  StopFcn		  "sigbuilder_block('stop');"
	  NameChangeFcn		  "sigbuilder_block('namechange');"
	  ClipboardFcn		  "sigbuilder_block('clipboard');"
	  OpenFcn		  "sigbuilder_block('open',[688.457 295.767 757.403 366.711 ]);"
	  CloseFcn		  "sigbuilder_block('close');"
	  FontSize		  14
	  MinAlgLoopOccurrences	  off
	  PropExecContextOutsideSubsystem off
	  RTWSystemCode		  "Auto"
	  FunctionWithSeparateData off
	  Opaque		  off
	  RequestExecContextInheritance	off
	  MaskHideContents	  on
	  MaskType		  "Sigbuilder block"
	  MaskDescription	  "Sigbuilder GUI"
	  MaskInitialization	  "if ~strcmp(get_param(bdroot(gcbh),'SimulationStatus'),'stopped') tuvar = sigbuilder_block('ma"
	  "skInit'); end"
	  MaskDisplay		  "image(imread('power_aircraft_distribution_turbine.jpg','jpg'))"
	  MaskIconFrame		  on
	  MaskIconOpaque	  off
	  MaskIconRotate	  "port"
	  MaskPortRotate	  "default"
	  MaskIconUnits		  "autoscale"
	  Port {
	    PortNumber		    1
	    Name		    "Mechanical\nSpeed"
	    RTWStorageClass	    "Auto"
	    DataLoggingNameMode	    "SignalName"
	  }
	  System {
	    Name		    "Mechanical\nengine (turbine)1"
	    Location		    [480, 85, 980, 386]
	    Open		    off
	    ModelBrowserVisibility  off
	    ModelBrowserWidth	    200
	    ScreenColor		    "white"
	    PaperOrientation	    "landscape"
	    PaperPositionMode	    "auto"
	    PaperType		    "usletter"
	    PaperUnits		    "inches"
	    TiledPaperMargins	    [0.500000, 0.500000, 0.500000, 0.500000]
	    TiledPageScale	    1
	    ShowPageBoundaries	    off
	    ZoomFactor		    "100"
	    Block {
	      BlockType		      Demux
	      Name		      "Demux"
	      SID		      "5436"
	      Tag		      "STV Demux"
	      Ports		      [1, 1]
	      Position		      [150, 30, 160, 600]
	      Outputs		      "1"
	    }
	    Block {
	      BlockType		      FromWorkspace
	      Name		      "FromWs"
	      SID		      "5437"
	      Tag		      "STV FromWs"
	      Position		      [30, 300, 115, 350]
	      VariableName	      "tuvar"
	      SampleTime	      "0"
	      ZeroCross		      on
	      SigBuilderData	      "DataTag2"
	      VnvData		      "DataTag3"
	    }
	    Block {
	      BlockType		      Outport
	      Name		      "Signal 2"
	      SID		      "5438"
	      Tag		      "STV Outport"
	      Position		      [280, 30, 300, 40]
	      IconDisplay	      "Port number"
	    }
	    Line {
	      SrcBlock		      "FromWs"
	      SrcPort		      1
	      Points		      [5, 0; 0, -10]
	      DstBlock		      "Demux"
	      DstPort		      1
	    }
	    Line {
	      SrcBlock		      "Demux"
	      SrcPort		      1
	      Points		      [50, 0; 0, -280]
	      DstBlock		      "Signal 2"
	      DstPort		      1
	    }
	  }
	}
	Block {
	  BlockType		  SubSystem
	  Name			  "Power Generation: 50 kVA \nsynchronous generator"
	  SID			  "5439"
	  Ports			  [2, 2, 0, 0, 0, 0, 3]
	  Position		  [235, 318, 385, 452]
	  FontName		  "Arial"
	  FontSize		  14
	  MinAlgLoopOccurrences	  off
	  PropExecContextOutsideSubsystem off
	  RTWSystemCode		  "Auto"
	  FunctionWithSeparateData off
	  Opaque		  off
	  RequestExecContextInheritance	off
	  MaskHideContents	  off
	  MaskDisplay		  "image(imread('power_aircraft_distribution_APU_Generator.jpg','jpg'))\n"
	  MaskIconFrame		  on
	  MaskIconOpaque	  on
	  MaskIconRotate	  "none"
	  MaskPortRotate	  "default"
	  MaskIconUnits		  "autoscale"
	  System {
	    Name		    "Power Generation: 50 kVA \nsynchronous generator"
	    Location		    [182, 434, 972, 800]
	    Open		    off
	    ModelBrowserVisibility  off
	    ModelBrowserWidth	    200
	    ScreenColor		    "white"
	    PaperOrientation	    "landscape"
	    PaperPositionMode	    "auto"
	    PaperType		    "usletter"
	    PaperUnits		    "inches"
	    TiledPaperMargins	    [0.500000, 0.500000, 0.500000, 0.500000]
	    TiledPageScale	    1
	    ShowPageBoundaries	    off
	    ZoomFactor		    "100"
	    Block {
	      BlockType		      Inport
	      Name		      "fieldvoltage"
	      SID		      "5440"
	      Position		      [30, 213, 60, 227]
	      IconDisplay	      "Port number"
	    }
	    Block {
	      BlockType		      Inport
	      Name		      "Mechanical speed"
	      SID		      "5441"
	      Position		      [30, 173, 60, 187]
	      Port		      "2"
	      IconDisplay	      "Port number"
	    }
	    Block {
	      BlockType		      BusSelector
	      Name		      "Bus\nSelector2"
	      SID		      "5442"
	      Ports		      [1, 1]
	      Position		      [580, 108, 585, 142]
	      BlockMirror	      on
	      NamePlacement	      "alternate"
	      ShowName		      off
	      OutputSignals	      "Rotor speed wm (rad/s)"
	      Port {
		PortNumber		1
		Name			"<Rotor speed wm (rad/s)>"
		RTWStorageClass		"Auto"
		DataLoggingNameMode	"SignalName"
	      }
	    }
	    Block {
	      BlockType		      Gain
	      Name		      "Gain"
	      SID		      "5443"
	      Position		      [365, 111, 435, 139]
	      BlockMirror	      on
	      NamePlacement	      "alternate"
	      ShowName		      off
	      Gain		      "30/pi"
	      ParamDataTypeStr	      "Inherit: Inherit via internal rule"
	      OutDataTypeStr	      "Inherit: Inherit via internal rule"
	      SaturateOnIntegerOverflow	off
	    }
	    Block {
	      BlockType		      Gain
	      Name		      "Gain3"
	      SID		      "5444"
	      Position		      [260, 36, 320, 64]
	      BlockMirror	      on
	      NamePlacement	      "alternate"
	      ShowName		      off
	      Gain		      "1/30"
	      ParamDataTypeStr	      "Inherit: Inherit via internal rule"
	      OutDataTypeStr	      "Inherit: Inherit via internal rule"
	      SaturateOnIntegerOverflow	off
	    }
	    Block {
	      BlockType		      RateTransition
	      Name		      "Rate Transition"
	      SID		      "5445"
	      Position		      [195, 104, 235, 146]
	      BlockMirror	      on
	      OutPortSampleTimeOpt    "Inherit"
	      OutPortSampleTime	      "Ts"
	    }
	    Block {
	      BlockType		      RateTransition
	      Name		      "Rate Transition1"
	      SID		      "5446"
	      Position		      [195, 29, 235, 71]
	      BlockMirror	      on
	      OutPortSampleTimeOpt    "Inherit"
	      OutPortSampleTime	      "Ts"
	    }
	    Block {
	      BlockType		      Scope
	      Name		      "Scope2"
	      SID		      "5447"
	      Ports		      [1]
	      Position		      [275, 74, 305, 106]
	      BlockMirror	      on
	      NamePlacement	      "alternate"
	      ShowName		      off
	      Floating		      off
	      Location		      [10, 57, 1016, 718]
	      Open		      off
	      NumInputPorts	      "1"
	      List {
		ListType		AxesTitles
		axes1			"%<SignalLabel>"
	      }
	      ShowLegends	      off
	      TimeRange		      "1"
	      YMin		      "13545"
	      YMax		      "13575"
	      SaveName		      "ScopeData3"
	      DataFormat	      "StructureWithTime"
	      LimitDataPoints	      off
	      Decimation	      "100"
	      SampleTime	      "1e-3"
	    }
	    Block {
	      BlockType		      Reference
	      Name		      "Simplified Synchronous\nMachine SI Units"
	      SID		      "5448"
	      Ports		      [2, 1, 0, 0, 0, 0, 3]
	      Position		      [480, 160, 570, 240]
	      LibraryVersion	      "1.2119"
	      FontName		      "Verdana"
	      FontSize		      11
	      SourceBlock	      "powerlib/Machines/Simplified Synchronous\nMachine SI Units"
	      SourceType	      "Simplified Synchronous Machine"
	      ConnectionType	      "3-wire Y"
	      MechanicalLoad	      "Speed w"
	      NominalParameters	      "[50e3 115 400]"
	      Mechanical	      "[0.02 0 2]"
	      InternalRL	      "[0.0204  0.08104e-3]"
	      InitialConditions	      "[-99,0 0,0,0 0,0,0]"
	      Units		      "1"
	      LoadFlowParameters      "[1 0 0 0 0]"
	      TsPowergui	      "0"
	      TsBlock		      "-1"
	      BusType		      "PV"
	      Pref		      "0"
	      Qref		      "0"
	      Qmin		      "-inf"
	      Qmax		      "+inf"
	      PLF		      "0"
	      QLF		      "0"
	    }
	    Block {
	      BlockType		      Display
	      Name		      "Speed (RPM)"
	      SID		      "5449"
	      Ports		      [1]
	      Position		      [20, 112, 140, 138]
	      BlockMirror	      on
	      NamePlacement	      "alternate"
	      Decimation	      "1"
	      Lockdown		      off
	      SampleTime	      "1e-2"
	    }
	    Block {
	      BlockType		      Gain
	      Name		      "rpm2pu"
	      SID		      "5450"
	      Position		      [285, 165, 315, 195]
	      Gain		      "1/12"
	      ParamDataTypeStr	      "Inherit: Inherit via internal rule"
	      OutDataTypeStr	      "Inherit: Inherit via internal rule"
	      SaturateOnIntegerOverflow	off
	    }
	    Block {
	      BlockType		      Display
	      Name		      "speed"
	      SID		      "5451"
	      Ports		      [1]
	      Position		      [375, 307, 495, 333]
	      NamePlacement	      "alternate"
	      Decimation	      "1"
	      Lockdown		      off
	      SampleTime	      "1e-2"
	    }
	    Block {
	      BlockType		      PMIOPort
	      Name		      "A"
	      SID		      "5452"
	      Tag		      "PMCPort"
	      Position		      [660, 181, 690, 199]
	      BlockMirror	      on
	      Port		      "1"
	      Side		      "Right"
	    }
	    Block {
	      BlockType		      PMIOPort
	      Name		      "B"
	      SID		      "5453"
	      Tag		      "PMCPort"
	      Position		      [660, 216, 690, 234]
	      BlockMirror	      on
	      Port		      "2"
	      Side		      "Right"
	    }
	    Block {
	      BlockType		      PMIOPort
	      Name		      "C"
	      SID		      "5454"
	      Tag		      "PMCPort"
	      Position		      [660, 251, 690, 269]
	      BlockMirror	      on
	      Port		      "3"
	      Side		      "Right"
	    }
	    Block {
	      BlockType		      Outport
	      Name		      "PMG"
	      SID		      "5455"
	      Position		      [650, 53, 680, 67]
	      IconDisplay	      "Port number"
	    }
	    Block {
	      BlockType		      Outport
	      Name		      "Out1"
	      SID		      "5456"
	      Position		      [110, 43, 140, 57]
	      BlockMirror	      on
	      Port		      "2"
	      IconDisplay	      "Port number"
	    }
	    Line {
	      LineType		      "Connection"
	      SrcBlock		      "A"
	      SrcPort		      RConn1
	      DstBlock		      "Simplified Synchronous\nMachine SI Units"
	      DstPort		      RConn1
	    }
	    Line {
	      LineType		      "Connection"
	      SrcBlock		      "B"
	      SrcPort		      RConn1
	      Points		      [0, -15]
	      DstBlock		      "Simplified Synchronous\nMachine SI Units"
	      DstPort		      RConn2
	    }
	    Line {
	      LineType		      "Connection"
	      SrcBlock		      "C"
	      SrcPort		      RConn1
	      Points		      [-15, 0; 0, -30]
	      DstBlock		      "Simplified Synchronous\nMachine SI Units"
	      DstPort		      RConn3
	    }
	    Line {
	      SrcBlock		      "Simplified Synchronous\nMachine SI Units"
	      SrcPort		      1
	      Points		      [45, 0; 0, -45]
	      DstBlock		      "Bus\nSelector2"
	      DstPort		      1
	    }
	    Line {
	      SrcBlock		      "fieldvoltage"
	      SrcPort		      1
	      DstBlock		      "Simplified Synchronous\nMachine SI Units"
	      DstPort		      2
	    }
	    Line {
	      Name		      "<Rotor speed wm (rad/s)>"
	      Labels		      [0, 0]
	      SrcBlock		      "Bus\nSelector2"
	      SrcPort		      1
	      Points		      [-120, 0]
	      Branch {
		DstBlock		"Gain"
		DstPort			1
	      }
	      Branch {
		Points			[0, -65]
		DstBlock		"PMG"
		DstPort			1
	      }
	    }
	    Line {
	      SrcBlock		      "Gain"
	      SrcPort		      1
	      Points		      [-20, 0]
	      Branch {
		Points			[0, -75]
		DstBlock		"Gain3"
		DstPort			1
	      }
	      Branch {
		Points			[-15, 0]
		Branch {
		  Points		  [0, -35]
		  DstBlock		  "Scope2"
		  DstPort		  1
		}
		Branch {
		  DstBlock		  "Rate Transition"
		  DstPort		  1
		}
	      }
	    }
	    Line {
	      SrcBlock		      "Gain3"
	      SrcPort		      1
	      DstBlock		      "Rate Transition1"
	      DstPort		      1
	    }
	    Line {
	      SrcBlock		      "Mechanical speed"
	      SrcPort		      1
	      DstBlock		      "rpm2pu"
	      DstPort		      1
	    }
	    Line {
	      SrcBlock		      "rpm2pu"
	      SrcPort		      1
	      Points		      [35, 0]
	      Branch {
		DstBlock		"Simplified Synchronous\nMachine SI Units"
		DstPort			1
	      }
	      Branch {
		Points			[0, 140]
		DstBlock		"speed"
		DstPort			1
	      }
	    }
	    Line {
	      SrcBlock		      "Rate Transition"
	      SrcPort		      1
	      DstBlock		      "Speed (RPM)"
	      DstPort		      1
	    }
	    Line {
	      SrcBlock		      "Rate Transition1"
	      SrcPort		      1
	      DstBlock		      "Out1"
	      DstPort		      1
	    }
	  }
	}
	Block {
	  BlockType		  SubSystem
	  Name			  "Primary Distribution\n(measurements & main\ncontactor)1"
	  SID			  "5457"
	  Ports			  [1, 2, 0, 0, 0, 3, 3]
	  Position		  [445, 283, 565, 427]
	  BackgroundColor	  "green"
	  FontName		  "Arial"
	  FontSize		  14
	  MinAlgLoopOccurrences	  off
	  PropExecContextOutsideSubsystem off
	  RTWSystemCode		  "Auto"
	  FunctionWithSeparateData off
	  Opaque		  off
	  RequestExecContextInheritance	off
	  MaskHideContents	  off
	  Port {
	    PortNumber		    1
	    Name		    "Vabc"
	    PropagatedSignals	    "signal"
	    RTWStorageClass	    "Auto"
	    DataLoggingNameMode	    "SignalName"
	  }
	  Port {
	    PortNumber		    2
	    Name		    "Iabc"
	    PropagatedSignals	    "signal"
	    RTWStorageClass	    "Auto"
	    DataLoggingNameMode	    "SignalName"
	  }
	  System {
	    Name		    "Primary Distribution\n(measurements & main\ncontactor)1"
	    Location		    [121, 255, 872, 630]
	    Open		    off
	    ModelBrowserVisibility  off
	    ModelBrowserWidth	    200
	    ScreenColor		    "white"
	    PaperOrientation	    "landscape"
	    PaperPositionMode	    "auto"
	    PaperType		    "usletter"
	    PaperUnits		    "inches"
	    TiledPaperMargins	    [0.500000, 0.500000, 0.500000, 0.500000]
	    TiledPageScale	    1
	    ShowPageBoundaries	    off
	    ZoomFactor		    "100"
	    Block {
	      BlockType		      Inport
	      Name		      "GLC control"
	      SID		      "5458"
	      Position		      [380, 113, 415, 127]
	      FontName		      "Arial"
	      FontSize		      14
	      IconDisplay	      "Port number"
	    }
	    Block {
	      BlockType		      SubSystem
	      Name		      "Contactor"
	      SID		      "5459"
	      Ports		      [1, 0, 0, 0, 0, 3, 3]
	      Position		      [540, 109, 625, 221]
	      MinAlgLoopOccurrences   off
	      PropExecContextOutsideSubsystem off
	      RTWSystemCode	      "Auto"
	      FunctionWithSeparateData off
	      Opaque		      off
	      RequestExecContextInheritance off
	      MaskHideContents	      off
	      System {
		Name			"Contactor"
		Location		[781, 389, 1069, 621]
		Open			off
		ModelBrowserVisibility	off
		ModelBrowserWidth	200
		ScreenColor		"white"
		PaperOrientation	"landscape"
		PaperPositionMode	"auto"
		PaperType		"usletter"
		PaperUnits		"inches"
		TiledPaperMargins	[0.500000, 0.500000, 0.500000, 0.500000]
		TiledPageScale		1
		ShowPageBoundaries	off
		ZoomFactor		"100"
		Block {
		  BlockType		  Inport
		  Name			  "com"
		  SID			  "5460"
		  Position		  [15, 28, 45, 42]
		  IconDisplay		  "Port number"
		}
		Block {
		  BlockType		  Reference
		  Name			  "Ideal Switch"
		  SID			  "5461"
		  Ports			  [1, 0, 0, 0, 0, 1, 1]
		  Position		  [120, 25, 175, 65]
		  LibraryVersion	  "1.2119"
		  SourceBlock		  "powerlib/Power\nElectronics/Ideal Switch"
		  SourceType		  "Ideal Switch"
		  Ron			  "0.001"
		  Lon			  "0"
		  IC			  "0"
		  Rs			  "1e3"
		  Cs			  "inf"
		  Measurements		  off
		}
		Block {
		  BlockType		  Reference
		  Name			  "Ideal Switch1"
		  SID			  "5462"
		  Ports			  [1, 0, 0, 0, 0, 1, 1]
		  Position		  [120, 90, 175, 130]
		  LibraryVersion	  "1.2119"
		  SourceBlock		  "powerlib/Power\nElectronics/Ideal Switch"
		  SourceType		  "Ideal Switch"
		  Ron			  "0.001"
		  Lon			  "0"
		  IC			  "0"
		  Rs			  "1e3"
		  Cs			  "inf"
		  Measurements		  off
		}
		Block {
		  BlockType		  Reference
		  Name			  "Ideal Switch2"
		  SID			  "5463"
		  Ports			  [1, 0, 0, 0, 0, 1, 1]
		  Position		  [120, 165, 175, 205]
		  LibraryVersion	  "1.2119"
		  SourceBlock		  "powerlib/Power\nElectronics/Ideal Switch"
		  SourceType		  "Ideal Switch"
		  Ron			  "0.001"
		  Lon			  "0"
		  IC			  "0"
		  Rs			  "1e3"
		  Cs			  "inf"
		  Measurements		  off
		}
		Block {
		  BlockType		  PMIOPort
		  Name			  "A"
		  SID			  "5464"
		  Position		  [65, 48, 95, 62]
		  Port			  "1"
		  Side			  "Left"
		}
		Block {
		  BlockType		  PMIOPort
		  Name			  "a"
		  SID			  "5465"
		  Position		  [210, 38, 240, 52]
		  BlockMirror		  on
		  Port			  "2"
		  Side			  "Right"
		}
		Block {
		  BlockType		  PMIOPort
		  Name			  "B"
		  SID			  "5466"
		  Position		  [65, 113, 95, 127]
		  Port			  "3"
		  Side			  "Left"
		}
		Block {
		  BlockType		  PMIOPort
		  Name			  "b"
		  SID			  "5467"
		  Position		  [205, 103, 235, 117]
		  BlockMirror		  on
		  Port			  "4"
		  Side			  "Right"
		}
		Block {
		  BlockType		  PMIOPort
		  Name			  "C"
		  SID			  "5468"
		  Position		  [65, 188, 95, 202]
		  Port			  "5"
		  Side			  "Left"
		}
		Block {
		  BlockType		  PMIOPort
		  Name			  "c"
		  SID			  "5469"
		  Position		  [210, 178, 240, 192]
		  BlockMirror		  on
		  Port			  "6"
		  Side			  "Right"
		}
		Line {
		  LineType		  "Connection"
		  SrcBlock		  "c"
		  SrcPort		  RConn1
		  DstBlock		  "Ideal Switch2"
		  DstPort		  RConn1
		}
		Line {
		  LineType		  "Connection"
		  SrcBlock		  "C"
		  SrcPort		  RConn1
		  DstBlock		  "Ideal Switch2"
		  DstPort		  LConn1
		}
		Line {
		  LineType		  "Connection"
		  SrcBlock		  "b"
		  SrcPort		  RConn1
		  DstBlock		  "Ideal Switch1"
		  DstPort		  RConn1
		}
		Line {
		  LineType		  "Connection"
		  SrcBlock		  "B"
		  SrcPort		  RConn1
		  DstBlock		  "Ideal Switch1"
		  DstPort		  LConn1
		}
		Line {
		  LineType		  "Connection"
		  SrcBlock		  "a"
		  SrcPort		  RConn1
		  DstBlock		  "Ideal Switch"
		  DstPort		  RConn1
		}
		Line {
		  LineType		  "Connection"
		  SrcBlock		  "A"
		  SrcPort		  RConn1
		  DstBlock		  "Ideal Switch"
		  DstPort		  LConn1
		}
		Line {
		  SrcBlock		  "com"
		  SrcPort		  1
		  Points		  [0, 0; 5, 0]
		  Branch {
		    Points		    [0, 65]
		    Branch {
		    DstBlock		    "Ideal Switch1"
		    DstPort		    1
		    }
		    Branch {
		    Points		    [0, 75]
		    DstBlock		    "Ideal Switch2"
		    DstPort		    1
		    }
		  }
		  Branch {
		    DstBlock		    "Ideal Switch"
		    DstPort		    1
		  }
		}
	      }
	    }
	    Block {
	      BlockType		      DataTypeConversion
	      Name		      "Data Type Conversion"
	      SID		      "5470"
	      Position		      [450, 108, 490, 132]
	      ShowName		      off
	      RndMeth		      "Floor"
	      SaturateOnIntegerOverflow	off
	    }
	    Block {
	      BlockType		      Reference
	      Name		      "P.O.R  and\nCTA"
	      SID		      "5471"
	      Ports		      [0, 2, 0, 0, 0, 3, 3]
	      Position		      [190, 79, 255, 211]
	      LibraryVersion	      "1.2119"
	      FontName		      "Arial"
	      FontSize		      14
	      SourceBlock	      "powerlib/Measurements/Three-Phase\nV-I Measurement"
	      SourceType	      "Three-Phase VI Measurement"
	      VoltageMeasurement      "phase-to-phase"
	      SetLabelV		      off
	      LabelV		      "Vabc"
	      Vpu		      off
	      VpuLL		      off
	      CurrentMeasurement      "yes"
	      SetLabelI		      off
	      LabelI		      "Iabc"
	      Ipu		      off
	      Pbase		      "100e6"
	      Vbase		      "500e3"
	      OutputType	      "Complex"
	      PhasorSimulation	      off
	      PSBequivalent	      "0"
	    }
	    Block {
	      BlockType		      Reference
	      Name		      "parasitic resistive load"
	      SID		      "5472"
	      Ports		      [0, 0, 0, 0, 0, 3]
	      Position		      [97, 255, 153, 320]
	      BlockRotation	      270
	      BlockMirror	      on
	      AttributesFormatString  "\\n"
	      LibraryVersion	      "1.2119"
	      SourceBlock	      "powerlib/Elements/Three-Phase\nSeries RLC Load"
	      SourceType	      "Three-Phase Series RLC Load"
	      LConnTagsString	      "A|B|C"
	      Configuration	      "Y (grounded)"
	      NominalVoltage	      "200"
	      NominalFrequency	      "400"
	      ActivePower	      "5000"
	      InductivePower	      "0"
	      CapacitivePower	      "0"
	      Measurements	      "None"
	      LoadType		      "constant Z"
	    }
	    Block {
	      BlockType		      PMIOPort
	      Name		      "in_a"
	      SID		      "5473"
	      Position		      [35, 93, 65, 107]
	      Port		      "1"
	      Side		      "Left"
	    }
	    Block {
	      BlockType		      PMIOPort
	      Name		      "in_b"
	      SID		      "5474"
	      Position		      [35, 138, 65, 152]
	      Port		      "2"
	      Side		      "Left"
	    }
	    Block {
	      BlockType		      PMIOPort
	      Name		      "in_c"
	      SID		      "5475"
	      Position		      [35, 183, 65, 197]
	      Port		      "3"
	      Side		      "Left"
	    }
	    Block {
	      BlockType		      PMIOPort
	      Name		      "out_a"
	      SID		      "5476"
	      Position		      [680, 118, 710, 132]
	      BlockMirror	      on
	      Port		      "4"
	      Side		      "Right"
	    }
	    Block {
	      BlockType		      PMIOPort
	      Name		      "out_b"
	      SID		      "5477"
	      Position		      [680, 153, 710, 167]
	      BlockMirror	      on
	      Port		      "5"
	      Side		      "Right"
	    }
	    Block {
	      BlockType		      PMIOPort
	      Name		      "out_c"
	      SID		      "5478"
	      Position		      [680, 188, 710, 202]
	      BlockMirror	      on
	      Port		      "6"
	      Side		      "Right"
	    }
	    Block {
	      BlockType		      Outport
	      Name		      "Vabc"
	      SID		      "5479"
	      Position		      [300, 88, 330, 102]
	      NamePlacement	      "alternate"
	      IconDisplay	      "Port number"
	    }
	    Block {
	      BlockType		      Outport
	      Name		      "Iabc"
	      SID		      "5480"
	      Position		      [300, 113, 330, 127]
	      Port		      "2"
	      IconDisplay	      "Port number"
	    }
	    Line {
	      LineType		      "Connection"
	      SrcBlock		      "in_a"
	      SrcPort		      RConn1
	      Points		      [25, 0]
	      Branch {
		ConnectType		"DEST_SRC"
		DstBlock		"P.O.R  and\nCTA"
		DstPort			LConn1
	      }
	      Branch {
		ConnectType		"DEST_SRC"
		DstBlock		"parasitic resistive load"
		DstPort			LConn1
	      }
	    }
	    Line {
	      LineType		      "Connection"
	      SrcBlock		      "in_b"
	      SrcPort		      RConn1
	      Points		      [45, 0]
	      Branch {
		ConnectType		"DEST_SRC"
		DstBlock		"P.O.R  and\nCTA"
		DstPort			LConn2
	      }
	      Branch {
		ConnectType		"DEST_SRC"
		DstBlock		"parasitic resistive load"
		DstPort			LConn2
	      }
	    }
	    Line {
	      LineType		      "Connection"
	      SrcBlock		      "in_c"
	      SrcPort		      RConn1
	      Points		      [65, 0]
	      Branch {
		ConnectType		"DEST_SRC"
		DstBlock		"P.O.R  and\nCTA"
		DstPort			LConn3
	      }
	      Branch {
		ConnectType		"DEST_SRC"
		DstBlock		"parasitic resistive load"
		DstPort			LConn3
	      }
	    }
	    Line {
	      SrcBlock		      "GLC control"
	      SrcPort		      1
	      Points		      [0, 0]
	      DstBlock		      "Data Type Conversion"
	      DstPort		      1
	    }
	    Line {
	      SrcBlock		      "P.O.R  and\nCTA"
	      SrcPort		      1
	      DstBlock		      "Vabc"
	      DstPort		      1
	    }
	    Line {
	      SrcBlock		      "P.O.R  and\nCTA"
	      SrcPort		      2
	      DstBlock		      "Iabc"
	      DstPort		      1
	    }
	    Line {
	      SrcBlock		      "Data Type Conversion"
	      SrcPort		      1
	      DstBlock		      "Contactor"
	      DstPort		      1
	    }
	    Line {
	      LineType		      "Connection"
	      SrcBlock		      "P.O.R  and\nCTA"
	      SrcPort		      RConn1
	      DstBlock		      "Contactor"
	      DstPort		      LConn1
	    }
	    Line {
	      LineType		      "Connection"
	      SrcBlock		      "P.O.R  and\nCTA"
	      SrcPort		      RConn2
	      DstBlock		      "Contactor"
	      DstPort		      LConn2
	    }
	    Line {
	      LineType		      "Connection"
	      SrcBlock		      "P.O.R  and\nCTA"
	      SrcPort		      RConn3
	      DstBlock		      "Contactor"
	      DstPort		      LConn3
	    }
	    Line {
	      LineType		      "Connection"
	      SrcBlock		      "Contactor"
	      SrcPort		      RConn1
	      Points		      [0, -5]
	      DstBlock		      "out_a"
	      DstPort		      RConn1
	    }
	    Line {
	      LineType		      "Connection"
	      SrcBlock		      "out_b"
	      SrcPort		      RConn1
	      DstBlock		      "Contactor"
	      DstPort		      RConn2
	    }
	    Line {
	      LineType		      "Connection"
	      SrcBlock		      "Contactor"
	      SrcPort		      RConn3
	      Points		      [0, -5]
	      DstBlock		      "out_c"
	      DstPort		      RConn1
	    }
	    Annotation {
	      SID		      "5489"
	      Name		      "Primary Distribution"
	      Position		      [401, 251]
	      FontName		      "Arial"
	      FontSize		      26
	    }
	  }
	}
	Block {
	  BlockType		  RateTransition
	  Name			  "Rate Transition2"
	  SID			  "5481"
	  Position		  [425, 177, 440, 193]
	  BlockMirror		  on
	  ShowName		  off
	  OutPortSampleTimeOpt	  "Inherit"
	  OutPortSampleTime	  "Ts"
	}
	Block {
	  BlockType		  PMIOPort
	  Name			  "Conn1"
	  SID			  "5482"
	  Position		  [590, 348, 620, 362]
	  BlockMirror		  on
	  Port			  "1"
	  Side			  "Right"
	}
	Block {
	  BlockType		  PMIOPort
	  Name			  "Conn2"
	  SID			  "5483"
	  Position		  [590, 378, 620, 392]
	  BlockMirror		  on
	  Port			  "2"
	  Side			  "Right"
	}
	Block {
	  BlockType		  PMIOPort
	  Name			  "Conn3"
	  SID			  "5484"
	  Position		  [590, 408, 620, 422]
	  BlockMirror		  on
	  Port			  "3"
	  Side			  "Right"
	}
	Block {
	  BlockType		  Outport
	  Name			  "Out1"
	  SID			  "5485"
	  Position		  [655, 303, 685, 317]
	  IconDisplay		  "Port number"
	}
	Line {
	  LineType		  "Connection"
	  SrcBlock		  "Power Generation: 50 kVA \nsynchronous generator"
	  SrcPort		  RConn2
	  Points		  [5, 0; 0, -55; 25, 0]
	  DstBlock		  "Primary Distribution\n(measurements & main\ncontactor)1"
	  DstPort		  LConn2
	}
	Line {
	  LineType		  "Connection"
	  SrcBlock		  "Power Generation: 50 kVA \nsynchronous generator"
	  SrcPort		  RConn3
	  Points		  [5, 0; 0, -25]
	  DstBlock		  "Primary Distribution\n(measurements & main\ncontactor)1"
	  DstPort		  LConn3
	}
	Line {
	  Name			  "Vabc"
	  FontSize		  14
	  SrcBlock		  "Primary Distribution\n(measurements & main\ncontactor)1"
	  SrcPort		  1
	  Points		  [25, 0; 0, -160]
	  Branch {
	    Labels		    [1, 1]
	    Points		    [-260, 0]
	    DstBlock		    "Generator \nControl Unit (GCU)1"
	    DstPort		    2
	  }
	  Branch {
	    Points		    [0, -60]
	    DstBlock		    "Iabc2"
	    DstPort		    2
	  }
	}
	Line {
	  Name			  "Iabc"
	  FontSize		  14
	  SrcBlock		  "Primary Distribution\n(measurements & main\ncontactor)1"
	  SrcPort		  2
	  Points		  [40, 0; 0, -220]
	  Branch {
	    Points		    [0, -60]
	    DstBlock		    "Iabc2"
	    DstPort		    1
	  }
	  Branch {
	    Labels		    [1, 1]
	    Points		    [-275, 0]
	    DstBlock		    "Generator \nControl Unit (GCU)1"
	    DstPort		    1
	  }
	}
	Line {
	  SrcBlock		  "Generator \nControl Unit (GCU)1"
	  SrcPort		  2
	  Points		  [-15, 0; 0, 45; 295, 0]
	  Branch {
	    DstBlock		    "Primary Distribution\n(measurements & main\ncontactor)1"
	    DstPort		    1
	  }
	  Branch {
	    Points		    [25, 0]
	    DstBlock		    "Rate Transition2"
	    DstPort		    1
	  }
	}
	Line {
	  SrcBlock		  "Rate Transition2"
	  SrcPort		  1
	  Points		  [-10, 0; 0, -15; 30, 0]
	  Branch {
	    Points		    [210, 0]
	    DstBlock		    "Activate Primary\nContactor1"
	    DstPort		    1
	  }
	  Branch {
	    Points		    [200, 0]
	    DstBlock		    "Out1"
	    DstPort		    1
	  }
	}
	Line {
	  LineType		  "Connection"
	  SrcBlock		  "Conn1"
	  SrcPort		  RConn1
	  DstBlock		  "Primary Distribution\n(measurements & main\ncontactor)1"
	  DstPort		  RConn1
	}
	Line {
	  LineType		  "Connection"
	  SrcBlock		  "Conn2"
	  SrcPort		  RConn1
	  DstBlock		  "Primary Distribution\n(measurements & main\ncontactor)1"
	  DstPort		  RConn2
	}
	Line {
	  LineType		  "Connection"
	  SrcBlock		  "Conn3"
	  SrcPort		  RConn1
	  DstBlock		  "Primary Distribution\n(measurements & main\ncontactor)1"
	  DstPort		  RConn3
	}
	Line {
	  Name			  "Mechanical\nSpeed"
	  Labels		  [0, 0]
	  SrcBlock		  "Mechanical\nengine (turbine)1"
	  SrcPort		  1
	  Points		  [35, 0; 0, -20]
	  DstBlock		  "Power Generation: 50 kVA \nsynchronous generator"
	  DstPort		  2
	}
	Line {
	  Name			  "Field"
	  Labels		  [0, 0]
	  SrcBlock		  "Generator \nControl Unit (GCU)1"
	  SrcPort		  1
	  Points		  [-20, 0; 0, 230]
	  DstBlock		  "Power Generation: 50 kVA \nsynchronous generator"
	  DstPort		  1
	}
	Line {
	  LineType		  "Connection"
	  SrcBlock		  "Power Generation: 50 kVA \nsynchronous generator"
	  SrcPort		  RConn1
	  Points		  [25, 0; 0, -45]
	  DstBlock		  "Primary Distribution\n(measurements & main\ncontactor)1"
	  DstPort		  LConn1
	}
	Line {
	  SrcBlock		  "Power Generation: 50 kVA \nsynchronous generator"
	  SrcPort		  1
	  Points		  [0, -155]
	  DstBlock		  "Generator \nControl Unit (GCU)1"
	  DstPort		  3
	}
      }
    }
    Block {
      BlockType		      Reference
      Name		      "powergui"
      SID		      "483"
      Ports		      []
      Position		      [75, 35, 172, 87]
      LibraryVersion	      "1.2119"
      UserDataPersistent      on
      UserData		      "DataTag4"
      FontSize		      14
      SourceBlock	      "powerlib/powergui"
      SourceType	      "PSB option menu block"
      SimulationMode	      "Discrete"
      SolverType	      "Tustin"
      SampleTime	      "Ts"
      frequency		      "60"
      SPID		      off
      DisableSnubberDevices   off
      DisableRonSwitches      off
      DisableVfSwitches	      off
      SwTol		      "0"
      Interpol		      off
      DisplayEquations	      off
      FunctionMessages	      off
      frequencyindice	      "0  "
      Pbase		      "100e6"
      ErrMax		      "1e-4"
      Iterations	      "50"
      UnitsV		      "kV"
      UnitsW		      "MW"
      echomessages	      off
      HookPort		      off
      EnableUseOfTLC	      off
      x0status		      "blocks"
      RestoreLinks	      "warning"
      ResistiveCurrentMeasurement off
      Ylog		      off
      Xlog		      on
      ShowGrid		      off
      save		      off
      variable		      "ZData"
      ZoomFFT		      off
      StartTime		      "0.0"
      cycles		      "1"
      DisplayStyle	      "1"
      FreqAxis		      off
      MaxFrequency	      "1000"
      frequencyindicesteady   "1"
      display		      off
      methode		      off
    }
    Block {
      BlockType		      Display
      Name		      "state"
      SID		      "5255"
      Ports		      [1]
      Position		      [370, 783, 475, 837]
      Decimation	      "1"
      Lockdown		      off
    }
    Block {
      BlockType		      Display
      Name		      "status_B1"
      SID		      "5096"
      Ports		      [1]
      Position		      [325, 362, 365, 388]
      BlockMirror	      on
      Decimation	      "1"
      Lockdown		      off
      SampleTime	      "1e-2"
    }
    Block {
      BlockType		      Display
      Name		      "status_B2"
      SID		      "5098"
      Ports		      [1]
      Position		      [1170, 352, 1210, 378]
      BlockMirror	      on
      Decimation	      "1"
      Lockdown		      off
      SampleTime	      "1e-2"
    }
    Block {
      BlockType		      Display
      Name		      "status_B3"
      SID		      "5101"
      Ports		      [1]
      Position		      [525, 367, 565, 393]
      BlockMirror	      on
      Decimation	      "1"
      Lockdown		      off
      SampleTime	      "1e-2"
    }
    Line {
      SrcBlock		      "From3"
      SrcPort		      1
      Points		      [15, 0]
      Branch {
	Points			[20, 0]
	DstBlock		"B1"
	DstPort			1
      }
      Branch {
	Points			[0, 40]
	DstBlock		"status_B1"
	DstPort			1
      }
    }
    Line {
      SrcBlock		      "Right_Engine"
      SrcPort		      1
      Points		      [60, 0; 0, 160]
      DstBlock		      "Goto6"
      DstPort		      1
    }
    Line {
      LineType		      "Connection"
      SrcBlock		      "Right_Engine"
      SrcPort		      RConn3
      Points		      [70, 0]
      DstBlock		      "B2"
      DstPort		      LConn1
    }
    Line {
      SrcBlock		      "From5"
      SrcPort		      1
      Points		      [10, 0]
      Branch {
	Points			[20, 0]
	DstBlock		"B2"
	DstPort			1
      }
      Branch {
	DstBlock		"status_B2"
	DstPort			1
      }
    }
    Line {
      LineType		      "Connection"
      SrcBlock		      "Left_Engine"
      SrcPort		      RConn3
      Points		      [5, 0; 0, 40; -155, 0]
      DstBlock		      "B1"
      DstPort		      LConn1
    }
    Line {
      LineType		      "Connection"
      SrcBlock		      "Left_Engine"
      SrcPort		      RConn2
      Points		      [20, 0; 0, 115; -150, 0]
      DstBlock		      "B1"
      DstPort		      LConn2
    }
    Line {
      LineType		      "Connection"
      SrcBlock		      "Left_Engine"
      SrcPort		      RConn1
      Points		      [35, 0; 0, 160; -145, 0]
      DstBlock		      "B1"
      DstPort		      LConn3
    }
    Line {
      LineType		      "Connection"
      SrcBlock		      "B1"
      SrcPort		      RConn1
      Points		      [0, 10]
      Branch {
	ConnectType		"DEST_SRC"
	DstBlock		"HVAC Bus1"
	DstPort			LConn1
      }
      Branch {
	ConnectType		"DEST_DEST"
	SrcBlock		"B3"
	SrcPort			RConn1
	Points			[-90, 0]
      }
    }
    Line {
      LineType		      "Connection"
      SrcBlock		      "B1"
      SrcPort		      RConn2
      Points		      [0, 35]
      Branch {
	ConnectType		"DEST_SRC"
	DstBlock		"HVAC Bus1"
	DstPort			LConn2
      }
      Branch {
	ConnectType		"DEST_DEST"
	SrcBlock		"B3"
	SrcPort			RConn2
	Points			[-65, 0]
      }
    }
    Line {
      LineType		      "Connection"
      SrcBlock		      "B1"
      SrcPort		      RConn3
      Points		      [0, 60]
      Branch {
	ConnectType		"DEST_SRC"
	DstBlock		"HVAC Bus1"
	DstPort			LConn3
      }
      Branch {
	ConnectType		"DEST_DEST"
	SrcBlock		"B3"
	SrcPort			RConn3
	Points			[-40, 0]
      }
    }
    Line {
      SrcBlock		      "From7"
      SrcPort		      1
      Points		      [25, 0; 0, 25]
      Branch {
	Points			[0, 55]
	DstBlock		"B3"
	DstPort			1
      }
      Branch {
	DstBlock		"status_B3"
	DstPort			1
      }
    }
    Line {
      LineType		      "Connection"
      SrcBlock		      "B3"
      SrcPort		      LConn1
      Points		      [564, 0; 0, 10; 106, 0]
      Branch {
	ConnectType		"DEST_SRC"
	DstBlock		"HVAC Bus4"
	DstPort			LConn1
      }
      Branch {
	ConnectType		"DEST_DEST"
	SrcBlock		"B2"
	SrcPort			RConn1
	Points			[0, 20]
      }
    }
    Line {
      LineType		      "Connection"
      SrcBlock		      "B3"
      SrcPort		      LConn2
      Points		      [564, 0; 0, 10; 131, 0]
      Branch {
	ConnectType		"DEST_SRC"
	DstBlock		"HVAC Bus4"
	DstPort			LConn2
      }
      Branch {
	ConnectType		"DEST_DEST"
	SrcBlock		"B2"
	SrcPort			RConn2
	Points			[0, 40]
      }
    }
    Line {
      LineType		      "Connection"
      SrcBlock		      "B3"
      SrcPort		      LConn3
      Points		      [564, 0; 0, 10; 156, 0]
      Branch {
	ConnectType		"DEST_SRC"
	DstBlock		"HVAC Bus4"
	DstPort			LConn3
      }
      Branch {
	ConnectType		"DEST_DEST"
	SrcBlock		"B2"
	SrcPort			RConn3
	Points			[0, 60]
      }
    }
    Line {
      LineType		      "Connection"
      SrcBlock		      "Right_Engine"
      SrcPort		      RConn2
      Points		      [90, 0]
      DstBlock		      "B2"
      DstPort		      LConn2
    }
    Line {
      LineType		      "Connection"
      SrcBlock		      "Right_Engine"
      SrcPort		      RConn1
      Points		      [110, 0]
      DstBlock		      "B2"
      DstPort		      LConn3
    }
    Line {
      Labels		      [0, 0]
      SrcBlock		      "From2"
      SrcPort		      1
      Points		      [45, 0; 0, -110]
      DstBlock		      "Embedded\nMATLAB Function1"
      DstPort		      1
    }
    Line {
      SrcBlock		      "Left_Engine"
      SrcPort		      1
      DstBlock		      "Goto4"
      DstPort		      1
    }
    Line {
      SrcBlock		      "From1"
      SrcPort		      1
      Points		      [30, 0]
      DstBlock		      "Embedded\nMATLAB Function1"
      DstPort		      2
    }
    Line {
      SrcBlock		      "Embedded\nMATLAB Function1"
      SrcPort		      2
      Points		      [120, 0; 0, 5; 25, 0]
      DstBlock		      "Goto2"
      DstPort		      1
    }
    Line {
      SrcBlock		      "Embedded\nMATLAB Function1"
      SrcPort		      3
      Points		      [60, 0; 0, 260]
      DstBlock		      "Goto1"
      DstPort		      1
    }
    Line {
      SrcBlock		      "Embedded\nMATLAB Function1"
      SrcPort		      1
      DstBlock		      "Goto3"
      DstPort		      1
    }
    Line {
      SrcBlock		      "Read state"
      SrcPort		      1
      DstBlock		      "state"
      DstPort		      1
    }
    Line {
      LineType		      "Connection"
      SrcBlock		      "HVAC Bus1"
      SrcPort		      RConn1
      Points		      [0, 60]
      DstBlock		      "AC Load1"
      DstPort		      LConn1
    }
    Line {
      LineType		      "Connection"
      SrcBlock		      "HVAC Bus1"
      SrcPort		      RConn2
      DstBlock		      "AC Load1"
      DstPort		      LConn2
    }
    Line {
      LineType		      "Connection"
      SrcBlock		      "HVAC Bus1"
      SrcPort		      RConn3
      Points		      [0, 60]
      DstBlock		      "AC Load1"
      DstPort		      LConn3
    }
    Line {
      LineType		      "Connection"
      SrcBlock		      "HVAC Bus4"
      SrcPort		      RConn1
      Points		      [0, 30; 5, 0]
      DstBlock		      "AC Load2"
      DstPort		      LConn1
    }
    Line {
      LineType		      "Connection"
      SrcBlock		      "HVAC Bus4"
      SrcPort		      RConn2
      DstBlock		      "AC Load2"
      DstPort		      LConn2
    }
    Line {
      LineType		      "Connection"
      SrcBlock		      "HVAC Bus4"
      SrcPort		      RConn3
      Points		      [0, 30; -5, 0]
      DstBlock		      "AC Load2"
      DstPort		      LConn3
    }
    Annotation {
      SID		      "5490"
      Name		      "The 'Ts' parameter used in this model\nis set to 10e-4  by the Model Properties Callbacks "
      Position		      [193, 62]
      HorizontalAlignment     "left"
      ForegroundColor	      "blue"
      FontName		      "Arial"
      FontSize		      14
    }
    Annotation {
      SID		      "5491"
      Name		      "Aircraft Electrical Power Generation & Distribution System"
      Position		      [435, 28]
      FontSize		      14
      FontWeight	      "bold"
    }
    Annotation {
      SID		      "5492"
      Position		      [302, 258]
    }
  }
}
MatData {
  NumRecords		  5
  DataRecord {
    Tag			    DataTag4
    Data		    "  %)30     .    < ,   8    (     @         %    \"     $    !     0         %  0 #     $   \"0    <&]W9"
    "7)G=6D     <W1E861Y<W1A=&4 :6YI='-T871E<P  ;&]A9&9L;W<     ;'1I=FEE=P      >FUE=&5R        9F9T=&]O;       <F5P;W)"
    "T        :'ES=&5R97-I<P  ;&EN97!A<F%M    5',             ;&]A9&9L;W=N97< #@   #     &    \"     8         !0    @ "
    "              $         \"0         .    ,     8    (    !@         %    \"                0         )          X "
    "   P    !@    @    &          4    (               !          D         #@   #     &    \"     8         !0    @  "
    "             $         \"0         .    ,     8    (    !@         %    \"                0         )          X  "
    "  P    !@    @    &          4    (               !          D         #@   #@    &    \"     8         !0    @   "
    " !     0    $         \"0    @       !8 +;,0 X    P    !@    @    &          4    (               !          D    "
    "     #@   #     &    \"     8         !0    @               $         \"0         .    ,     8    (    !@         "
    "%    \"                0         )          X    P    !@    @    &          4    (               !          D     "
    "    #@   #     &    \"     8         !0    @               $         \"0         "
  }
  DataRecord {
    Tag			    DataTag3
    Data		    "  %)30     .    R ,   8    (     @         %    \"     $    !     0         %  0 $0    $   #,    =F5R:6"
    "9Y0FQK4&%T:',   !V97)I9GE\";&M(86YD;&5S '9N=DUG<DED>           86-T:79E1W)O=7        !R97%$:7-P4')C;G0      &)L:T1"
    "I<W!-;V1E        9W)O=7!#;G0           !G<F]U<%)E<4-N=        &=R;W5P1$]/4E-I9       ;6]D96Q(              !B;&]C:"
    "T@              &]V97)I9&53971T:6YG<P        X    P    !@    @    &          4    (               !          D    "
    "     #@   #     &    \"     8         !0    @               $         \"0         .    ,     8    (    !@         "
    "%    \"                0         )          X    X    !@    @    &          4    (     0    $    !          D    ("
    "            \\#\\.    ,     8    (    !@         %    \"                0         )          X    P    !@    @    "
    "&          4    (               !          D         #@   #@    &    \"     8         !0    @    !     0    $     "
    "    \"0    @           #P/PX    P    !@    @    &          4    (               !          D         #@   #     & "
    "   \"     8         !0    @               $         \"0         .    .     8    (    !@         %    \"     $    !"
    "     0         )    \"        ,  0[M #@   #@    &    \"     8         !0    @    !     0    $         \"0    @    "
    "    ( /G%0 X    P    !@    @    &          4    (               !          D         "
  }
  DataRecord {
    Tag			    DataTag2
    Data		    "  %)30     .    P H   8    (     @         %    \"     $    !     0         %  0 %@    $   \"P    9W)I9"
    "%-E='1I;F<              &-H86YN96QS                  !A>&5S                        8V]M;6]N                     &1"
    "A=&%3970                   !D871A4V5T261X                :7-697)I9FEC871I;VY6:7-I8FQE '-B;V)J                     "
    "  .    ,     8    (    !          %    \"     $    \"     0         0  ( ;VX   X   #@ @  !@    @    \"          4 "
    "   (     0    $    !          4 !  *     0   %H   !S=&5P6       <W1E<%D      'E-:6X       !Y36%X        8V]L;W(   "
    "   &QI;F53='EL90!L:6YE5VED=&@ ;&%B96P      &]U=$EN9&5X           .    .     8    (    !@         %    \"     $    "
    "!     0         )    \"               #@   #@    &    \"     8         !0    @    !     0    $         \"0    @   "
    "            X    X    !@    @    &          4    (     0    $    !          D    (            \\/\\.    .     8   "
    " (    !@         %    \"     $    !     0         )    \"            /!_#@   $@    &    \"     8         !0    @  "
    "  !     P    $         \"0   !@   !\"/NC9K/KJ/P                     .    ,     8    (    !          %    \"     $ "
    "   !     0         0  $ +0    X    X    !@    @    &          4    (     0    $    !          D    (            ^#"
    "\\.    .     8    (    !          %    \"     $    (     0         0    \"    %-I9VYA;\" R#@   #@    &    \"     8"
    "         !0    @    !     0    $         \"0    @           #P/PX   \"P 0  !@    @    \"          4    (     0    "
    "$    !          4 !  +     0   #<   !C:&%N;F5L<P   'E,:6T         ;&%B96Q0;W,   !L86)E;$@      &QA8F5L4&%T8V@   X "
    "   X    !@    @    &          4    (     0    $    !          D    (            \\#\\.    0     8    (    !@      "
    "   %    \"     $    \"     0         )    $           0(_       !,S4 .    ,     8    (    !          %    \"     $"
    "    \"     0         0  ( 5$P   X    X    !@    @    &          4    (     0    $    !          D    (        %(!B"
    "Q4 .    .     8    (    !@         %    \"     $    !     0         )    \"        \"@ !,5 #@   &@\"   &    \"    "
    " (         !0    @    !     0    $         !0 $  X    !    8@   &1I<W!4:6UE        9&ES<$UO9&4       !M:6Y4:6UE   "
    "      &UA>%1I;64         869T97)&:6YA;%-T<@!S86UP;&54:6UE     'IE<F]#<F]S<P              #@   $     &    \"     8 "
    "        !0    @    !     @    $         \"0   !                       \"1 #@   #@    &    \"     8         !0    @"
    "    !     0    $         \"0    @           #P/PX    X    !@    @    &          4    (     0    $    !          D "
    "   (               .    .     8    (    !@         %    \"     $    !     0         )    \"            \"1 #@   $ "
    "    &    \"     0         !0    @    !    \"P    $         $     L   !%>'1R87!O;&%T90      #@   #@    &    \"     "
    "8         !0    @    !     0    $         \"0    @               X    P    !@    @    $          4    (     0    ("
    "    !         !   @!O;@  #@   ( !   &    \"     (         !0    @    !     0    $         !0 $  X    !    .    &%C"
    "=&EV941I<W!)9'@ =&EM95)A;F=E      !N86UE             &1I<W!L87E286YG90  #@   #@    &    \"     8         !0    @  "
    "  !     0    $         \"0    @           #P/PX   !     !@    @    &          4    (     0    (    !          D   "
    " 0                       D0 X    X    !@    @    $          4    (     0    <    !         !     '    1W)O=7 @,0 ."
    "    0     8    (    !@         %    \"     $    \"     0         )    $                       )$ .    .     8    ("
    "    !@         %    \"     $    !     0         )    \"            / _#@   #@    &    \"     8         !0    @    "
    "!     0    $         \"0    @               X   \"     !@    @    1          $          0 $ $U#3U,!    \"    %-I9U"
    "-U:71E#@   $@    &    \"     T         !0    @    &     0    $         !@   !@       #= @    $    !     0    ,    "
    ".    8 P   8    (    \"0         %    \"     $    P#    0         \"    , P    !24T     #@   ) +   &    \"     (  "
    "       !0    @    !     0    $         !0 $  4    !    !0   $U#3U,     #@   $@+   &    \"    !$          0        "
    " !  0 34-/4P$    -    1FEL95=R87!P97)?7P    X    (\"P  !@    @    !          4    (    \"0    $    !          X   "
    "   @  !@    @    )          4    (    T $   $    !          (   #0 0   @    T   \"P    \\    /    !0 0  L $  - !  "
    "           $=R;W5P<P!.86UE %-I9VYA;', 6$1A=&$ 641A=&$ 4VEG4W5I=&53:6=N86P 57-E<D1A=&$ 4VEG4W5I=&5'<F]U< !!8W1I=F53"
    ":6=N86P 4F5Q=6ER96UE;G1);F9O %1I;65286YG90!3:6=3=6ET90!!8W1I=F5'<F]U<                                     8       "
    "             (                    #                                                P                    $    #    "
    " @                    (    \"     0                    ,    !               !     0    $    %     @    (    !     "
    "     ,    !    !          #     @    $    !    !     $    \"    !0    $    #                                      "
    "         .          X    X    !@    @    $          4    (     0    <    !         !     '    1W)O=7 @,0 .    .   "
    "  8    (    !          %    \"     $    (     0         0    \"    %-I9VYA;\" R#@   # !   &    \"     8         !0"
    "    @    !    (     $         \"0     !                     / _        \\#^:F9F9F9GY/YJ9F9F9F?D_9V9F9F9F D!G9F9F9F"
    "8\"0&=F9F9F9@9 9V9F9F9F!D         ,0         Q         $$         00,S,S,S,S!) S,S,S,S,$D#,S,S,S,P40,S,S,S,S!1 F9F"
    "9F9F9%T\"9F9F9F9D70)F9F9F9F1E F9F9F9F9&4!F9F9F9F8<0&9F9F9F9AQ 9F9F9F9F'D!F9F9F9F8>0)F9F9F9F2! F9F9F9F9($\"9F9F9F9D"
    "A0)F9F9F9F2%         (T         C0        \"1 #@   # !   &    \"     8         !0    @    !    (     $         \"0"
    "     !         /3*0       ],I                             ],I       #TRD                            #TRD       /3*"
    "0                            /3*0       ],I                             ],I       #TRD                            "
    "#TRD       /3*0                            /3*0       ],I                             ],I       #TRD              "
    "        #@   $@    &    \"     T         !0    @    &     0    $         !@   !@       #= @    $    !     P    $  "
    "  .    2     8    (    #0         %    \"     8    !     0         &    &        -T\"     0    $    \"     @    X "
    "   X!0  !@    @    !          4    (    !     $    !          X    X    !@    @    \"          4    (     0       "
    "  !          4 !  !     0         .    0 $   8    (     @         %    \"     $    !     0         %  0 \"0    $  "
    "  D    3F%M90      6$1A=&$     641A=&$     57-E<D1A=&$       X    P    !@    @    $          4    (               "
    "!         !          #@   #     &    \"     8         !0    @               $         \"0         .    ,     8    "
    "(    !@         %    \"                0         )          X    P    !@    @    &          4    (               !"
    "          D         #@   ! \"   &    \"     (         !0    @    !     0    $         !0 $ !     !    8    $YA;64 "
    "              !3:6=N86QS            06-T:79E4VEG;F%L     %)E<75I<F5M96YT26YF;P!5<V5R1&%T80          5&EM95)A;F=E  "
    "        X    P    !@    @    $          4    (               !         !          #@   $@    &    \"     T        "
    " !0    @    %     0    $         !@   !0       #= @               0         .    ,     8    (    !@         %    \""
    "                0         )          X    P    !@    @    $          4    (               !         !          #@ "
    "  #     &    \"     8         !0    @               $         \"0         .    0     8    (    !@         %    \" "
    "    $    \"     0         )    $                       )$ .    : $   8    (     @         %    \"     $    !     0"
    "         %  0 #     $    P    3F%M90          1W)O=7!S        06-T:79E1W)O=7  57-E<D1A=&$     #@   #     &    \"  "
    "   0         !0    @               $         $          .    2     8    (    #0         %    \"     4    !     0  "
    "       &    %        -T\"               \"          X    X    !@    @    &          4    (     0    $    !        "
    "  D    (            \\#\\.    ,     8    (    !@         %    \"                0         )          X   \"(    !@"
    "    @    )          4    (     0   %@    !          (   !8      %)30     .    2     8    (     @         %    \"  "
    "   $    !     0         %  0 !0    $    %    34-/4P     .          "
  }
  DataRecord {
    Tag			    DataTag1
    Data		    "  %)30     .    R ,   8    (     @         %    \"     $    !     0         %  0 $0    $   #,    =F5R:6"
    "9Y0FQK4&%T:',   !V97)I9GE\";&M(86YD;&5S '9N=DUG<DED>           86-T:79E1W)O=7        !R97%$:7-P4')C;G0      &)L:T1"
    "I<W!-;V1E        9W)O=7!#;G0           !G<F]U<%)E<4-N=        &=R;W5P1$]/4E-I9       ;6]D96Q(              !B;&]C:"
    "T@              &]V97)I9&53971T:6YG<P        X    P    !@    @    &          4    (               !          D    "
    "     #@   #     &    \"     8         !0    @               $         \"0         .    ,     8    (    !@         "
    "%    \"                0         )          X    X    !@    @    &          4    (     0    $    !          D    ("
    "            \\#\\.    ,     8    (    !@         %    \"                0         )          X    P    !@    @    "
    "&          4    (               !          D         #@   #@    &    \"     8         !0    @    !     0    $     "
    "    \"0    @           #P/PX    P    !@    @    &          4    (               !          D         #@   #     & "
    "   \"     8         !0    @               $         \"0         .    .     8    (    !@         %    \"     $    !"
    "     0         )    \"        ,  0[M #@   #@    &    \"     8         !0    @    !     0    $         \"0    @    "
    "    ( *+%0 X    P    !@    @    &          4    (               !          D         "
  }
  DataRecord {
    Tag			    DataTag0
    Data		    "  %)30     .    P H   8    (     @         %    \"     $    !     0         %  0 %@    $   \"P    9W)I9"
    "%-E='1I;F<              &-H86YN96QS                  !A>&5S                        8V]M;6]N                     &1"
    "A=&%3970                   !D871A4V5T261X                :7-697)I9FEC871I;VY6:7-I8FQE '-B;V)J                     "
    "  .    ,     8    (    !          %    \"     $    \"     0         0  ( ;VX   X   #@ @  !@    @    \"          4 "
    "   (     0    $    !          4 !  *     0   %H   !S=&5P6       <W1E<%D      'E-:6X       !Y36%X        8V]L;W(   "
    "   &QI;F53='EL90!L:6YE5VED=&@ ;&%B96P      &]U=$EN9&5X           .    .     8    (    !@         %    \"     $    "
    "!     0         )    \"               #@   #@    &    \"     8         !0    @    !     0    $         \"0    @   "
    "\":F9F9F9FI/PX    X    !@    @    &          4    (     0    $    !          D    (            \\/\\.    .     8  "
    "  (    !@         %    \"     $    !     0         )    \"            /!_#@   $@    &    \"     8         !0    @ "
    "   !     P    $         \"0   !@   !\"/NC9K/KJ/P                     .    ,     8    (    !          %    \"     $"
    "    !     0         0  $ +0    X    X    !@    @    &          4    (     0    $    !          D    (            ^"
    "#\\.    .     8    (    !          %    \"     $    '     0         0    !P   %-I9VYA;#$ #@   #@    &    \"     8 "
    "        !0    @    !     0    $         \"0    @           #P/PX   \"P 0  !@    @    \"          4    (     0    $"
    "    !          4 !  +     0   #<   !C:&%N;F5L<P   'E,:6T         ;&%B96Q0;W,   !L86)E;$@      &QA8F5L4&%T8V@   X  "
    "  X    !@    @    &          4    (     0    $    !          D    (            \\#\\.    0     8    (    !@       "
    "  %    \"     $    \"     0         )    $           B+/       \"(TT .    ,     8    (    !          %    \"     $"
    "    \"     0         0  ( 5$P   X    X    !@    @    &          4    (     0    $    !          D    (        #(#J"
    "Q4 .    .     8    (    !@         %    \"     $    !     0         )    \"        !P C,5 #@   &@\"   &    \"     "
    "(         !0    @    !     0    $         !0 $  X    !    8@   &1I<W!4:6UE        9&ES<$UO9&4       !M:6Y4:6UE    "
    "     &UA>%1I;64         869T97)&:6YA;%-T<@!S86UP;&54:6UE     'IE<F]#<F]S<P              #@   $     &    \"     8  "
    "       !0    @    !     @    $         \"0   !                       \"1 #@   #@    &    \"     8         !0    @ "
    "   !     0    $         \"0    @           #P/PX    X    !@    @    &          4    (     0    $    !          D  "
    "  (               .    .     8    (    !@         %    \"     $    !     0         )    \"            \"1 #@   $  "
    "   &    \"     0         !0    @    !    \"P    $         $     L   !%>'1R87!O;&%T90      #@   #@    &    \"     8"
    "         !0    @    !     0    $         \"0    @               X    P    !@    @    $          4    (     0    ( "
    "   !         !   @!O;@  #@   ( !   &    \"     (         !0    @    !     0    $         !0 $  X    !    .    &%C="
    "&EV941I<W!)9'@ =&EM95)A;F=E      !N86UE             &1I<W!L87E286YG90  #@   #@    &    \"     8         !0    @   "
    " !     0    $         \"0    @           #P/PX   !     !@    @    &          4    (     0    (    !          D    "
    "0                       D0 X    X    !@    @    $          4    (     0    <    !         !     '    1W)O=7 @,0 . "
    "   0     8    (    !@         %    \"     $    \"     0         )    $                       )$ .    .     8    ( "
    "   !@         %    \"     $    !     0         )    \"            / _#@   #@    &    \"     8         !0    @    !"
    "     0    $         \"0    @               X   \"     !@    @    1          $          0 $ $U#3U,!    \"    %-I9U-"
    "U:71E#@   $@    &    \"     T         !0    @    &     0    $         !@   !@       #= @    $    !     0    ,    ."
    "    8 P   8    (    \"0         %    \"     $    P#    0         \"    , P    !24T     #@   ) +   &    \"     (   "
    "      !0    @    !     0    $         !0 $  4    !    !0   $U#3U,     #@   $@+   &    \"    !$          0         "
    "!  0 34-/4P$    -    1FEL95=R87!P97)?7P    X    (\"P  !@    @    !          4    (    \"0    $    !          X    "
    "  @  !@    @    )          4    (    T $   $    !          (   #0 0   @    T   \"P    \\    /    !0 0  L $  - !   "
    "          $=R;W5P<P!.86UE %-I9VYA;', 6$1A=&$ 641A=&$ 4VEG4W5I=&53:6=N86P 57-E<D1A=&$ 4VEG4W5I=&5'<F]U< !!8W1I=F53:"
    "6=N86P 4F5Q=6ER96UE;G1);F9O %1I;65286YG90!3:6=3=6ET90!!8W1I=F5'<F]U<                                     8        "
    "            (                    #                                                P                    $    #     "
    "@                    (    \"     0                    ,    !               !     0    $    %     @    (    !      "
    "    ,    !    !          #     @    $    !    !     $    \"    !0    $    #                                       "
    "        .          X    X    !@    @    $          4    (     0    <    !         !     '    1W)O=7 @,0 .    .    "
    " 8    (    !          %    \"     $    '     0         0    !P   %-I9VYA;#$ #@   # !   &    \"     8         !0   "
    " @    !    (     $         \"0     !                     / _        \\#\\S,S,S,S/[/S,S,S,S,_L_FIF9F9F9 4\":F9F9F9D"
    "!0#,S,S,S,P= ,S,S,S,S!T S,S,S,S,+0#,S,S,S,PM 9F9F9F9F$$!F9F9F9F800&9F9F9F9A) 9F9F9F9F$D S,S,S,S,50#,S,S,S,Q5 ,S,S,"
    "S,S%T S,S,S,S,70        !I         &D         <0        !Q S<S,S,S,'D#-S,S,S,P>0&9F9F9F9B! 9F9F9F9F($#-S,S,S,PA0,W"
    ",S,S,S\"% S<S,S,S,(D#-S,S,S,PB0        \"1 #@   # !   &    \"     8         !0    @    !    (     $         \"0   "
    "  !         $S-0       3,U       !,S4       $S-0                            $S-0       3,U                        "
    "     3,U       !,S4                            !,S4       $S-0                            $S-0       3,U          "
    "                   3,U       !,S4                            !,S4       $S-0                            $S-0      "
    " 3,U #@   $@    &    \"     T         !0    @    &     0    $         !@   !@       #= @    $    !     P    $    ."
    "    2     8    (    #0         %    \"     8    !     0         &    &        -T\"     0    $    \"     @    X    "
    "X!0  !@    @    !          4    (    !     $    !          X    X    !@    @    \"          4    (     0         !"
    "          4 !  !     0         .    0 $   8    (     @         %    \"     $    !     0         %  0 \"0    $    D"
    "    3F%M90      6$1A=&$     641A=&$     57-E<D1A=&$       X    P    !@    @    $          4    (               !  "
    "       !          #@   #     &    \"     8         !0    @               $         \"0         .    ,     8    (  "
    "  !@         %    \"                0         )          X    P    !@    @    &          4    (               !   "
    "       D         #@   ! \"   &    \"     (         !0    @    !     0    $         !0 $ !     !    8    $YA;64    "
    "           !3:6=N86QS            06-T:79E4VEG;F%L     %)E<75I<F5M96YT26YF;P!5<V5R1&%T80          5&EM95)A;F=E     "
    "     X    P    !@    @    $          4    (               !         !          #@   $@    &    \"     T         !0"
    "    @    %     0    $         !@   !0       #= @               0         .    ,     8    (    !@         %    \"  "
    "              0         )          X    P    !@    @    $          4    (               !         !          #@   "
    "#     &    \"     8         !0    @               $         \"0         .    0     8    (    !@         %    \"   "
    "  $    \"     0         )    $                       )$ .    : $   8    (     @         %    \"     $    !     0  "
    "       %  0 #     $    P    3F%M90          1W)O=7!S        06-T:79E1W)O=7  57-E<D1A=&$     #@   #     &    \"    "
    " 0         !0    @               $         $          .    2     8    (    #0         %    \"     4    !     0    "
    "     &    %        -T\"               \"          X    X    !@    @    &          4    (     0    $    !          "
    "D    (            \\#\\.    ,     8    (    !@         %    \"                0         )          X   \"(    !@  "
    "  @    )          4    (     0   %@    !          (   !8      %)30     .    2     8    (     @         %    \"    "
    " $    !     0         %  0 !0    $    %    34-/4P     .          "
  }
}
# Finite State Machines
#
#    Stateflow Version 7.6 (R2011b) dated Jan 25 2012, 12:15:34
#
#


Stateflow {
  machine {
    id			    1
    name		    "Simulink_crazycontroller"
    created		    "09-Feb-2012 11:24:55"
    isLibrary		    0
    firstTarget		    13
    sfVersion		    76014001.00040001
  }
  chart {
    id			    2
    name		    "Embedded\nMATLAB Function1"
    windowPosition	    [294.098 341.943 200.25 189.75]
    viewLimits		    [0 156.75 0 153.75]
    screen		    [1 1 1280 800 1.000788022064618]
    treeNode		    [0 3 0 0]
    firstTransition	    5
    firstJunction	    4
    viewObj		    2
    machine		    1
    ssIdHighWaterMark	    19
    decomposition	    CLUSTER_CHART
    type		    EML_CHART
    firstData		    6
    updateMethod	    DISCRETE
    sampleTime		    "cycle_dur"
    chartFileNumber	    1
    disableImplicitCasting  1
    eml {
      name		      "bpcu"
    }
    supportVariableSizing   0
  }
  state {
    id			    3
    labelString		    "eML_blk_kernel()"
    position		    [18 64.5 118 66]
    fontSize		    12
    chart		    2
    treeNode		    [2 0 0 0]
    superState		    SUBCHART
    subviewer		    2
    ssIdNumber		    1
    type		    FUNC_STATE
    decomposition	    CLUSTER_STATE
    eml {
      isEML		      1
      script		      "function [c3,c2,c1] = bpcu(rgen,lgen)\nglobal state;\ncoder.extrinsic('disp');\nswitch state\n	ca"
      "se 0\n		if rgen == 0 && lgen == 1\n			state = 2;\n			c3 = 0;\n			c2 = 0;\n			c1 = 1;\n			countb2 = 1;\n			countb"
      "1 = 0;\n		elseif rgen == 1 && lgen == 0\n			state = 3;\n			c3 = 0;\n			c2 = 1;\n			c1 = 0;\n			countb2 = 0;\n			"
      "countb1 = 1;\n		elseif rgen == 1 && lgen == 1\n			state = 4;\n			c3 = 0;\n			c2 = 0;\n			c1 = 1;\n			countb2 = 1"
      ";\n			countb1 = 0;\n		else\n			disp('Cannot find a valid successor, environment assumption is like to be violate"
      "d')\n			c3 = 0;\n			c2 = 1;\n			c1 = 1;\n			countb2 = 0;\n			countb1 = 0;\n		end\n	case 2\n		if rgen == 0 && lge"
      "n == 1\n			state = 6;\n			c3 = 0;\n			c2 = 0;\n			c1 = 0;\n			countb2 = 2;\n			countb1 = 1;\n		elseif rgen == 1 "
      "&& lgen == 0\n			state = 7;\n			c3 = 0;\n			c2 = 0;\n			c1 = 0;\n			countb2 = 2;\n			countb1 = 1;\n		elseif rgen"
      " == 1 && lgen == 1\n			state = 8;\n			c3 = 0;\n			c2 = 0;\n			c1 = 0;\n			countb2 = 2;\n			countb1 = 1;\n		else\n"
      "			disp('Cannot find a valid successor, environment assumption is like to be violated')\n			c3 = 0;\n			c2 = 0;\n"
      "			c1 = 1;\n			countb2 = 1;\n			countb1 = 0;\n		end\n	case 3\n		if rgen == 0 && lgen == 1\n			state = 31;\n			c3"
      " = 0;\n			c2 = 0;\n			c1 = 0;\n			countb2 = 1;\n			countb1 = 2;\n		elseif rgen == 1 && lgen == 0\n			state = 32;"
      "\n			c3 = 0;\n			c2 = 0;\n			c1 = 0;\n			countb2 = 1;\n			countb1 = 2;\n		elseif rgen == 1 && lgen == 1\n			stat"
      "e = 33;\n			c3 = 0;\n			c2 = 0;\n			c1 = 0;\n			countb2 = 1;\n			countb1 = 2;\n		else\n			disp('Cannot find a va"
      "lid successor, environment assumption is like to be violated')\n			c3 = 0;\n			c2 = 1;\n			c1 = 0;\n			countb2 ="
      " 0;\n			countb1 = 1;\n		end\n	case 4\n		if rgen == 0 && lgen == 1\n			state = 6;\n			c3 = 0;\n			c2 = 0;\n			c1 "
      "= 0;\n			countb2 = 2;\n			countb1 = 1;\n		elseif rgen == 1 && lgen == 0\n			state = 7;\n			c3 = 0;\n			c2 = 0;\n"
      "			c1 = 0;\n			countb2 = 2;\n			countb1 = 1;\n		elseif rgen == 1 && lgen == 1\n			state = 8;\n			c3 = 0;\n			c2 "
      "= 0;\n			c1 = 0;\n			countb2 = 2;\n			countb1 = 1;\n		else\n			disp('Cannot find a valid successor, environment "
      "assumption is like to be violated')\n			c3 = 0;\n			c2 = 0;\n			c1 = 1;\n			countb2 = 1;\n			countb1 = 0;\n		end"
      "\n	case 6\n		if rgen == 0 && lgen == 1\n			state = 10;\n			c3 = 1;\n			c2 = 0;\n			c1 = 0;\n			countb2 = 3;\n			"
      "countb1 = 2;\n		elseif rgen == 1 && lgen == 0\n			state = 11;\n			c3 = 1;\n			c2 = 0;\n			c1 = 0;\n			countb2 = "
      "3;\n			countb1 = 2;\n		elseif rgen == 1 && lgen == 1\n			state = 12;\n			c3 = 1;\n			c2 = 0;\n			c1 = 0;\n			cou"
      "ntb2 = 3;\n			countb1 = 2;\n		else\n			disp('Cannot find a valid successor, environment assumption is like to be"
      " violated')\n			c3 = 0;\n			c2 = 0;\n			c1 = 0;\n			countb2 = 2;\n			countb1 = 1;\n		end\n	case 7\n		if rgen == "
      "0 && lgen == 1\n			state = 10;\n			c3 = 1;\n			c2 = 0;\n			c1 = 0;\n			countb2 = 3;\n			countb1 = 2;\n		elseif r"
      "gen == 1 && lgen == 0\n			state = 11;\n			c3 = 1;\n			c2 = 0;\n			c1 = 0;\n			countb2 = 3;\n			countb1 = 2;\n		e"
      "lseif rgen == 1 && lgen == 1\n			state = 12;\n			c3 = 1;\n			c2 = 0;\n			c1 = 0;\n			countb2 = 3;\n			countb1 = "
      "2;\n		else\n			disp('Cannot find a valid successor, environment assumption is like to be violated')\n			c3 = 0;\n"
      "			c2 = 0;\n			c1 = 0;\n			countb2 = 2;\n			countb1 = 1;\n		end\n	case 8\n		if rgen == 0 && lgen == 1\n			state "
      "= 10;\n			c3 = 1;\n			c2 = 0;\n			c1 = 0;\n			countb2 = 3;\n			countb1 = 2;\n		elseif rgen == 1 && lgen == 0\n		"
      "	state = 11;\n			c3 = 1;\n			c2 = 0;\n			c1 = 0;\n			countb2 = 3;\n			countb1 = 2;\n		elseif rgen == 1 && lgen ="
      "= 1\n			state = 12;\n			c3 = 1;\n			c2 = 0;\n			c1 = 0;\n			countb2 = 3;\n			countb1 = 2;\n		else\n			disp('Cann"
      "ot find a valid successor, environment assumption is like to be violated')\n			c3 = 0;\n			c2 = 0;\n			c1 = 0;\n"
      "			countb2 = 2;\n			countb1 = 1;\n		end\n	case 10\n		if rgen == 0 && lgen == 1\n			state = 14;\n			c3 = 1;\n			c"
      "2 = 0;\n			c1 = 1;\n			countb2 = 0;\n			countb1 = 0;\n		elseif rgen == 1 && lgen == 0\n			state = 15;\n			c3 = 1"
      ";\n			c2 = 1;\n			c1 = 0;\n			countb2 = 0;\n			countb1 = 0;\n		elseif rgen == 1 && lgen == 1\n			state = 16;\n		"
      "	c3 = 1;\n			c2 = 0;\n			c1 = 1;\n			countb2 = 0;\n			countb1 = 0;\n		else\n			disp('Cannot find a valid success"
      "or, environment assumption is like to be violated')\n			c3 = 1;\n			c2 = 0;\n			c1 = 0;\n			countb2 = 3;\n			cou"
      "ntb1 = 2;\n		end\n	case 11\n		if rgen == 0 && lgen == 1\n			state = 14;\n			c3 = 1;\n			c2 = 0;\n			c1 = 1;\n			"
      "countb2 = 0;\n			countb1 = 0;\n		elseif rgen == 1 && lgen == 0\n			state = 15;\n			c3 = 1;\n			c2 = 1;\n			c1 = "
      "0;\n			countb2 = 0;\n			countb1 = 0;\n		elseif rgen == 1 && lgen == 1\n			state = 16;\n			c3 = 1;\n			c2 = 0;\n	"
      "		c1 = 1;\n			countb2 = 0;\n			countb1 = 0;\n		else\n			disp('Cannot find a valid successor, environment assumpt"
      "ion is like to be violated')\n			c3 = 1;\n			c2 = 0;\n			c1 = 0;\n			countb2 = 3;\n			countb1 = 2;\n		end\n	case"
      " 12\n		if rgen == 0 && lgen == 1\n			state = 14;\n			c3 = 1;\n			c2 = 0;\n			c1 = 1;\n			countb2 = 0;\n			countb"
      "1 = 0;\n		elseif rgen == 1 && lgen == 0\n			state = 15;\n			c3 = 1;\n			c2 = 1;\n			c1 = 0;\n			countb2 = 0;\n		"
      "	countb1 = 0;\n		elseif rgen == 1 && lgen == 1\n			state = 16;\n			c3 = 1;\n			c2 = 0;\n			c1 = 1;\n			countb2 ="
      " 0;\n			countb1 = 0;\n		else\n			disp('Cannot find a valid successor, environment assumption is like to be viola"
      "ted')\n			c3 = 1;\n			c2 = 0;\n			c1 = 0;\n			countb2 = 3;\n			countb1 = 2;\n		end\n	case 14\n		if rgen == 0 && "
      "lgen == 1\n			state = 2;\n			c3 = 0;\n			c2 = 0;\n			c1 = 1;\n			countb2 = 1;\n			countb1 = 0;\n		elseif rgen =="
      " 1 && lgen == 1\n			state = 4;\n			c3 = 0;\n			c2 = 0;\n			c1 = 1;\n			countb2 = 1;\n			countb1 = 0;\n		elseif r"
      "gen == 1 && lgen == 0\n			state = 17;\n			c3 = 1;\n			c2 = 0;\n			c1 = 0;\n			countb2 = 1;\n			countb1 = 1;\n		e"
      "lse\n			disp('Cannot find a valid successor, environment assumption is like to be violated')\n			c3 = 1;\n			c2 "
      "= 0;\n			c1 = 1;\n			countb2 = 0;\n			countb1 = 0;\n		end\n	case 15\n		if rgen == 1 && lgen == 0\n			state = 3;\n"
      "			c3 = 0;\n			c2 = 1;\n			c1 = 0;\n			countb2 = 0;\n			countb1 = 1;\n		elseif rgen == 0 && lgen == 1\n			state "
      "= 28;\n			c3 = 1;\n			c2 = 0;\n			c1 = 0;\n			countb2 = 1;\n			countb1 = 1;\n		elseif rgen == 1 && lgen == 1\n		"
      "	state = 29;\n			c3 = 0;\n			c2 = 1;\n			c1 = 0;\n			countb2 = 0;\n			countb1 = 1;\n		else\n			disp('Cannot find"
      " a valid successor, environment assumption is like to be violated')\n			c3 = 1;\n			c2 = 1;\n			c1 = 0;\n			coun"
      "tb2 = 0;\n			countb1 = 0;\n		end\n	case 16\n		if rgen == 0 && lgen == 1\n			state = 2;\n			c3 = 0;\n			c2 = 0;\n"
      "			c1 = 1;\n			countb2 = 1;\n			countb1 = 0;\n		elseif rgen == 1 && lgen == 1\n			state = 4;\n			c3 = 0;\n			c2 "
      "= 0;\n			c1 = 1;\n			countb2 = 1;\n			countb1 = 0;\n		elseif rgen == 1 && lgen == 0\n			state = 17;\n			c3 = 1;\n"
      "			c2 = 0;\n			c1 = 0;\n			countb2 = 1;\n			countb1 = 1;\n		else\n			disp('Cannot find a valid successor, enviro"
      "nment assumption is like to be violated')\n			c3 = 1;\n			c2 = 0;\n			c1 = 1;\n			countb2 = 0;\n			countb1 = 0;\n"
      "		end\n	case 17\n		if rgen == 0 && lgen == 1\n			state = 19;\n			c3 = 0;\n			c2 = 0;\n			c1 = 0;\n			countb2 = 2"
      ";\n			countb1 = 2;\n		elseif rgen == 1 && lgen == 0\n			state = 20;\n			c3 = 0;\n			c2 = 0;\n			c1 = 0;\n			coun"
      "tb2 = 2;\n			countb1 = 2;\n		elseif rgen == 1 && lgen == 1\n			state = 21;\n			c3 = 0;\n			c2 = 0;\n			c1 = 0;\n"
      "			countb2 = 2;\n			countb1 = 2;\n		else\n			disp('Cannot find a valid successor, environment assumption is like"
      " to be violated')\n			c3 = 1;\n			c2 = 0;\n			c1 = 0;\n			countb2 = 1;\n			countb1 = 1;\n		end\n	case 19\n		if r"
      "gen == 0 && lgen == 1\n			state = 23;\n			c3 = 1;\n			c2 = 0;\n			c1 = 0;\n			countb2 = 3;\n			countb1 = 3;\n		e"
      "lseif rgen == 1 && lgen == 0\n			state = 24;\n			c3 = 1;\n			c2 = 0;\n			c1 = 0;\n			countb2 = 3;\n			countb1 = "
      "3;\n		elseif rgen == 1 && lgen == 1\n			state = 25;\n			c3 = 1;\n			c2 = 0;\n			c1 = 0;\n			countb2 = 3;\n			cou"
      "ntb1 = 3;\n		else\n			disp('Cannot find a valid successor, environment assumption is like to be violated')\n			c"
      "3 = 0;\n			c2 = 0;\n			c1 = 0;\n			countb2 = 2;\n			countb1 = 2;\n		end\n	case 20\n		if rgen == 0 && lgen == 1\n"
      "			state = 23;\n			c3 = 1;\n			c2 = 0;\n			c1 = 0;\n			countb2 = 3;\n			countb1 = 3;\n		elseif rgen == 1 && lgen"
      " == 0\n			state = 24;\n			c3 = 1;\n			c2 = 0;\n			c1 = 0;\n			countb2 = 3;\n			countb1 = 3;\n		elseif rgen == 1 "
      "&& lgen == 1\n			state = 25;\n			c3 = 1;\n			c2 = 0;\n			c1 = 0;\n			countb2 = 3;\n			countb1 = 3;\n		else\n			d"
      "isp('Cannot find a valid successor, environment assumption is like to be violated')\n			c3 = 0;\n			c2 = 0;\n			"
      "c1 = 0;\n			countb2 = 2;\n			countb1 = 2;\n		end\n	case 21\n		if rgen == 0 && lgen == 1\n			state = 23;\n			c3 ="
      " 1;\n			c2 = 0;\n			c1 = 0;\n			countb2 = 3;\n			countb1 = 3;\n		elseif rgen == 1 && lgen == 0\n			state = 24;\n"
      "			c3 = 1;\n			c2 = 0;\n			c1 = 0;\n			countb2 = 3;\n			countb1 = 3;\n		elseif rgen == 1 && lgen == 1\n			state "
      "= 25;\n			c3 = 1;\n			c2 = 0;\n			c1 = 0;\n			countb2 = 3;\n			countb1 = 3;\n		else\n			disp('Cannot find a vali"
      "d successor, environment assumption is like to be violated')\n			c3 = 0;\n			c2 = 0;\n			c1 = 0;\n			countb2 = 2"
      ";\n			countb1 = 2;\n		end\n	case 23\n		if rgen == 0 && lgen == 1\n			state = 14;\n			c3 = 1;\n			c2 = 0;\n			c1 "
      "= 1;\n			countb2 = 0;\n			countb1 = 0;\n		elseif rgen == 1 && lgen == 0\n			state = 15;\n			c3 = 1;\n			c2 = 1;\n"
      "			c1 = 0;\n			countb2 = 0;\n			countb1 = 0;\n		elseif rgen == 1 && lgen == 1\n			state = 16;\n			c3 = 1;\n			c2"
      " = 0;\n			c1 = 1;\n			countb2 = 0;\n			countb1 = 0;\n		else\n			disp('Cannot find a valid successor, environment"
      " assumption is like to be violated')\n			c3 = 1;\n			c2 = 0;\n			c1 = 0;\n			countb2 = 3;\n			countb1 = 3;\n		en"
      "d\n	case 24\n		if rgen == 0 && lgen == 1\n			state = 14;\n			c3 = 1;\n			c2 = 0;\n			c1 = 1;\n			countb2 = 0;\n	"
      "		countb1 = 0;\n		elseif rgen == 1 && lgen == 0\n			state = 15;\n			c3 = 1;\n			c2 = 1;\n			c1 = 0;\n			countb2 "
      "= 0;\n			countb1 = 0;\n		elseif rgen == 1 && lgen == 1\n			state = 16;\n			c3 = 1;\n			c2 = 0;\n			c1 = 1;\n			c"
      "ountb2 = 0;\n			countb1 = 0;\n		else\n			disp('Cannot find a valid successor, environment assumption is like to "
      "be violated')\n			c3 = 1;\n			c2 = 0;\n			c1 = 0;\n			countb2 = 3;\n			countb1 = 3;\n		end\n	case 25\n		if rgen "
      "== 0 && lgen == 1\n			state = 14;\n			c3 = 1;\n			c2 = 0;\n			c1 = 1;\n			countb2 = 0;\n			countb1 = 0;\n		elsei"
      "f rgen == 1 && lgen == 0\n			state = 15;\n			c3 = 1;\n			c2 = 1;\n			c1 = 0;\n			countb2 = 0;\n			countb1 = 0;\n"
      "		elseif rgen == 1 && lgen == 1\n			state = 16;\n			c3 = 1;\n			c2 = 0;\n			c1 = 1;\n			countb2 = 0;\n			countb1"
      " = 0;\n		else\n			disp('Cannot find a valid successor, environment assumption is like to be violated')\n			c3 = "
      "1;\n			c2 = 0;\n			c1 = 0;\n			countb2 = 3;\n			countb1 = 3;\n		end\n	case 28\n		if rgen == 0 && lgen == 1\n			s"
      "tate = 19;\n			c3 = 0;\n			c2 = 0;\n			c1 = 0;\n			countb2 = 2;\n			countb1 = 2;\n		elseif rgen == 1 && lgen == "
      "0\n			state = 20;\n			c3 = 0;\n			c2 = 0;\n			c1 = 0;\n			countb2 = 2;\n			countb1 = 2;\n		elseif rgen == 1 && l"
      "gen == 1\n			state = 21;\n			c3 = 0;\n			c2 = 0;\n			c1 = 0;\n			countb2 = 2;\n			countb1 = 2;\n		else\n			disp("
      "'Cannot find a valid successor, environment assumption is like to be violated')\n			c3 = 1;\n			c2 = 0;\n			c1 ="
      " 0;\n			countb2 = 1;\n			countb1 = 1;\n		end\n	case 29\n		if rgen == 0 && lgen == 1\n			state = 31;\n			c3 = 0;\n"
      "			c2 = 0;\n			c1 = 0;\n			countb2 = 1;\n			countb1 = 2;\n		elseif rgen == 1 && lgen == 0\n			state = 32;\n			c3"
      " = 0;\n			c2 = 0;\n			c1 = 0;\n			countb2 = 1;\n			countb1 = 2;\n		elseif rgen == 1 && lgen == 1\n			state = 33;"
      "\n			c3 = 0;\n			c2 = 0;\n			c1 = 0;\n			countb2 = 1;\n			countb1 = 2;\n		else\n			disp('Cannot find a valid suc"
      "cessor, environment assumption is like to be violated')\n			c3 = 0;\n			c2 = 1;\n			c1 = 0;\n			countb2 = 0;\n		"
      "	countb1 = 1;\n		end\n	case 31\n		if rgen == 0 && lgen == 1\n			state = 35;\n			c3 = 1;\n			c2 = 0;\n			c1 = 0;\n"
      "			countb2 = 2;\n			countb1 = 3;\n		elseif rgen == 1 && lgen == 0\n			state = 36;\n			c3 = 1;\n			c2 = 0;\n			c1"
      " = 0;\n			countb2 = 2;\n			countb1 = 3;\n		elseif rgen == 1 && lgen == 1\n			state = 37;\n			c3 = 1;\n			c2 = 0;"
      "\n			c1 = 0;\n			countb2 = 2;\n			countb1 = 3;\n		else\n			disp('Cannot find a valid successor, environment assu"
      "mption is like to be violated')\n			c3 = 0;\n			c2 = 0;\n			c1 = 0;\n			countb2 = 1;\n			countb1 = 2;\n		end\n	c"
      "ase 32\n		if rgen == 0 && lgen == 1\n			state = 35;\n			c3 = 1;\n			c2 = 0;\n			c1 = 0;\n			countb2 = 2;\n			cou"
      "ntb1 = 3;\n		elseif rgen == 1 && lgen == 0\n			state = 36;\n			c3 = 1;\n			c2 = 0;\n			c1 = 0;\n			countb2 = 2;\n"
      "			countb1 = 3;\n		elseif rgen == 1 && lgen == 1\n			state = 37;\n			c3 = 1;\n			c2 = 0;\n			c1 = 0;\n			countb2"
      " = 2;\n			countb1 = 3;\n		else\n			disp('Cannot find a valid successor, environment assumption is like to be vio"
      "lated')\n			c3 = 0;\n			c2 = 0;\n			c1 = 0;\n			countb2 = 1;\n			countb1 = 2;\n		end\n	case 33\n		if rgen == 0 &"
      "& lgen == 1\n			state = 35;\n			c3 = 1;\n			c2 = 0;\n			c1 = 0;\n			countb2 = 2;\n			countb1 = 3;\n		elseif rgen"
      " == 1 && lgen == 0\n			state = 36;\n			c3 = 1;\n			c2 = 0;\n			c1 = 0;\n			countb2 = 2;\n			countb1 = 3;\n		else"
      "if rgen == 1 && lgen == 1\n			state = 37;\n			c3 = 1;\n			c2 = 0;\n			c1 = 0;\n			countb2 = 2;\n			countb1 = 3;\n"
      "		else\n			disp('Cannot find a valid successor, environment assumption is like to be violated')\n			c3 = 0;\n			"
      "c2 = 0;\n			c1 = 0;\n			countb2 = 1;\n			countb1 = 2;\n		end\n	case 35\n		if rgen == 0 && lgen == 1\n			state = "
      "14;\n			c3 = 1;\n			c2 = 0;\n			c1 = 1;\n			countb2 = 0;\n			countb1 = 0;\n		elseif rgen == 1 && lgen == 0\n			s"
      "tate = 15;\n			c3 = 1;\n			c2 = 1;\n			c1 = 0;\n			countb2 = 0;\n			countb1 = 0;\n		elseif rgen == 1 && lgen == "
      "1\n			state = 16;\n			c3 = 1;\n			c2 = 0;\n			c1 = 1;\n			countb2 = 0;\n			countb1 = 0;\n		else\n			disp('Cannot"
      " find a valid successor, environment assumption is like to be violated')\n			c3 = 1;\n			c2 = 0;\n			c1 = 0;\n		"
      "	countb2 = 2;\n			countb1 = 3;\n		end\n	case 36\n		if rgen == 0 && lgen == 1\n			state = 14;\n			c3 = 1;\n			c2 "
      "= 0;\n			c1 = 1;\n			countb2 = 0;\n			countb1 = 0;\n		elseif rgen == 1 && lgen == 0\n			state = 15;\n			c3 = 1;\n"
      "			c2 = 1;\n			c1 = 0;\n			countb2 = 0;\n			countb1 = 0;\n		elseif rgen == 1 && lgen == 1\n			state = 16;\n			c3"
      " = 1;\n			c2 = 0;\n			c1 = 1;\n			countb2 = 0;\n			countb1 = 0;\n		else\n			disp('Cannot find a valid successor,"
      " environment assumption is like to be violated')\n			c3 = 1;\n			c2 = 0;\n			c1 = 0;\n			countb2 = 2;\n			countb"
      "1 = 3;\n		end\n	case 37\n		if rgen == 0 && lgen == 1\n			state = 14;\n			c3 = 1;\n			c2 = 0;\n			c1 = 1;\n			cou"
      "ntb2 = 0;\n			countb1 = 0;\n		elseif rgen == 1 && lgen == 0\n			state = 15;\n			c3 = 1;\n			c2 = 1;\n			c1 = 0;\n"
      "			countb2 = 0;\n			countb1 = 0;\n		elseif rgen == 1 && lgen == 1\n			state = 16;\n			c3 = 1;\n			c2 = 0;\n			c1"
      " = 1;\n			countb2 = 0;\n			countb1 = 0;\n		else\n			disp('Cannot find a valid successor, environment assumption "
      "is like to be violated')\n			c3 = 1;\n			c2 = 0;\n			c1 = 0;\n			countb2 = 2;\n			countb1 = 3;\n		end\n	otherwis"
      "e\n		disp('Cannot find a valid successor, environment assumption is like to be violated')\n		c3 = 0;\n		c2 = 0;\n"
      "		c1 = 0;\n		countb2 = 0;\n		countb1 = 0;\nend"
      editorLayout	      "100 M4x1[10 5 700 500]"
      fimathString	      "fimath(...\n'RoundMode', 'floor',...\n'OverflowMode', 'wrap',...\n'ProductMode', 'KeepLSB', "
      "'ProductWordLength', 32,...\n'SumMode', 'KeepLSB', 'SumWordLength', 32,...\n'CastBeforeSum', true)"
      emlDefaultFimath	      FimathUserSpecified
    }
  }
  junction {
    id			    4
    position		    [23.5747 49.5747 7]
    chart		    2
    linkNode		    [2 0 0]
    subviewer		    2
    ssIdNumber		    3
    type		    CONNECTIVE_JUNCTION
  }
  transition {
    id			    5
    labelString		    "{eML_blk_kernel();}"
    labelPosition	    [32.125 19.875 102.544 14.964]
    fontSize		    12
    src {
      intersection	      [0 0 1 0 23.5747 14.625 0 0]
    }
    dst {
      id		      4
      intersection	      [7 0 -1 -1 23.5747 42.5747 0 0]
    }
    midPoint		    [23.5747 24.9468]
    chart		    2
    linkNode		    [2 0 0]
    dataLimits		    [23.575 23.575 14.625 34.575]
    subviewer		    2
    drawStyle		    SMART
    executionOrder	    1
    ssIdNumber		    2
  }
  data {
    id			    6
    ssIdNumber		    4
    name		    "rgen"
    linkNode		    [2 0 7]
    scope		    INPUT_DATA
    machine		    1
    props {
      array {
	size			"-1"
      }
      type {
	method			SF_INHERITED_TYPE
	primitive		SF_DOUBLE_TYPE
      }
      complexity	      SF_COMPLEX_INHERITED
    }
    dataType		    "Inherit: Same as Simulink"
  }
  data {
    id			    7
    ssIdNumber		    11
    name		    "lgen"
    linkNode		    [2 6 8]
    scope		    INPUT_DATA
    machine		    1
    props {
      array {
	size			"-1"
      }
      type {
	method			SF_INHERITED_TYPE
	primitive		SF_DOUBLE_TYPE
	isSigned		1
	wordLength		"16"
      }
      complexity	      SF_COMPLEX_INHERITED
      frame		      SF_FRAME_INHERITED
    }
    dataType		    "Inherit: Same as Simulink"
  }
  data {
    id			    8
    ssIdNumber		    9
    name		    "c3"
    linkNode		    [2 7 9]
    scope		    OUTPUT_DATA
    machine		    1
    props {
      array {
	size			"-1"
      }
      type {
	method			SF_INHERITED_TYPE
	primitive		SF_DOUBLE_TYPE
	isSigned		1
	wordLength		"16"
      }
      complexity	      SF_COMPLEX_INHERITED
      frame		      SF_FRAME_NO
    }
    dataType		    "Inherit: Same as Simulink"
  }
  data {
    id			    9
    ssIdNumber		    6
    name		    "c2"
    linkNode		    [2 8 10]
    scope		    OUTPUT_DATA
    machine		    1
    props {
      array {
	size			"-1"
      }
      type {
	method			SF_INHERITED_TYPE
	primitive		SF_DOUBLE_TYPE
	isSigned		1
	wordLength		"16"
      }
      complexity	      SF_COMPLEX_INHERITED
      frame		      SF_FRAME_NO
    }
    dataType		    "Inherit: Same as Simulink"
  }
  data {
    id			    10
    ssIdNumber		    8
    name		    "c1"
    linkNode		    [2 9 11]
    scope		    OUTPUT_DATA
    machine		    1
    props {
      array {
	size			"-1"
      }
      type {
	method			SF_INHERITED_TYPE
	primitive		SF_DOUBLE_TYPE
	isSigned		1
	wordLength		"16"
      }
      complexity	      SF_COMPLEX_INHERITED
      frame		      SF_FRAME_NO
    }
    dataType		    "Inherit: Same as Simulink"
  }
  data {
    id			    11
    ssIdNumber		    10
    name		    "state"
    linkNode		    [2 10 0]
    scope		    DATA_STORE_MEMORY_DATA
    machine		    1
    props {
      array {
	size			"-1"
      }
      type {
	method			SF_INHERITED_TYPE
	primitive		SF_DOUBLE_TYPE
	isSigned		1
	wordLength		"16"
      }
      complexity	      SF_COMPLEX_INHERITED
      frame		      SF_FRAME_INHERITED
    }
    dataType		    "Inherit: Same as Simulink"
  }
  instance {
    id			    12
    name		    "Embedded\nMATLAB Function1"
    machine		    1
    chart		    2
  }
  target {
    id			    13
    name		    "sfun"
    description		    "Default Simulink S-Function Target."
    machine		    1
    linkNode		    [1 0 14]
  }
  target {
    id			    14
    name		    "rtw"
    machine		    1
    linkNode		    [1 13 0]
  }
}
