# Supplementary material for: STL-based Analysis of TRAIL-induced Apoptosis Challenges the Notion of Type I/Type II Cell Line Classification
Source: PLoS Comput Biol. 2013 May 9;9(5):e1003056. doi: 10.1371/journal.pcbi.1003056 (PMC3649977; doi:10.1371/journal.pcbi.1003056)
Supplement: Program S1 — Computation of STL diagrams using Breach [33] . The archive contains the freely-distributed Matlab tool Breach, an implementation of EARM1.4 in Breach, initial conditions for each of 12 cell lines used in this article, and example scripts illustrating how to generate STL phase diagrams. (ZIP) [file pcbi.1003056.s008.zip › breach/Examples/vdp/demoVDP1.m]

fprintf('\n\n %%%% This demo demonstrates basic operations on sampling sets\n\n')
fprintf('\n -- Press any key to continue  -- \n\n')
pause;

fprintf('%% Reset and recreate system\n');
fprintf('>> clear all;\n');
fprintf('>> close\n');
fprintf('>> CreateSystem;\n');
fprintf('\n -- Press any key to execute  -- \n')
pause
clear all;
close;
CreateSystem;


%% Create box samplings and refine them 
fprintf('\n%%%% Create box samplings and refine them \n\n');
fprintf('\n -- Press any key to continue  -- \n\n')
pause;
% This spans a large part of the state space (x1,x2)
fprintf('\n%% The following spans a large part of the state space (x1,x2)\n\n');
fprintf('>> S0 = CreateSampling(Sys,[1 2], [-2 2 ; -2 2]) \n');
fprintf('\n -- Press any key to execute  -- \n')
pause;

S0 = CreateSampling(Sys,[1 2], [-2 2 ; -2 2]) 

% A segment parallel to x1 axis around (.5,1) of size .5
fprintf('\n%% This creates a segment parallel to x1 axis around (.5,1) of size .5\n\n');
fprintf('>> S1 = CreateSampling(Sys,{''x1''}, [ 1.5 2.5 ])\n');
fprintf('\n -- Press any key to execute  -- \n'); pause;

S1 = CreateSampling(Sys,{'x1'}, [ 1.5 2.5 ])

% A segment for parameter mu, with initial state (1,1)
fprintf('\n%% A segment for parameter mu, with initial state (1,1)\n\n');
fprintf('>> Smu = CreateSampling(Sys,{''mu''}, [ -2 2 ]);\n');
fprintf('>> Smu.pts = [ 1; 1; 0.]\n');
fprintf('\n -- Press any key to execute  -- \n'); pause;
Smu = CreateSampling(Sys,{'mu'}, [ -2 2 ]);
Smu.pts = [ 1; 1; 0.]

fprintf('\n%% A box with all three parameters\n');
fprintf('>> Sall = CreateSampling(Sys,{''x1'',''x2'',''mu''},[ -2.5 -1.5 ; -.5 .5 ; .8 1.2])\n');
fprintf('\n -- Press any key to execute  -- \n'); pause;
Sall = CreateSampling(Sys,{'x1','x2','mu'},[ -2.5 -1.5 ; -.5 .5 ; .8 1.2])

fprintf('\n%% Refine and plot box sampling\n\n');
fprintf('>> Sgrid = Refine(S0,10); %% refine S0 into a grid of 10x10 \n');
fprintf('>> S1r = Refine(S1,.1); %% refine S1 with new points distant from less than .1\n');
fprintf('>> Smur = Refine(Smu,10);\n');
fprintf('Sallr = Refine(Sall, [10 10 5]); %%%% refine Sall into a 10x10x5 grid\n');
fprintf('\n -- Press any key to execute  -- \n'); pause;
Sgrid = Refine(S0,10); %% refine S0 into a grid of 10x10 
S1r = Refine(S1,.1); %% refine S1 with new points distant from less than .1
Smur = Refine(Smu,10);
Sallr = Refine(Sall, [10 10 5]); %% refine Sall into a 10x10x5 grid

fprintf('\n%% plot box samplings\n\n');
fprintf('>> SplotPts(Sgrid);\n');
fprintf('>> SplotPts(S1r,[],[],{''*r''});\n');
fprintf('>> SplotPts(Smur,[],[],{''ok''});\n');
fprintf('>> SplotPts(Sallr,[],[],{''sb''});\n');
fprintf('>> view(-20,20);\n');
fprintf('\n -- Press any key to execute  -- \n'); pause;
SplotPts(Sgrid);
SplotPts(S1r,[],[],{'*r'});
SplotPts(Smur,[],[],{'ok'});
SplotPts(Sallr,[],[],{'sb'});
view(-20,20);
