# Supplementary material for: STL-based Analysis of TRAIL-induced Apoptosis Challenges the Notion of Type I/Type II Cell Line Classification
Source: PLoS Comput Biol. 2013 May 9;9(5):e1003056. doi: 10.1371/journal.pcbi.1003056 (PMC3649977; doi:10.1371/journal.pcbi.1003056)
Supplement: Program S1 — Computation of STL diagrams using Breach [33] . The archive contains the freely-distributed Matlab tool Breach, an implementation of EARM1.4 in Breach, initial conditions for each of 12 cell lines used in this article, and example scripts illustrating how to generate STL phase diagrams. (ZIP) [file pcbi.1003056.s008.zip › breach/Examples/vdp/demoVDP2.m]

fprintf(['\n\n %%%% This demo demonstrates basic trajectory computations ' ...
         'and plots\n\n' ])
fprintf('\n -- Press any key to continue  -- \n\n')
pause;

% Create and compile system
fprintf(['\n %% First create and compile system (note that you can skip ' ...
          'compilation if you already did it and didn''t modify the C sources) ' ...
          'of the system \n\n' ]);
pause
fprintf('>> CreateSystem;\n');
fprintf('>> CompileSystem(Sys);\n');
fprintf('\n -- Press any key to execute  -- \n'); pause;

CreateSystem
CompileSystem(Sys);


fprintf('%% Reset and recreate system\n');
fprintf('>> clear all;\n');
fprintf('>> close\n');
fprintf('>> CreateSystem;\n');
fprintf('\n -- Press any key to execute  -- \n'); pause;

clear all;
close;
CreateSystem;

fprintf('%% Create a refined sampling Smur\n');
fprintf('>> Smu = CreateSampling(Sys,{''mu''}, [ 0 2 ]);\n');
fprintf('>> Smu.pts = [ 1; 1; 0.];\n');
fprintf('>> Smur = Refine(Smu,100);\n');
fprintf('\n -- Press any key to execute  -- \n'); pause;
Smu = CreateSampling(Sys,{'mu'}, [ 0 2 ]);
Smu.pts = [ 1; 1; 0.];
Smur = Refine(Smu,100);

fprintf('\n%% Compute and plot trajectories\n\n');
fprintf('>> Sfmu = ComputeTraj(Sys,Smur, [0 7]);\n');
fprintf('>> h=figure;\n');
fprintf('>> SplotTraj(Sfmu);\n');
fprintf('>> axis([-3 3 -4 4 ]); \n');
fprintf('\n -- Press any key to execute  -- \n'); pause;

Sfmu = ComputeTraj(Sys,Smur, [0 7]);
h=figure;
SplotTraj(Sfmu);
axis([-3 3 -4 4 ]); 

fprintf('\n%% Compute only end points \n');
fprintf('>> Sfmu = ComputeTraj(Sys,Smur, {0 7});\n');
fprintf('>> SplotTraj(Sfmu);\n');
fprintf('\n -- Press any key to execute  -- \n'); pause;
Sclear;

% Compute only end points 
Sfmu = ComputeTraj(Sys,Smur, {0 7});
SplotTraj(Sfmu,[],[],'--b');

% Trajectories from Sgrid and S1r
fprintf('\n%% Create samplings Sgrid and S1r\n\n');
fprintf('>> S0 = CreateSampling(Sys,[1 2], [-2 2 ; -2 2]); \n');
fprintf('>> S1 = CreateSampling(Sys,{''x1''}, [ 1.5 2.5 ]);\n');
fprintf('>> Sgrid = Refine(S0,10) %%%% refine S0 into a grid of 10x10 \n');
fprintf('>> S1r = Refine(S1,.1) %%%% refine S1 with new points distant from less than .1\n');
fprintf('\n -- Press any key to execute  -- \n'); pause;

Sclear;
S0 = CreateSampling(Sys,[1 2], [-2 2 ; -2 2]); 
S1 = CreateSampling(Sys,{'x1'}, [ 1.5 2.5 ]);
Sgrid = Refine(S0,10) %% refine S0 into a grid of 10x10 
S1r = Refine(S1,.1) %% refine S1 with new points distant from less than .1

fprintf('\n%% Trajectories from Sgrid\n\n');
fprintf('>> Sf0 = ComputeTraj(Sys, Sgrid, [0 7])\n');
fprintf('>> SplotTraj(Sf0);\n');
fprintf('\n -- Press any key to execute  -- \n'); pause;
Sf0 = ComputeTraj(Sys, Sgrid, [0 7])
SplotTraj(Sf0);

fprintf('\n%% Trajectories from S1r\n\n');
fprintf('>> Sf1 = ComputeTraj(Sys, S1r, [0 7]);\n');
fprintf('>> Sf1.X0plot_opt = {''*r''};\n');
fprintf('>> SplotTraj(Sf1, [], [], {''-r''});%%%% plots in red\n '); 
fprintf('\n -- Press any key to execute  -- \n'); pause; 
Sf1 = ComputeTraj(Sys, S1r, [0 7]);
Sf1.X0plot_opt = {'*r'};
SplotTraj(Sf1, [], [], {'-r'});

% Trajectories starting from Sallr
fprintf('\n%% Trajectories starting from Sallr\n\n');
fprintf('>> Sall = CreateSampling(Sys,{''x1'',''x2'',''mu''},[ -2.5 -1.5 ; -.5 .5 ; .8 1.2]);\n');
fprintf('>> Sallr = Refine(Sall, [10 10 5]); %%%% refine Sall into a 10x10x5 grid\n');
fprintf('>> Sfall = ComputeTraj(Sys, Sallr, [0 7]);\n');
fprintf('>> SplotTraj(Sfall)\n');
fprintf('\n -- Press any key to execute  -- \n'); pause;
Sclear;

Sall = CreateSampling(Sys,{'x1','x2','mu'},[ -2.5 -1.5 ; -.5 .5 ; .8 1.2]);
Sallr = Refine(Sall, [10 10 5]); %% refine Sall into a 10x10x5 grid
Sfall = ComputeTraj(Sys, Sallr, [0 7]);
SplotTraj(Sfall)

fprintf('\n%% points at time instants computed by CVodes\n\n');
fprintf('>> Sys.CVodesOptions.RelTol = 1e-3;\n');
fprintf('>> Sys.CVodesOptions.AbsTol = 1e-3;\n');
fprintf('>> Sf2 = ComputeTraj(Sys, S1, [0 6]); \n');
fprintf('>> SplotTraj(Sf2);\n');
fprintf('>> SplotTraj(Sf2, [], [], {''sg'', ''MarkerSize'', 4});\n');
fprintf('\n -- Press any key to execute  -- \n'); pause;
Sclear;

Sys.CVodesOptions.RelTol = 1e-3;
Sys.CVodesOptions.AbsTol = 1e-3;
Sf2 = ComputeTraj(Sys, S1, [0 6]); 
SplotTraj(Sf2);
SplotTraj(Sf2, [], [], {'sg', 'MarkerSize', 4});

fprintf(['\n%% points at time instants computed by CVodes (better precision) ' ...
         '\n\n']);
fprintf('>> Sys.CVodesOptions.RelTol = 1e-8;\n');
fprintf('>> Sys.CVodesOptions.AbsTol = 1e-10;\n');
fprintf('>> Sf2 = ComputeTraj(Sys, S1, [0 6]); \n');
fprintf('>> SplotTraj(Sf2);\n');
fprintf('>> SplotTraj(Sf2, [], [], {''+y'', ''MarkerSize'', 4});\n');
fprintf('\n -- Press any key to execute  -- \n'); pause;
Sys.CVodesOptions.RelTol = 1e-8;
Sys.CVodesOptions.AbsTol = 1e-10;
Sf2 = ComputeTraj(Sys, S1, [0 6]); 
SplotTraj(Sf2);
SplotTraj(Sf2, [], [], {'+y', 'MarkerSize', 4});

% forces regularly spaced time instants
fprintf('\n%% same precision but outputs points with a fixed time step of .25\n\n');
fprintf('>> Sf2time = ComputeTraj(Sys, S1, 0:.25:6);\n');
fprintf('>> SplotTraj(Sf2time);\n');
fprintf('>> SplotTraj(Sf2time, [], [], {''xr'', ''MarkerSize'', 10});\n');
fprintf('\n -- Press any key to execute  -- \n'); pause;
Sf2time = ComputeTraj(Sys, S1, 0:.25:6);
SplotTraj(Sf2time);
SplotTraj(Sf2time, [], [], {'xr', 'MarkerSize', 6});
